# Supplementary material for: Identification of Candidate Protein Biomarkers Associated with Domoic Acid Toxicosis in Cerebrospinal Fluid of California Sea Lions (Zalophus californianus)
Source: J Proteome Res. 2024 May 29;23(7):2419–30. doi: 10.1021/acs.jproteome.4c00103 (PMC11232103; doi:10.1021/acs.jproteome.4c00103)
Supplement: Supplementary file 1 — pr4c00103_si_002.xlsx [file pr4c00103_si_002.xlsx]

## Sheet: S1 Normality
Supplemental Table 1: Shapiro-Wilks Test for normality of weighted spectral counts for all three groups in the study. Columns AS, AT, and AU translate p-value results.
Proteins	Acute DAT	Acute DAT.1	Acute DAT.2	Acute DAT.3	Acute DAT.4	Acute DAT.5	Acute DAT.6	Acute DAT.7	Chronic DAT	Chronic DAT.1	Chronic DAT.2	Chronic DAT.3	Chronic DAT.4	Chronic DAT.5	Chronic DAT.6	Chronic DAT.7	Chronic DAT.8	Chronic DAT.9	Chronic DAT.10	Chronic DAT.11	Chronic DAT.12	Chronic DAT.13	Chronic DAT.14	Chronic DAT.15	Chronic DAT.16	Chronic DAT.17	Chronic DAT.18	Non-DAT	Non-DAT.1	Non-DAT.2	Non-DAT.3	Non-DAT.4	Non-DAT.5	Non-DAT.6	Non-DAT.7	Non-DAT.8	Non-DAT.9	Non-DAT.10	Non-DAT.11	Non-DAT.12	Acute_Normality	Chronic_Normality	Non-DAT_Normality	Acute_Normality	Chronic_Normality	Non-DAT_Normality
beta-synuclein [Zalophus californianus]	0.95549	2.2303	0	1.4387	1.0553	1.9025	1.398	0	0	0	0	0.53283	0.92997	1.5513	0	0	0	0	0	0.87935	1.1111	0	1.2395	0	0	0	0	0	0	0	0	0	0	0	0	0	0	0	0	0	0.475975	2.28e-05	1	NORMAL	NOT NORMAL	NORMAL
immunoglobulin kappa light chain-like isoform X1 [Zalophus californianus]	10.291	12.981	6.9029	21.078	5.5447	9.9764	6.2151	8.3346	3.4712	3.8473	4.6886	1.1486	2.1049	8.1507	2.3258	4.4169	4.1103	10.296	3.2968	3.6606	2.6944	4.98	5.0096	6.0229	6.7077	8.2283	1.6411	11.505	3.7716	20.545	6.2937	11.084	4.7678	9.3607	3.3585	6.2186	5.5593	6.1944	7.5199	4.9845	0.0744278	0.281562	0.00663894	NORMAL	NORMAL	NOT NORMAL
receptor-type tyrosine-protein phosphatase F isoform X1 [Zalophus californianus]	0	0	0	0	0	0	0	0	0	1.6042	0.79187	0.18357	0.38446	0.80161	0.99122	0.5852	0.52552	0	0.38319	25.106	1.1483	3.6111	0	0.64171	1.7774	0.75143	0	4.5417	0	3.9971	0.60502	0.6561	0	0.57127	0	0.68246	0.52071	0.40667	3.9034	1.4445	1	3.44e-08	0.00117455	NORMAL	NOT NORMAL	NOT NORMAL
5'-3' exonuclease PLD3 [Zalophus californianus]	0.95549	3.5687	1.0258	0	1.0553	1.9025	0	0	0	2.1154	0	1.0658	0.74402	1.5513	0.95912	0	2.034	2.4263	1.4831	0.87935	0	1.0268	0	0	0	0	1.0151	4.5115	2.0069	2.2732	1.1709	2.5394	0.56175	1.1055	3.2588	2.6415	1.0077	1.574	2.6023	2.8571	0.0714698	0.00762972	0.714258	NORMAL	NOT NORMAL	NORMAL
malate dehydrogenase, cytoplasmic [Zalophus californianus]	18.154	14.275	10.258	11.509	10.553	14.268	19.572	15.123	6.6801	4.2308	11.878	8.1709	15.624	10.859	11.509	7.9276	7.119	7.2789	11.123	3.5174	14.445	7.1878	11.775	4.9674	24.078	11.634	10.151	3.6092	7.0241	5.683	10.538	5.0789	14.044	5.5277	3.2588	6.6037	6.0462	12.592	5.2046	8.5713	0.460574	0.0394687	0.100521	NORMAL	NOT NORMAL	NORMAL
microtubule-associated protein 2 isoform X1 [Zalophus californianus]	3.8219	17.844	0	4.3161	1.0553	0	4.1939	0	0	0	0	9.9471	4.4641	0	1.9182	0	0	0	0	0	0	0	0	0	0	0	0	0	0	0	0	0	0	0	0	0	0	0	0	0	0.00155471	9.78e-08	1	NOT NORMAL	NOT NORMAL	NORMAL
14-3-3 protein gamma [Zalophus californianus]	5.8004	10.958	1.0258	9.0847	3.2405	3.2868	2.8947	4.2216	2.9303	1.0577	3.2234	4.958	5.4185	3.6993	5.0974	0	2.1059	0	4.5644	2.1591	2.8066	1.0994	3.8585	1.2419	4.1013	0	6.2341	0.063763	1.0034	0	1.1709	0	4.0591	0	0	0	1.0789	3.2593	1.3011	1.3187	0.29109	0.433707	0.00318663	NORMAL	NORMAL	NOT NORMAL
immunoglobulin kappa light chain-like isoform X3 [Zalophus californianus]	9.4095	12.652	6.0612	15.868	5.4041	7.8688	6.0575	8.1233	3.3832	3.7497	4.0551	1.1195	2.0516	7.944	2.2669	3.5689	4.0061	10.035	3.2132	2.4247	2.6261	4.8537	4.8826	7.1121	5.4199	8.0196	1.5994	8.0109	2.3716	15.222	4.6122	7.5023	4.6469	6.9678	2.5674	5.2025	4.7633	5.2702	5.6379	3.0012	0.169647	0.105042	0.00762871	NORMAL	NORMAL	NOT NORMAL
neurosecretory protein VGF [Zalophus californianus]	7.6439	1.7844	10.258	0	3.1659	4.7562	6.9899	6.874	2.8629	8.4615	3.9594	0.35525	0	3.1026	5.7547	4.53	4.068	6.0658	5.9325	2.6381	1.1111	3.0805	0	7.4512	0	2.9084	0	11.73	2.0069	11.366	10.538	5.0789	1.1235	5.5277	7.6039	13.207	12.092	4.7221	13.011	8.5713	0.91016	0.173313	0.225589	NORMAL	NORMAL	NORMAL
disintegrin and metalloproteinase domain-containing protein 22 isoform X1 [Zalophus californianus]	0	1.7844	1.0258	0	1.0553	1.9025	1.398	0	0	2.1154	0	1.421	0	3.1026	0.95912	1.1325	2.034	0	0.74156	1.7587	1.1111	2.0536	0	0	0	1.4542	0	2.7069	0	3.4098	2.3417	2.5394	0.56175	1.1055	4.3451	2.6415	3.0231	1.574	2.6023	2.8571	0.105762	0.010004	0.531872	NORMAL	NOT NORMAL	NORMAL
brain acid soluble protein 1 [Zalophus californianus]	0.95549	3.5687	0	1.4387	2.1106	2.8537	1.398	0	0.9543	0	0.79187	1.0658	1.488	0	0.95912	0	0	0	0	0	1.1111	0	1.2395	0	0	0	1.0151	0.9023	0	0	0	0	0.56175	0	0	0	0	0.78701	0	0	0.668105	0.000150515	3.68e-05	NORMAL	NOT NORMAL	NOT NORMAL
carboxypeptidase E [Zalophus californianus]	0	0	2.0516	0	2.1106	6.6586	0	0	1.9086	3.1731	2.3756	1.7763	1.488	7.7565	4.7956	3.3975	8.136	7.2789	5.9325	2.6381	4.4445	11.295	0	7.4512	1.7199	5.8168	2.0302	8.1207	0	5.683	7.0252	7.6183	2.8088	6.6333	7.6039	5.2829	5.0385	3.9351	3.9034	7.619	0.000929881	0.207059	0.153691	NOT NORMAL	NORMAL	NORMAL
14-3-3 protein eta [Zalophus californianus]	4.9245	4.1182	0	8.1795	2.2731	3.0001	4.4091	0.21165	0.14692	0	1.7057	4.2906	7.1544	0	3.5347	0	0.15657	0	2.728	0.13538	3.6755	0	5.474	0	5.1596	0	3.3579	0.13891	0	0	0	0	3.2765	0	0	0	0.15514	2.6034	0	0	0.696913	0.00154874	8.84e-06	NORMAL	NOT NORMAL	NOT NORMAL
laminin subunit beta-2 isoform X1 [Zalophus californianus]	0	1.7844	2.0516	0	2.1106	0.95123	0	0	0	1.0577	0	0.35525	0	0	0	0	2.034	0	1.4831	1.7587	0	4.1073	0	0	0	0	0	4.5115	0	2.2732	0	2.5394	1.6853	1.1055	0	2.6415	6.0462	1.574	2.6023	3.8095	0.0142781	5.28e-06	0.383689	NOT NORMAL	NOT NORMAL	NORMAL
prolargin [Zalophus californianus]	0	0	0	0	1.0553	0	0	0	0	1.0577	0	0	0	0	0	0	0	1.2132	0	0.87935	0	0	0	0	0	0	0	1.8046	0	0	1.1709	0	0	0	3.2588	3.9622	2.0154	0	1.3011	3.8095	1.05e-06	2.52e-07	0.0103617	NOT NORMAL	NOT NORMAL	NOT NORMAL
FRAS1-related extracellular matrix protein 2 [Zalophus californianus]	0	0	0	0	0	0	0	0	0	0	0	0	0	0	0	0	0	0	0	0	0	0	0	0	0	0	0	0.9023	0	0	0	0	0.56175	0	0	0	0	2.361	0	0.95237	1	1	8.56e-05	NORMAL	NORMAL	NOT NORMAL
calsyntenin-1 isoform X2 [Zalophus californianus]	0	1.7844	13.335	1.4387	5.2765	8.5611	4.1939	6.874	1.9086	11.635	3.9594	1.0658	2.2321	9.3079	3.8365	7.9276	12.204	6.0658	7.4156	8.7935	2.2222	12.322	1.2395	12.419	3.4398	8.7252	4.0604	17.144	3.0103	11.366	11.709	15.237	2.8088	13.267	8.6902	11.887	17.131	5.5091	13.011	14.286	0.68543	0.0578441	0.165995	NORMAL	NORMAL	NORMAL
prothrombin [Zalophus californianus]	4.7774	7.1375	8.2064	18.703	8.4424	7.6099	6.9899	10.998	12.406	6.3462	3.1675	0.35525	0.74402	3.1026	2.8774	4.53	9.153	3.6395	2.9662	8.7935	3.3333	4.1073	3.0988	8.693	3.4398	4.3626	0	7.2184	6.0207	2.2732	7.0252	10.158	2.247	7.7388	5.4314	5.2829	5.0385	4.7221	1.3011	3.8095	0.0197524	0.0340092	0.933693	NOT NORMAL	NOT NORMAL	NORMAL
neuroserpin isoform X1 [Zalophus californianus]	0	0	0	0	0	0	0	0	0	2.1154	0	0	0	0	0	0	0	0	0	0	0	2.0536	0	0	0	0	0	0	0	2.2732	2.3417	3.8091	0	0	0	0	0	0.78701	1.3011	4.7619	1	3.83e-08	0.00255976	NORMAL	NOT NORMAL	NOT NORMAL
fibulin-1 isoform X1 [Zalophus californianus]	15.835	11.077	20.349	15.518	27.876	19.372	23.467	18.521	13.709	14.136	13.208	5.6641	5.7933	8.7326	16.806	17.579	20.283	15.382	17.872	24.987	9.8814	24.153	8.4467	21.893	8.6863	16.299	17.308	21.366	12.515	26.614	18.3	19.574	11.055	21.291	29.152	19.944	21.847	21.121	29.305	22.953	0.976912	0.554238	0.344678	NORMAL	NORMAL	NORMAL
LOW QUALITY PROTEIN: extracellular matrix protein 1 [Zalophus californianus]	2.8665	7.1375	6.1548	11.509	10.553	3.8049	5.5919	6.874	3.8172	4.2308	3.9594	1.421	0.74402	3.1026	4.7956	6.795	10.17	3.6395	3.7078	10.552	1.1111	7.1878	1.2395	6.2093	0	2.9084	2.0302	8.1207	5.0172	6.8196	9.3669	7.6183	1.6853	8.8443	5.4314	9.2451	8.0616	3.9351	7.8068	5.7142	0.606362	0.125222	0.257054	NORMAL	NORMAL	NORMAL
amyloid-like protein 2 isoform X1 [Zalophus californianus]	2.8665	8.9219	12.31	2.8774	11.608	10.886	8.3879	5.4992	4.7715	7.8734	6.335	2.1315	3.7201	3.1026	7.673	7.9276	12.09	9.7052	6.674	12.701	1.1111	13.349	2.479	8.693	0	10.179	1.0151	16.241	8.0275	12.503	12.748	11.427	3.6199	8.8443	13.035	10.566	16.571	9.0065	7.8068	11.745	0.262041	0.469326	0.822886	NORMAL	NORMAL	NORMAL
draxin isoform X1 [Zalophus californianus]	0	0	0	0	3.1659	0	0	0	0	0	0	0	0	0	0	0	0	0	0.74156	0	0	0	0	0	0	0	0	0.9023	0	0	0	3.8091	0	1.1055	0	0	2.0154	0.78701	0	0.95237	1.05e-06	5.28e-09	0.000770683	NOT NORMAL	NOT NORMAL	NOT NORMAL
collagen alpha-1(VI) chain [Zalophus californianus]	0.95549	7.1375	9.2323	14.387	10.553	10.464	9.7858	15.123	5.7258	6.3462	6.335	1.421	1.488	6.2052	6.7139	6.795	9.153	3.6395	2.2247	13.19	4.4445	8.2146	1.8593	9.9349	3.4398	7.271	0	8.1207	2.0069	10.229	11.709	12.697	4.494	6.6333	8.6902	9.2451	13.1	2.361	6.5057	8.5713	0.36839	0.742914	0.617334	NORMAL	NORMAL	NORMAL
insulin-like growth factor-binding protein 4 [Zalophus californianus]	1.911	3.5687	2.0516	1.4387	3.1659	0.95123	0	1.3748	0	2.1154	1.5837	0	0	0	0	0	1.017	2.4263	0.74156	3.5174	0	0	0	2.4837	0	0	0	1.8046	0	1.1366	1.1709	2.5394	1.1235	1.1055	1.0863	5.2829	1.0077	3.148	1.3011	1.9047	0.871002	6.08e-05	0.0092355	NORMAL	NOT NORMAL	NOT NORMAL
kininogen-1 isoform X1 [Zalophus californianus]	5.5625	13.981	6.1687	14.15	5.9268	7.2577	8.1385	8.5498	4.7844	5.9402	3.8181	0.85646	1.7937	5.6099	2.3123	7.2756	5.9206	6.3314	3.1286	5.4686	7.1382	7.2156	3.7353	7.2297	9.3292	5.2588	4.0741	5.2529	1.8143	2.7401	9.8638	9.4268	4.9632	5.1034	5.6692	8.2136	4.6518	2.846	3.921	5.166	0.0307892	0.900147	0.208926	NOT NORMAL	NORMAL	NORMAL
dihydropyrimidinase-related protein 1 isoform X1 [Zalophus californianus]	1.4937	2.454	0	2.0688	0	1.3678	1.9226	0	0	0	0	6.7289	3.6746	0	0	0	0	0	0	0	0	0	5.5402	0	0	0	0	0	0	0	0	0	0.035211	0	0	0	0	0	0	0	0.0901844	2.64e-07	5.04e-07	NORMAL	NOT NORMAL	NOT NORMAL
alpha-1-antichymotrypsin [Zalophus californianus]	18.154	10.706	30.774	25.896	30.604	19.976	32.153	38.495	9.543	12.692	16.629	3.1973	6.6962	27.924	18.223	18.12	18.306	23.05	20.022	25.501	12.222	15.402	15.494	18.628	6.8795	17.45	13.196	32.483	6.0207	20.459	18.734	12.697	11.797	27.639	21.725	38.301	40.308	17.314	36.432	20	0.822335	0.912937	0.563271	NORMAL	NORMAL	NORMAL
neuromodulin [Zalophus californianus]	3.8219	16.059	0	0	3.1659	3.8049	0	0	4.7715	1.0577	1.5837	8.5261	3.7201	6.2052	1.9182	0	1.017	0	0	1.7587	0	0	3.7185	0	1.7199	0	0	1.8046	0	0	0	0	0	0	0	0	0	0	0	0	0.00101931	0.000837203	5.04e-07	NOT NORMAL	NOT NORMAL	NOT NORMAL
C-C motif chemokine 14 [Zalophus californianus]	0.95549	1.7844	4.1032	1.4387	2.1106	2.8537	0	1.3748	0.9543	2.1154	0.79187	0.35525	0.74402	1.5513	1.9182	0	1.017	3.6395	1.4831	1.7587	0	1.0268	0	1.2419	1.7199	1.4542	0	4.5115	0	2.2732	3.5126	1.2697	0.56175	4.4222	2.1725	3.9622	2.0154	1.574	3.9034	1.9047	0.894581	0.0936343	0.440517	NORMAL	NORMAL	NORMAL
complement component C6 [Zalophus californianus]	11.466	24.981	21.542	23.019	23.217	20.927	23.766	35.745	14.314	21.154	11.878	3.9078	6.6962	15.513	15.346	22.65	18.306	24.263	11.865	22.863	11.111	24.644	9.2963	22.353	12.039	20.359	6.0906	21.655	15.052	10.229	29.272	22.855	9.5498	23.216	26.071	25.094	28.216	13.379	23.421	23.809	0.168417	0.258483	0.0869223	NORMAL	NORMAL	NORMAL
syntaxin-1A [Zalophus californianus]	0.95549	1.7844	0	0	0	0.95123	1.398	0	0	0	0	1.9191	1.9366	0	0	0	0	0	0	0	0	0	0.86886	0	0	0	0	0	0	0	0	0	0	0	0	0	0	0	0	0	0.0432181	1.82e-07	1	NOT NORMAL	NOT NORMAL	NORMAL
neuronal growth regulator 1 isoform X1 [Zalophus californianus]	2.8665	8.9219	4.1032	1.4387	6.3318	4.7562	2.796	2.7496	4.7715	5.2885	2.3756	2.4868	0.74402	3.1026	2.8774	3.3975	7.119	6.0658	5.9325	0	4.4445	4.1073	0.61975	3.7256	0	7.271	3.0453	9.9253	3.0103	5.683	7.0252	8.888	1.1235	5.5277	10.863	6.6037	4.0308	4.7221	10.409	12.381	0.341728	0.556808	0.935346	NORMAL	NORMAL	NORMAL
ras-related protein Rab-1A [Zalophus californianus]	0	0	0	0	0	0	0	0	0.26742	0	0.29687	0.88665	0.417	0	0.26878	0	0	0	0.48581	0	0.41655	0	1.3731	0	0	0	1.6801	0	0	0	0	0	0.2106	0	0	0	0	0.51559	0	0	1	6.37e-05	3.97e-06	NORMAL	NOT NORMAL	NOT NORMAL
receptor-type tyrosine-protein phosphatase zeta isoform X1 [Zalophus californianus]	2.8665	7.1375	7.1806	0	10.553	5.7074	9.7858	4.1244	2.8629	11.635	3.1675	3.1973	5.9522	6.2052	7.673	6.795	8.136	8.4921	6.674	6.1555	1.1111	7.1878	3.7185	4.9674	5.1596	5.8168	5.0755	14.437	4.0138	10.229	8.1961	11.427	2.8088	7.7388	8.6902	9.2451	8.0616	7.8701	7.8068	8.5713	0.893004	0.875267	0.245304	NORMAL	NORMAL	NORMAL
mammalian ependymin-related protein 1 [Zalophus californianus]	0	0	0	0	0	0.95123	0	0	0.9543	1.0577	0.79187	0	0.74402	0	0	1.1325	1.017	1.2132	0.74156	0.87935	0	1.0268	0.61975	1.2419	0	0	1.0151	0.9023	0	1.1366	0	1.2697	0	1.1055	1.0863	1.3207	1.0077	0.78701	0	0.95237	1.05e-06	0.00188608	0.00534928	NOT NORMAL	NOT NORMAL	NOT NORMAL
peptidyl-prolyl cis-trans isomerase FKBP1A [Zalophus californianus]	1.911	3.5687	1.0258	1.4387	2.1106	1.9025	2.796	2.7496	1.9086	0	1.5837	0.71051	2.2321	3.1026	0.95912	1.1325	2.034	1.2132	1.4831	1.7587	2.2222	2.0536	0.61975	3.7256	5.1596	1.4542	3.0453	0.9023	1.0034	1.1366	1.1709	1.2697	1.6853	2.2111	0	1.3207	0	0.78701	1.3011	1.9047	0.895756	0.205312	0.448168	NORMAL	NORMAL	NORMAL
spectrin beta chain, non-erythrocytic 1 isoform X1 [Zalophus californianus]	1.911	1.7844	0	1.4387	1.0553	0	1.398	0	0	0	0	43.809	42.679	0	0	0	0	0	0	0	1.1111	0	33.383	0	0	0	0	0	1.0472	0	0	0	0	0	0	0	0	0	0	0	0.0600653	2.54e-07	5.04e-07	NORMAL	NOT NORMAL	NOT NORMAL
basigin [Zalophus californianus]	0.95549	0	0	0	0	0	0	0	0.9543	1.0577	3.1675	2.1315	1.488	0	0.95912	2.265	0	0	1.4831	0	1.1111	0	0.61975	0	0	0	6.0906	0	5.0172	0	0	0	0.56175	0	0	0	0	0	0	0.95237	1.05e-06	0.000199722	2.95e-06	NOT NORMAL	NOT NORMAL	NOT NORMAL
prolow-density lipoprotein receptor-related protein 1 [Zalophus californianus]	0	3.5687	1.0258	0	2.1106	0	0	0	0	5.2885	0	0.35525	0.74402	0	0.95912	2.265	2.034	2.4263	2.2247	2.6381	0	3.0805	0	2.4837	0	1.4542	0	3.6092	0	2.2732	7.0252	3.8091	0.56175	2.2111	2.1725	6.6037	2.0154	1.574	1.3011	6.6666	0.00342038	0.0059416	0.0702906	NOT NORMAL	NOT NORMAL	NORMAL
beta-lactoglobulin-2-like [Zalophus californianus]	3.8219	5.3531	5.129	0	5.2765	4.7562	6.9899	4.1244	0.9543	0	3.1675	0	0.74402	3.1026	0	0	2.034	2.4263	1.4831	2.6381	0	2.0536	0.61975	6.2093	5.1596	0	3.0453	0	0	1.1366	0	0	1.1235	5.5277	2.1725	1.3207	1.0077	0.78701	6.5057	1.9047	0.0867264	0.0154064	0.00202034	NORMAL	NOT NORMAL	NOT NORMAL
retinoic acid receptor responder protein 2 isoform X1 [Zalophus californianus]	0	0	3.0774	0	4.2212	2.8537	1.398	2.7496	0.9543	4.2308	1.5837	0.71051	0	0	1.9182	4.53	6.102	4.8526	2.9662	4.3968	0	4.1073	0	6.2093	0	2.9084	0	2.7069	1.0034	2.2732	7.0252	7.6183	0.56175	5.5277	5.4314	9.2451	5.0385	1.574	5.2046	5.7142	0.146042	0.0173743	0.540066	NORMAL	NOT NORMAL	NORMAL
SPARC isoform X1 [Zalophus californianus]	0	0	10.258	0	6.3318	2.8537	2.796	2.7496	0.9543	7.4038	1.5837	1.0658	1.488	4.6539	3.8365	6.795	5.085	6.0658	5.1909	7.9142	0	5.1341	0	3.7256	0	2.9084	0	11.73	0	3.4098	7.0252	8.888	1.6853	2.2111	8.6902	9.2451	12.092	5.5091	6.5057	10.476	0.0685267	0.09849	0.577423	NORMAL	NORMAL	NORMAL
calretinin [Zalophus californianus]	0	5.3531	0	0	1.4186	0	0	0	0	0	0	2.6091	5.7204	0	0.95912	0	0.3501	0	0.25528	0.30271	0.3825	0	0.8331	0	4.0318	0	1.3645	0	0	0	0	0	0.19338	0	0	0	0	0	0	0	3.6e-05	1.01e-05	5.04e-07	NOT NORMAL	NOT NORMAL	NOT NORMAL
complement C4-B-like [Zalophus californianus]	61.151	117.77	132.33	152.5	137.19	106.54	128.61	140.23	77.298	107.88	88.69	20.96	31.249	83.771	86.321	124.58	107.8	127.38	82.313	131.9	65.556	116.03	47.721	130.4	48.157	116.34	51.77	94.742	86.296	95.474	117.09	93.959	57.861	140.4	137.96	106.98	118.91	73.192	141.82	100.95	0.128639	0.227318	0.66243	NORMAL	NORMAL	NORMAL
thrombospondin-4 isoform X1 [Zalophus californianus]	2.8665	10.706	10.258	1.4387	8.4424	2.8537	5.5919	10.998	5.7258	3.1731	3.9594	0	1.4489	1.5513	5.7547	3.3379	3.051	4.8526	5.1909	9.6729	0	5.1341	0.61975	7.4512	0	4.3626	0	9.023	0	5.5035	8.1961	4.9451	3.3705	6.6333	7.6039	6.6037	7.0539	1.574	13.011	8.5713	0.152712	0.21126	0.885441	NORMAL	NORMAL	NORMAL
pigment epithelium-derived factor [Zalophus californianus]	21.976	30.334	30.774	30.212	32.714	29.488	32.153	32.995	26.72	26.442	19.797	6.7498	11.904	27.924	19.182	31.71	29.493	33.968	21.505	16.708	20	25.671	8.6765	39.739	24.078	26.176	24.362	27.069	26.089	31.825	23.417	29.203	13.482	34.272	27.157	34.339	27.208	19.675	37.733	26.666	0.0084091	0.864375	0.648596	NOT NORMAL	NORMAL	NORMAL
fibroleukin [Zalophus californianus]	0	1.7844	2.0516	0	1.0553	0	0	1.3748	0	0	0	0	0	0	0	0	0	0	0	1.7587	0	0	0	0	0	0	0	0.9023	0	0	0	0	0	0	0	2.6415	1.0077	0	1.3011	0	0.0349439	5.28e-09	0.0001509	NOT NORMAL	NOT NORMAL	NOT NORMAL
complement C1s subcomponent [Zalophus californianus]	14.332	24.981	17.439	34.528	15.83	10.464	16.776	20.622	13.36	10.577	11.878	3.5525	2.2321	15.513	8.6321	18.12	12.204	15.771	7.4156	24.622	10	12.322	7.437	16.144	8.5994	21.813	4.0604	14.437	5.0172	15.912	10.538	12.697	8.9881	17.689	16.294	17.17	15.115	9.4441	20.818	14.286	0.323963	0.855189	0.895999	NORMAL	NORMAL	NORMAL
spectrin alpha chain, non-erythrocytic 1 isoform X5 [Zalophus californianus]	8.5994	10.706	0	1.4387	0	0	1.398	0	0	0	0	68.919	47.617	0	0	0	0	0	0	0	0	0	57.017	0	0	0	0	0	0	0	0	0	0	0	0	0	0	0	0	0	0.00180318	2.65e-07	1	NOT NORMAL	NOT NORMAL	NORMAL
hsc70-interacting protein isoform X1 [Zalophus californianus]	3.8219	1.7844	0	0	0	0	0	0	0	0	0.79187	3.5525	2.2321	0	0.95912	0	0	0	0.74156	2.6381	4.4445	0	1.8593	0	3.4398	0	2.0302	0	0	0	0	0	1.1235	0	0	0	0	0	0	0	0.00014688	0.00142592	5.04e-07	NOT NORMAL	NOT NORMAL	NOT NORMAL
carbonic anhydrase-related protein isoform X1 [Zalophus californianus]	0	0	0	0	0	0	0	0	0	0	0	4.2631	1.488	0	0.95912	0	0	0	0	1.7587	0	0	4.958	0	1.7199	0	1.0151	0	0	0	0	0	0.56175	0	0	0	0	0	0	0	1	1.32e-05	5.04e-07	NORMAL	NOT NORMAL	NOT NORMAL
transgelin-3 [Zalophus californianus]	0	1.7844	0	0	1.0553	1.4526	0.73679	0	0	0	0	4.8055	3.3682	0	0.50549	0	0	0	0	0	0	0	1.5661	0	0	0	0	0	0	0	0	0	0	0	0	0	0	0	0	0	0.0497421	3.5e-07	1	NOT NORMAL	NOT NORMAL	NORMAL
ephrin type-A receptor 4 isoform X1 [Zalophus californianus]	0.95549	0	4.1032	0	4.2212	1.9025	6.9899	2.7496	2.8629	2.1154	3.1675	0.35525	0.74402	1.5513	3.8365	3.3975	7.119	2.4263	2.9662	2.6381	1.1111	5.1341	0	2.4837	0	4.3626	2.0302	3.6092	4.0138	6.8196	4.6835	6.3486	0.56175	5.5277	3.2588	5.2829	1.0077	3.9351	5.2046	4.7619	0.507423	0.435338	0.3053	NORMAL	NORMAL	NORMAL
complement factor D isoform X1 [Zalophus californianus]	1.911	0	0	2.8774	2.1106	2.8537	0	1.3748	2.8629	0	0	0.71051	0	4.6539	0.95912	1.1325	3.051	1.2132	2.2247	2.6381	1.1111	2.0536	0	1.2419	3.4398	0	2.0302	8.1207	2.0069	0	3.5126	3.8091	0.56175	2.2111	3.2588	3.9622	5.0385	2.361	1.3011	7.619	0.0878839	0.11499	0.350015	NORMAL	NORMAL	NORMAL
glutathione peroxidase 6 isoform X1 [Zalophus californianus]	0	0	1.0258	0.71927	1.5829	1.9024	0.69892	2.0621	1.9085	0.52879	0	0.17761	0	1.5513	2.8773	1.6986	3.051	2.4262	0.37074	3.9569	0.5555	2.567	0.30985	3.7255	0	2.9083	0.5075	2.7069	0.50167	2.8414	2.9271	1.9045	0.8426	2.2111	2.7155	1.981	3.5268	1.1805	5.8548	3.8094	0.412843	0.0284717	0.504499	NORMAL	NOT NORMAL	NORMAL
inter-alpha-trypsin inhibitor heavy chain H3 [Zalophus californianus]	2.8665	0	1.0258	2.8774	6.3318	1.9025	0	2.7496	1.9086	5.2885	0	0.35525	0	3.1026	0.95912	1.1325	1.017	1.2132	1.4831	0.87935	0	1.0268	0.61975	0	0	2.9084	1.0151	0	2.0069	2.2732	4.6835	1.2697	1.1235	3.3166	4.3451	2.6415	2.0154	1.574	1.3011	4.7619	0.224289	0.00122075	0.350691	NORMAL	NOT NORMAL	NORMAL
follistatin-related protein 5 isoform X1 [Zalophus californianus]	0	3.3069	1.0258	0	0	1.9025	0	0	0.9543	3.1731	0	0	0	3.1026	0	0	0	2.4263	0.74156	0	0	2.0536	0	1.0596	0	2.9084	0	6.1837	0	0	3.5126	6.3486	0	2.2111	2.1725	6.6037	2.0154	0	3.7125	3.8095	0.00380882	9.51e-05	0.0727045	NOT NORMAL	NOT NORMAL	NORMAL
insulin-like growth factor-binding protein 7 [Zalophus californianus]	2.8665	5.3531	7.1806	2.8774	4.2212	7.6099	6.9899	6.874	6.6801	11.635	3.9594	2.4868	1.488	3.1026	3.8365	6.795	5.085	4.8526	4.4494	5.2761	2.2222	4.1073	2.479	4.9674	3.4398	7.271	0	10.828	3.0103	5.683	8.1961	7.6183	3.3705	5.5277	8.6902	6.6037	5.0385	7.0831	5.2046	5.7142	0.116413	0.205759	0.892929	NORMAL	NORMAL	NORMAL
syntaxin-1B isoform X1 [Zalophus californianus]	0.95549	8.9219	0	0	0	0.95123	1.398	0	0.9543	0	0	10.16	9.9677	0	0	0	0	0	0	0	0	0	9.6669	0	0	0	0	0	0	0	0	0	0	0	0	0	0	0	0	0	6.69e-05	2.74e-07	1	NOT NORMAL	NOT NORMAL	NORMAL
S-adenosylhomocysteine hydrolase-like protein 1 isoform X1 [Zalophus californianus]	0.25718	0	0	0	0	0	0	0	0	0	0.21314	5.9597	4.168	0	0.25816	0	0	0	0	0	0.29907	0	2.9899	0	0.46292	0	0.27322	0	0	0	0	0	0.1512	0	0	0	0	0	0	0	1.05e-06	9.05e-07	5.04e-07	NOT NORMAL	NOT NORMAL	NOT NORMAL
translationally-controlled tumor protein [Zalophus californianus]	0	0	0	0	0	0	0	0	0.9543	0	2.3756	0.71051	2.2321	0	1.9182	0	0	0	1.4831	0	1.1111	0	1.2395	0	0	0	1.0151	0	0	0	0	0	2.247	0	0	0	0	1.574	0	0	1	0.000859528	5.66e-06	NORMAL	NOT NORMAL	NOT NORMAL
myosin light chain 3 isoform X2 [Zalophus californianus]	0	0	0	0	0	0	0	0	0	0	0	0	0	0	0	0	0	0	0	0	0	0	0	0	0	0	0	0	0	0	0	0	6.0384	0	0	0	0.35255	0.78701	0	0	1	1	1.55e-06	NORMAL	NORMAL	NOT NORMAL
beta-2-microglobulin [Zalophus californianus]	12.421	21.412	15.387	34.528	20.051	20.927	25.164	30.246	12.406	16.923	11.878	3.5525	5.2082	23.27	17.264	13.59	13.221	24.263	9.6403	23.742	5.5556	17.456	11.156	13.66	27.518	17.45	9.1359	15.339	12.041	14.776	21.076	24.125	5.6175	12.161	17.38	15.849	22.169	14.953	18.216	12.381	0.86608	0.606398	0.852749	NORMAL	NORMAL	NORMAL
ras-related protein Rab-1B [Zalophus californianus]	0	0	0	0	0	0	0	0	0.68688	0	0.7625	3.1412	1.071	0	0.69035	0	0	0	1.2478	0	1.0699	0	3.7943	0	0	0	2.7232	0	0.24397	0	0	0	1.1027	0	0	0	0	1.3243	0	0	1	0.000100743	1.43e-05	NORMAL	NOT NORMAL	NOT NORMAL
aldehyde dehydrogenase family 16 member A1 isoform X1 [Zalophus californianus]	0	0	0	0	0	0	0	0	0	0	0	0	0	0	0	0	0	0	0.74156	0	0	0	0	0	0	0	0	0	2.0069	0	0	0	1.1235	0	0	0	0	1.574	0	0.95237	1	5.28e-09	0.000251902	NORMAL	NOT NORMAL	NOT NORMAL
D-dopachrome decarboxylase [Zalophus californianus]	0.95549	0	0	0	0	0	0	0	0.9543	0	0.79187	0.71051	2.2321	0	0.95912	0	0	0	2.2247	1.7587	2.2222	0	1.2395	0	0	0	1.0151	0	0	0	0	0	1.6853	0	0	0	0	1.574	0	0	1.05e-06	0.00115019	4.48e-06	NOT NORMAL	NOT NORMAL	NOT NORMAL
phosphoglycerate mutase 1 [Zalophus californianus]	11.346	6.914	1.9231	8.4519	10.421	12.96	11.184	6.7018	9.4235	0.92521	7.0277	7.6376	5.0218	6.0109	12.228	4.3882	6.102	0	9.2687	10.332	12.083	1.0268	12.549	1.0863	6.6641	2.7263	3.9333	2.5939	4.8915	2.1308	2.1951	2.3804	17.203	3.3166	0.95021	1.1553	0	11.509	3.7404	3.6902	0.494185	0.363612	0.000950123	NORMAL	NORMAL	NOT NORMAL
secretogranin-3 isoform X2 [Zalophus californianus]	16.243	16.059	32.826	14.387	29.548	19.025	20.97	19.247	14.314	30.673	22.964	5.3288	6.6962	18.616	27.815	30.578	23.391	25.476	20.022	36.053	11.111	27.724	8.6765	23.595	10.319	18.905	11.166	33.385	16.055	36.371	28.101	25.394	13.482	30.955	30.416	31.698	25.192	22.036	32.528	26.666	0.0984965	0.539001	0.354674	NORMAL	NORMAL	NORMAL
neural cell adhesion molecule 2 isoform X1 [Zalophus californianus]	3.8219	8.9219	8.2064	5.7547	14.774	10.464	5.5919	9.6236	5.7258	10.577	5.5431	3.9078	2.2321	7.7565	16.305	14.723	15.255	10.918	11.123	9.6729	4.4445	15.402	2.479	9.9349	6.8795	14.542	5.0755	11.73	4.0138	17.049	15.221	13.967	7.3028	12.161	13.035	18.49	11.085	12.592	14.313	11.428	0.77715	0.179515	0.546154	NORMAL	NORMAL	NORMAL
carbonic anhydrase 1 isoform X2 [Zalophus californianus]	10.51	0	0	0	0	0	0	0	16.223	4.2308	9.5025	3.5525	5.2082	0	16.305	12.458	0	0	5.1909	0	6.6667	0	3.7185	0	1.7199	0	22.332	0	42.145	0	0	0	0.56175	4.4222	1.0863	0	0	2.361	0	0	1.05e-06	0.00222486	1.53e-06	NOT NORMAL	NOT NORMAL	NOT NORMAL
semaphorin-6D isoform X1 [Zalophus californianus]	0	0	0	0	2.1106	0.95123	2.796	1.3748	0	0	0.79187	0	0	0	0	0	1.017	2.4263	0.74156	1.7587	1.1111	1.0268	0	1.2419	1.7199	0	0	2.7069	0	2.2732	2.3417	0	0	1.1055	3.2588	5.2829	1.0077	3.148	2.6023	0.95237	0.0536804	0.00106923	0.270947	NORMAL	NOT NORMAL	NORMAL
N-acetylglucosamine-6-sulfatase [Zalophus californianus]	0	0	0	0	0	0	0	0	0	3.1731	0	0	0	0	0	0	1.017	1.2132	0	0.87935	0	1.0268	0	0	0	0	0	0.9023	0	0	1.1709	2.5394	0.56175	0	0	1.3207	1.0077	0	0	0.95237	1	1.57e-06	0.0102198	NORMAL	NOT NORMAL	NOT NORMAL
extracellular superoxide dismutase [Cu-Zn] isoform X2 [Zalophus californianus]	4.7774	10.706	12.31	5.7547	8.4424	8.5611	8.3879	13.748	9.543	10.577	6.335	2.1315	5.2082	12.41	7.673	10.193	9.153	12.132	8.1572	8.7935	6.6667	9.2414	2.479	9.9349	8.5994	13.088	7.1057	12.632	8.0275	18.186	9.3669	12.697	5.0558	14.372	14.122	13.207	12.092	8.6571	11.71	9.5237	0.759699	0.456807	0.950834	NORMAL	NORMAL	NORMAL
amyloid-beta precursor protein isoform X1 [Zalophus californianus]	19.11	14.275	31.8	12.948	25.327	17.651	16.776	16.498	17.177	36.55	21.381	7.8156	7.4402	34.129	19.182	27.18	32.658	31.542	22.247	21.593	11.111	33.885	8.6765	27.321	10.319	34.901	10.151	37.897	14.048	37.508	36.428	35.552	13.794	26.533	27.157	33.018	27.768	19.326	32.528	32.065	0.128488	0.0532286	0.0704789	NORMAL	NORMAL	NORMAL
plasma membrane calcium-transporting ATPase 1 isoform X1 [Zalophus californianus]	0	0	0	0	0	0	0	0	0	0	0	4.4933	3.6791	0	0	0	0	0	0.21222	0	0.31798	0	3.1971	0	0	0	0	0	0	0	0	0	0	0	0	0	0	0	0	0	1	4.73e-07	1	NORMAL	NOT NORMAL	NORMAL
plasma membrane calcium-transporting ATPase 3 isoform X1 [Zalophus californianus]	0	0	0	0	0	0	0	0	0	0	0	5.0435	2.9212	0	0	0	0	0	0.28293	0	0.42393	0	2.8165	0	0	0	0	0	0	0	0	0	0	0	0	0	0	0	0	0	1	5.73e-07	1	NORMAL	NOT NORMAL	NORMAL
T-complex protein 1 subunit delta [Zalophus californianus]	0	0	0	0	0	0	0	0	0	0	0	4.0307	2.9761	0	0	0	0	0	0.74156	0	0	0	2.479	0	0	0	1.0151	0	0	0	0	0	0	0	0	0	0	0	0	0	1	2.27e-06	1	NORMAL	NOT NORMAL	NORMAL
peroxidasin homolog isoform X1 [Zalophus californianus]	0	0	0	0	0	0	0	0	0	0	0	0.35525	1.488	0	0	0	0	0	0	5.2761	0	1.0268	0.61975	0	0	0	0	0	0	0	0	0	0	0	0	0	0	0	0	0	1	1.42e-07	1	NORMAL	NOT NORMAL	NORMAL
plasma membrane calcium-transporting ATPase 4 isoform X1 [Zalophus californianus]	0	0	0	0	0	0	0	0	0	0	0	3.4268	1.4463	0	0	0	0	0	0.21211	0	0.31781	0	0.71766	0	0	0	0	0	0	0	0	0	0	0	0	0	0	0	0	0	1	2.24e-07	1	NORMAL	NOT NORMAL	NORMAL
LOW QUALITY PROTEIN: COP9 signalosome complex subunit 5-like [Zalophus californianus]	0	0	0	0	0	0	0	0	0	0	0	0.35525	0.74402	0	0	0	0	0	0	0	1.1111	0	1.2395	0	0	0	1.0151	0	0	0	0	0	0	0	0	0	0	0	0	0	1	3.75e-06	1	NORMAL	NOT NORMAL	NORMAL
activator of 90 kDa heat shock protein ATPase homolog 1 isoform X1 [Zalophus californianus]	0	0	0	0	0	0	0	0	0	0	0	1.0658	0.74402	0	0	0	0	0	0	0.87935	1.1111	0	0.61975	0	0	0	0	0	0	0	0	0	0	0	0	0	0	0	0	0	1	4.94e-06	1	NORMAL	NOT NORMAL	NORMAL
14-3-3 protein theta [Zalophus californianus]	5.8802	4.7288	0	2.8774	1.5787	3.0003	3.0114	4.3363	3.01	0	5.6651	6.0673	10.64	3.1026	3.2053	0	0.15673	0	7.1561	0.43617	4.7869	0	5.4564	0	6.8795	0	5.3884	0.13906	0	0	0	0	6.2614	0	0	0	0.1553	4.4467	0	1.9047	0.897868	0.0130141	3.72e-05	NORMAL	NOT NORMAL	NOT NORMAL
fibulin-5 isoform X1 [Zalophus californianus]	1.911	5.3531	2.0516	1.4387	1.0553	1.9025	1.398	1.3748	0.9543	1.0577	0.79187	0.71051	0.74402	3.1026	0.95912	1.1325	1.017	2.4263	1.4831	0.87935	0	2.0536	0	1.2419	0	1.4542	0	0.9023	0	1.1366	1.1709	1.2697	0.56175	1.1055	2.1725	2.6415	0	1.574	1.3011	2.8571	0.000619194	0.072212	0.42999	NOT NORMAL	NORMAL	NORMAL
neuronal pentraxin-1 [Zalophus californianus]	4.7774	3.5687	11.284	2.8774	7.3871	11.415	6.9899	6.874	7.6344	12.692	3.9594	3.5525	3.7201	6.2052	10.55	10.193	13.221	14.558	5.9325	7.0348	10	12.322	3.0988	12.419	5.1596	8.7252	4.0604	9.9253	4.0138	12.503	16.392	15.237	5.0558	9.9499	11.949	9.2451	11.085	7.8701	16.915	15.238	0.347406	0.135145	0.644317	NORMAL	NORMAL	NORMAL
sulfhydryl oxidase 1 [Zalophus californianus]	4.7774	8.9219	17.439	14.387	16.885	17.122	19.572	23.372	19.086	15.865	12.67	4.2631	5.2082	12.41	11.509	18.12	16.272	15.771	20.022	16.708	11.111	16.429	6.1975	18.628	8.5994	18.905	6.0906	18.046	14.048	18.186	18.734	15.237	8.4263	18.794	22.812	23.773	20.154	11.805	32.528	22.857	0.562229	0.0616444	0.778565	NORMAL	NORMAL	NORMAL
fatty acid-binding protein, brain [Zalophus californianus]	0.95549	0	0	0	0	0	0	0	0	0	0	2.842	2.2321	0	0.95912	0	0	0	0.74156	0	1.1111	0	3.0988	0	1.7199	0	2.0302	0	0	0	0	0	0	0	0	0	0	0	0	1.9047	1.05e-06	0.000199247	5.04e-07	NOT NORMAL	NOT NORMAL	NOT NORMAL
follistatin-related protein 4 [Zalophus californianus]	0	0	0	0	0	0	0	0	0	0	0	0	0	0	0	0	0	0	0	0	0	1.0268	0	0	0	0	0	0.13242	0	0	0	0	0	0	0	1.3207	0	0	1.4921	0.95237	1	5.28e-09	6.1e-05	NORMAL	NOT NORMAL	NOT NORMAL
carbonic anhydrase 2 [Zalophus californianus]	6.6884	0	0	0	0	0	1.398	0	20.04	1.0577	13.462	5.3288	7.4402	0	17.264	11.325	0	0	8.8987	0	11.111	0	8.0568	0	8.5994	0	24.362	0	65.194	0	0	0	9.5498	0	0	0	0	8.6571	0	0.95237	1.96e-05	0.0120279	2.69e-06	NOT NORMAL	NOT NORMAL	NOT NORMAL
kallistatin [Zalophus californianus]	2.8665	1.7844	3.0774	7.1934	1.0553	3.8049	4.1939	1.3748	2.8629	3.1731	2.3756	0.35525	0.74402	3.1026	4.7956	3.3975	4.068	2.4263	2.2247	4.3968	0	3.0805	0.61975	4.9674	0	2.9084	1.0151	0.9023	3.0103	1.1366	1.1709	1.2697	0.56175	0	2.1725	2.6415	0	4.7221	0	0.95237	0.310411	0.212876	0.0743137	NORMAL	NORMAL	NORMAL
chromogranin-A [Zalophus californianus]	3.8219	8.9219	10.258	1.4387	6.3318	7.6099	8.3879	9.6236	2.8629	10.577	7.1268	1.421	2.9761	7.7565	9.5912	11.325	9.153	9.7052	2.9662	6.1555	5.5556	9.2414	0.61975	9.9349	3.4398	8.7252	4.0604	15.339	1.0034	11.366	10.538	13.967	3.3705	12.161	7.6039	18.49	12.092	8.6571	7.8068	9.5237	0.323723	0.12527	0.978758	NORMAL	NORMAL	NORMAL
coagulation factor XIII A chain [Zalophus californianus]	0	0	0	0	0	0	0	0	0	0	0.79187	0	0	0	0	0	0	0	1.4831	0	1.1111	0	0	0	1.7199	0	3.0453	0	0	0	0	0	3.3705	2.2111	0	2.6415	0	2.361	2.6023	0.95237	1	3.91e-06	0.00249025	NORMAL	NOT NORMAL	NOT NORMAL
cathepsin L2 [Zalophus californianus]	4.7774	7.1375	4.1032	2.8774	4.2212	4.7562	5.5919	4.1244	3.8172	7.4038	3.1675	0.35525	2.2321	0	2.8774	2.265	5.085	3.6395	4.4494	20.225	0	4.1073	1.2395	4.9674	3.4398	1.4542	2.0302	6.3161	0	2.2732	5.8543	7.6183	1.1235	4.4222	5.4314	7.9244	9.0693	3.148	5.2046	6.6666	0.49962	1.67e-05	0.840964	NORMAL	NOT NORMAL	NORMAL
LOW QUALITY PROTEIN: receptor-type tyrosine-protein phosphatase S [Zalophus californianus]	0.95549	0	4.1032	0	2.1106	3.8049	1.398	1.3748	2.2513	1.4375	2.66	0.35525	0.74402	3.1026	3.8365	3.3975	5.4502	3.6395	4.5067	5.2761	0	6.5297	0.61975	2.4837	1.7199	2.9084	2.0302	3.0309	2.0069	6.8196	2.3417	4.2651	0	4.4222	3.2588	7.0779	2.0154	3.9351	3.9034	6.6666	0.260926	0.847108	0.503302	NORMAL	NORMAL	NORMAL
receptor-type tyrosine-protein phosphatase delta isoform X1 [Zalophus californianus]	2.8665	3.5687	5.129	0	4.2212	5.7074	6.9899	6.874	2.5202	9.6506	5.2587	0.88219	1.8476	10.058	6.6818	5.0773	11.313	6.0658	8.4582	6.551	7.7406	8.3421	0.61975	6.8094	10.262	7.9738	2.0302	7.7665	2.0069	8.5055	8.7619	10.315	2.8088	7.1675	6.5176	12.051	7.5409	5.8894	10.409	8.0792	0.566495	0.255109	0.563233	NORMAL	NORMAL	NORMAL
cartilage acidic protein 1 isoform X2 [Zalophus californianus]	3.8219	8.9219	16.413	1.4387	17.94	18.073	15.378	10.998	13.36	19.038	8.7106	2.842	6.6962	7.7565	5.7547	19.253	22.374	10.918	10.382	5.2761	13.333	20.536	1.2395	19.87	8.5994	17.45	9.1359	18.948	10.034	18.186	22.246	21.585	3.3705	15.478	15.208	25.094	20.154	11.805	18.216	19.047	0.234853	0.303096	0.354869	NORMAL	NORMAL	NORMAL
4F2 cell-surface antigen heavy chain [Zalophus californianus]	0	0	0	0	0	0	0	0	0	0	0	3.9078	1.488	0	0	0	2.034	0	1.4831	0.87935	0	1.0268	1.8593	0	0	0	1.0151	0	0	1.1366	0	0	0	0	0	0	0	2.361	0	0	1	0.000121734	4.75e-06	NORMAL	NOT NORMAL	NOT NORMAL
LOW QUALITY PROTEIN: serine protease HTRA1 [Zalophus californianus]	0	1.7844	1.0258	0	0	0.95123	2.796	0	0	1.0577	1.5837	0	0	0	0	0	0	0	0	0.87935	0	1.0268	0	0	0	0	0	0.9023	0	0	1.1709	2.5394	0.56175	0	0	1.3207	0	0.78701	2.6023	1.9047	0.0436307	1.38e-06	0.0336998	NOT NORMAL	NOT NORMAL	NOT NORMAL
14-3-3 protein epsilon [Zalophus californianus]	20.335	6.3609	0	5.7547	1.3533	9.7809	10.181	5.8874	11.721	0	8.9342	15.268	20.185	3.1026	5.7547	0	0.28719	0	7.0928	1.1277	12.85	0.28996	15.399	1.2419	12.039	1.4542	9.7092	0.2548	5.0172	0	1.1709	0	17.89	0	0	0	0.28456	12.25	0	2.8571	0.294233	0.0234055	0.000111862	NORMAL	NOT NORMAL	NOT NORMAL
macrophage colony-stimulating factor 1 receptor [Zalophus californianus]	4.7774	1.7844	9.2323	10.071	7.3871	7.6099	9.7858	4.1244	3.8172	4.2308	4.7512	1.421	3.7201	1.5513	4.7956	4.53	6.102	2.4263	2.2247	7.9142	5.5556	6.1609	1.2395	6.2093	3.4398	7.271	2.0302	7.2184	7.0241	4.5464	3.5126	3.8091	3.9323	7.7388	4.3451	3.9622	5.0385	5.5091	2.6023	4.7619	0.408657	0.511654	0.265838	NORMAL	NORMAL	NORMAL
14-3-3 protein beta/alpha [Zalophus californianus]	5.841	9.773	2.0516	7.1934	7.7711	6.4003	2.954	5.6547	2.9708	0	4.8408	6.1565	5.1739	4.0573	9.8318	0	5.2	0	7.4841	5.2579	8.7128	0.1161	8.1841	0	7.9379	0	7.7222	0.10202	2.0069	1.1366	0	0	9.4585	2.2111	0	0	0.11394	9.0325	0	5.3479	0.812505	0.02204	0.000551639	NORMAL	NOT NORMAL	NOT NORMAL
LOW QUALITY PROTEIN: titin [Zalophus californianus]	0	0	0	0	0	0	0	0	0.9543	0	0.79187	0	0	0	0.95912	0	0	0	0	0	0	0	0	0	0	0	0	0.9023	1.0034	2.2732	1.1709	0	133.7	0	0	0	0	0	0	0	1	2.1e-07	6.14e-07	NORMAL	NOT NORMAL	NOT NORMAL
2',3'-cyclic-nucleotide 3'-phosphodiesterase isoform X1 [Zalophus californianus]	11.466	0	0	0	0	0	0	0	0	0	2.3756	4.9736	5.2082	0	0.95912	0	0	0	7.4156	0	11.111	0	1.8593	0	0	0	3.0453	0	0	0	0	0	0	0	0	0	0	0.78701	0	0	1.05e-06	5.11e-05	5.04e-07	NOT NORMAL	NOT NORMAL	NOT NORMAL
peptidyl-glycine alpha-amidating monooxygenase isoform X4 [Zalophus californianus]	1.911	0	8.2064	0	11.608	6.6586	4.1939	5.4992	2.8629	5.2885	4.7512	0.35525	0	3.1026	4.7956	7.9276	8.136	2.4263	10.382	7.0348	1.1111	10.268	1.8593	4.9674	0	7.271	2.0302	9.023	1.0034	7.9562	8.1961	6.3486	2.247	7.7388	8.6902	13.207	4.0308	6.2961	15.614	13.333	0.704236	0.261786	0.730848	NORMAL	NORMAL	NORMAL
cadherin-1 isoform X1 [Zalophus californianus]	2.8665	5.3531	1.0258	0	1.0553	1.9025	0	0	1.9086	2.1154	6.335	0	3.7201	4.6539	5.7547	1.1325	1.017	2.4263	3.7078	29.898	5.5556	2.0536	1.2395	2.4837	8.5994	0	3.0453	1.8046	1.0034	0	1.1709	1.2697	3.9323	0	1.0863	1.3207	0	7.0831	2.6023	2.8571	0.0667855	1.78e-06	0.0131921	NORMAL	NOT NORMAL	NOT NORMAL
peptidase inhibitor 16 isoform X1 [Zalophus californianus]	3.8219	1.7844	6.1548	7.1934	7.3871	3.8049	6.9899	8.2488	2.8629	6.3462	3.1675	0	0.74402	1.5513	4.7956	4.53	3.051	4.8526	2.9662	6.1555	5.5556	3.0805	2.479	4.9674	3.4398	5.8168	3.0453	4.5115	0	3.4098	4.6835	5.0789	2.8088	3.3166	3.2588	3.9622	5.0385	3.148	3.9034	3.8095	0.286492	0.439255	0.0188054	NORMAL	NORMAL	NOT NORMAL
gamma-enolase [Zalophus californianus]	19.272	1.3239	1.4063	8.0582	2.5021	7.8288	18.495	7.7004	8.6473	1.3011	10.454	12.769	18.748	2.1268	17.841	0.42011	4.3021	0	12.756	0.87935	13.302	1.4077	14.999	0	9.6332	0	13.168	0.9023	4.8479	1.1366	0.86868	0.47101	16.051	0	0.93331	0	1.2396	11.672	1.3011	2.1239	0.0723247	0.0164427	0.000160961	NORMAL	NOT NORMAL	NOT NORMAL
protein HEG homolog 1 isoform X1 [Zalophus californianus]	0.95549	1.7844	0	0	0	0	0	0	0	0	0	0	0	0	0	0	0	0	0	0	0	1.0268	0	0	0	0	0	0.9023	0	1.1366	0	1.2697	0	0	1.0863	1.3207	0	0	0	0	0.000179814	5.28e-09	0.000447717	NOT NORMAL	NOT NORMAL	NOT NORMAL
tyrosine-protein kinase receptor UFO [Zalophus californianus]	0	1.7844	0	1.4387	1.0553	0	2.796	1.3748	0	1.0577	0	0	0	0	0	0	0	1.2132	0.74156	0.87935	1.1111	1.0268	0	1.2419	0	0	0	0	0	1.1366	1.1709	1.2697	0	0	0	1.3207	1.0077	1.574	1.3011	0.95237	0.245764	3.5e-05	0.00514952	NORMAL	NOT NORMAL	NOT NORMAL
glycogen phosphorylase, brain form isoform X2 [Zalophus californianus]	6.9332	0	0	0	0	0	0	0	0.9543	0	5.5431	13.435	11.339	0	1.9182	0	0	0	9.2432	0	5.5556	0	13.873	0	1.7199	0	6.6024	0	0	0	0	0	13.321	0	0	0	0	9.2178	0	0	1.05e-06	0.000315657	5.67e-06	NOT NORMAL	NOT NORMAL	NOT NORMAL
C-C motif chemokine 15-like isoform X1 [Zalophus californianus]	0	1.7844	2.0516	0	1.0553	0.95123	0	2.7496	0	1.0577	0.79187	0	1.488	0	0.95912	0	1.017	2.4263	1.4831	1.7587	0	2.0536	0	1.2419	0	2.9084	0	2.7069	0	1.1366	2.3417	3.8091	0.56175	1.1055	2.1725	1.3207	2.0154	1.574	1.3011	2.8571	0.254052	0.0113536	0.993338	NORMAL	NOT NORMAL	NORMAL
phospholipid transfer protein [Zalophus californianus]	7.6439	10.706	18.465	24.458	17.94	24.732	20.97	20.622	11.452	17.981	12.67	4.2631	8.1843	17.064	25.896	24.915	24.408	19.41	14.831	17.587	8.8889	18.483	8.0568	21.112	6.8795	11.634	12.181	18.948	14.048	22.732	23.417	19.046	12.359	25.427	28.243	18.49	23.177	13.379	20.818	22.857	0.258016	0.590849	0.58268	NORMAL	NORMAL	NORMAL
annexin A4 [Zalophus californianus]	0	0	0	0	0	0	0	0	0	0	0	0.35525	1.488	0	0.95912	0	0	0	1.4831	0	5.5556	0	1.2395	0	6.8795	0	3.0453	0	0	0	0	0	3.9323	0	0	0	0	4.7221	0	0	1	9.22e-06	5.14e-06	NORMAL	NOT NORMAL	NOT NORMAL
alpha-enolase [Zalophus californianus]	26.488	18.087	1.6087	11.706	3.7656	20.241	20.096	20.544	14.483	0.60103	16.845	15.25	30.518	3.9841	19.221	1.776	2.6119	0	22.163	5.2761	25.013	2.6371	24.78	0	20.873	0	16.859	0	11.745	1.1366	1.3307	0.72151	33.345	0	0	0	0.57262	26.146	2.6023	8.0681	0.242453	0.0235579	0.000261106	NORMAL	NOT NORMAL	NOT NORMAL
myelin basic protein isoform X1 [Zalophus californianus]	35.353	0	0	0	0	0	0	0	0	0	10.294	18.473	5.2082	0	9.5912	0	0	7.2789	16.314	0	17.778	0	3.7185	0	0	0	7.1057	0	0	0	0	0	0	0	0	0	0	3.9351	0	2.8571	1.05e-06	0.000399164	5.6e-06	NOT NORMAL	NOT NORMAL	NOT NORMAL
multimerin-2 isoform X1 [Zalophus californianus]	0.95549	0	0	0	2.1106	0.95123	0	0	0	0	0	0	0	0	0	0	1.017	1.2132	1.4831	1.7587	1.1111	1.0268	0	2.4837	0	2.9084	0	2.7069	0	0	2.3417	0	0.56175	1.1055	3.2588	1.3207	2.0154	0.78701	2.6023	1.9047	0.00343952	0.000270396	0.341456	NOT NORMAL	NOT NORMAL	NORMAL
cell adhesion molecule 3 isoform X1 [Zalophus californianus]	0.95549	5.3531	6.1548	0	6.3318	3.8049	0	1.3748	0.9543	8.4615	4.7512	4.9736	3.7201	7.7565	6.7139	5.6625	9.153	4.8526	6.674	0.87935	0	6.1609	1.8593	4.9674	1.7199	10.179	1.0151	6.3161	1.0034	5.683	7.0252	6.3486	1.1235	5.5277	7.6039	7.9244	7.0539	4.7221	6.5057	7.619	0.115955	0.426573	0.00604477	NORMAL	NORMAL	NOT NORMAL
ATP-dependent 6-phosphofructokinase, platelet type isoform X2 [Zalophus californianus]	0	0	0	0	0	0	0	0	0.53005	0	0	5.6721	4.8774	0	0.53273	0	0	0	1.3759	0	1.2343	0	7.0719	0	0	0	0.56382	0	0.55735	0	0	0	2.8088	0	0	0	0	0.43713	0	0	1	4.02e-06	3.85e-06	NORMAL	NOT NORMAL	NOT NORMAL
LOW QUALITY PROTEIN: ribonuclease pancreatic [Zalophus californianus]	1.911	0	2.0516	1.4387	1.0553	0.95123	1.398	1.3748	0.9543	2.1154	0	0	0.74402	0	0.95912	1.1325	1.017	1.2132	0.74156	0.87935	1.1111	1.0268	1.2395	2.4837	0	1.4542	1.0151	1.8046	0	1.1366	2.3417	2.5394	1.1235	2.2111	1.0863	2.6415	1.0077	0.78701	1.3011	1.9047	0.406989	0.041999	0.549355	NORMAL	NOT NORMAL	NORMAL
sodium/potassium-transporting ATPase subunit beta-1 [Zalophus californianus]	0	0	0	0	0	0	0	0	0	0	0	7.1051	5.2082	0	0.95912	0	0	0	4.4494	0	8.8889	0	4.3383	0	0	0	2.0302	0	0	0	0	0	0.56175	0	0	0	0	2.361	0	0	1	3.45e-05	2.02e-06	NORMAL	NOT NORMAL	NOT NORMAL
superoxide dismutase [Cu-Zn] [Zalophus californianus]	7.6439	5.3531	8.2064	4.3161	6.3318	9.5123	5.5919	8.2488	12.406	9.5192	8.7106	3.5525	9.6723	6.2052	5.7547	6.795	8.136	7.2789	7.4156	7.0348	6.6667	6.1609	6.8173	6.2093	18.919	7.271	10.151	7.2184	14.048	9.0928	8.1961	11.427	10.112	9.9499	7.6039	7.9244	6.0462	11.018	9.108	7.619	0.792052	0.000790152	0.587066	NORMAL	NOT NORMAL	NORMAL
tenascin isoform X1 [Zalophus californianus]	0	0	0	0	0	0	0	0	0	1.0577	0	6.0393	0.74402	0	0	0	0	1.2132	0	0	0	0	1.8593	0	0	0	0	0.9023	0	0	1.1709	1.2697	0	0	0	0	2.0154	0	2.6023	1.9047	1	2.7e-07	0.00526798	NORMAL	NOT NORMAL	NOT NORMAL
laminin subunit gamma-1 isoform X1 [Zalophus californianus]	0	1.7844	2.0516	0	2.1106	1.9025	0	0	0.9543	4.2308	0	0	0	0	0.95912	0	2.034	1.2132	0.74156	5.2761	0	1.0268	0	3.7256	1.7199	0	0	7.2184	0	0	2.3417	1.2697	1.1235	1.1055	3.2588	3.9622	4.0308	0.78701	3.9034	2.8571	0.0035106	0.000226718	0.205709	NOT NORMAL	NOT NORMAL	NORMAL
V-type proton ATPase subunit S1 [Zalophus californianus]	0.95549	1.7844	6.1548	0	5.2765	4.7562	4.1939	5.4992	1.9086	3.1731	5.5431	1.7763	1.488	1.5513	2.8774	3.3975	4.068	2.4263	1.4831	0.87935	2.2222	3.0805	1.2395	6.2093	0	4.3626	3.0453	5.4138	0	2.2732	8.1961	8.888	1.1235	5.5277	4.3451	3.9622	8.0616	3.148	7.8068	4.7619	0.231242	0.552614	0.658442	NORMAL	NORMAL	NORMAL
C-type mannose receptor 2 isoform X1 [Zalophus californianus]	0	0	1.0258	0	0	0	0	1.3748	0	0	1.5837	0	0	1.5513	0.95912	0	0	0	0.74156	5.2761	1.1111	1.0268	0	1.2419	0	0	1.0151	0	0	1.1366	1.1709	1.2697	1.1235	1.1055	1.0863	1.3207	1.0077	0.78701	1.3011	0.95237	0.000166587	8.41e-06	0.00111028	NOT NORMAL	NOT NORMAL	NOT NORMAL
protocadherin-1 isoform X1 [Zalophus californianus]	0	1.7844	2.0516	0	0	1.9025	1.398	0	0.9543	2.1154	0.79187	0.71051	0	0	1.9182	5.6625	3.051	2.4263	1.4831	3.5174	2.2222	2.0536	0.61975	2.4837	0	4.3626	1.0151	2.7069	0	5.683	3.5126	5.0789	0.56175	4.4222	3.2588	2.6415	0	2.361	1.3011	0.95237	0.00962181	0.15973	0.601298	NOT NORMAL	NORMAL	NORMAL
fibrillin-1 isoform X1 [Zalophus californianus]	0	3.5687	4.1032	0	0	0	0	0	0	0	0	0	0	0	0	0	0	0	0	0	0	0	0	0	0	0	0	0	0	0	0	0	0	0	0	0	1.0077	0	0	0	0.000112329	1	5.04e-07	NOT NORMAL	NORMAL	NOT NORMAL
transforming growth factor beta receptor type 3 isoform X1 [Zalophus californianus]	0	0	0	0	0	0.95123	1.398	0	0	0	0	0	0	0	0	0	1.017	0	1.4831	0	0	1.0268	0	0	0	0	0	0	0	0	0	1.2697	1.1235	1.1055	1.0863	1.3207	0	0.78701	1.3011	0	0.000187784	2.68e-07	0.00178488	NOT NORMAL	NOT NORMAL	NOT NORMAL
CD109 antigen isoform X1 [Zalophus californianus]	0	0	1.0258	0	0	0	1.398	0	0	1.0577	2.3756	0	0	0	0	1.1325	0	1.2132	0.74156	7.9142	0	0	0	1.2419	0	0	0	0	0	1.1366	1.1709	1.2697	2.8088	0	2.1725	2.6415	1.0077	0.78701	0	2.8571	0.00017133	4.9e-07	0.0553546	NOT NORMAL	NOT NORMAL	NORMAL
inactive C-alpha-formylglycine-generating enzyme 2 isoform X1 [Zalophus californianus]	0	0	3.0774	0	1.0553	0	0	0	0	3.1731	0	0	0	0	0.95912	1.1325	2.034	0	0.74156	2.6381	0	2.0536	0	0	0	1.4542	0	2.7069	0	2.2732	0	2.5394	0.56175	0	0	2.6415	2.0154	2.361	2.6023	3.8095	7.19e-05	0.000235412	0.0219573	NOT NORMAL	NOT NORMAL	NOT NORMAL
guanine nucleotide-binding protein subunit beta-4 [Zalophus californianus]	0	0	0	0	0	0	0	0	0	0	0	1.6398	0.22905	0	0	0	0	0	0	0	0.34207	0	0.38159	0	0.52948	0	0.62501	0	0	0	0	0	0.34588	0	0	0	0	0	0	0	1	2.07e-06	5.04e-07	NORMAL	NOT NORMAL	NOT NORMAL
serine/threonine-protein phosphatase 2B catalytic subunit alpha isoform isoform X1 [Zalophus californianus]	0.95549	7.1375	0	0	0	0	1.398	0	0	0	0	3.7809	5.2082	0	0	0	0	0	0	0	0	0	2.479	0	0	0	0	0	0	0	0	0	0	0	0	0	0	0	0	0	7.21e-05	2.64e-07	1	NOT NORMAL	NOT NORMAL	NORMAL
von Willebrand factor isoform X1 [Zalophus californianus]	0	0	1.0258	1.4387	4.2212	0	0	0	0	0	0.79187	0	0	0	0	0	0	2.4263	3.7078	0	0	0	1.8593	0	0	0	0	0.9023	0	1.1366	0	0	0.56175	0	1.0863	11.887	3.0231	0	13.011	2.8571	0.000837618	8.05e-07	0.000119375	NOT NORMAL	NOT NORMAL	NOT NORMAL
ubiquitin-conjugating enzyme E2 N [Zalophus californianus]	1.911	1.7844	0	0	0	1.9025	0	1.3748	0.9543	0	1.5837	1.7763	2.2321	1.5513	0	0	0	0	2.9662	0	2.2222	0	2.479	0	1.7199	0	3.0453	0	1.0034	0	0	0	1.1235	0	0	0	0	0.78701	0	0	0.00573858	0.00188947	3.41e-05	NOT NORMAL	NOT NORMAL	NOT NORMAL
hemoglobin subunit beta [Zalophus californianus]	225.32	9.9927	0	1.151	1.0553	6.659	23.488	18.149	331.36	119.74	276.22	36.736	73.664	13.653	166.9	147.01	18.308	9.2206	39.305	5.1006	64.227	3.4914	54.17	1.2419	34.4	2.3269	370.33	60.098	433.72	21.597	18.267	8.3808	12.584	14.594	21.944	8.7175	6.8528	23.14	3.3831	16.573	1.64e-05	0.00047239	2.01e-06	NOT NORMAL	NOT NORMAL	NOT NORMAL
dihydropyrimidinase-related protein 3 isoform X1 [Zalophus californianus]	0.20612	1.7844	0	0	0.22765	0.2052	0.60314	0	0.20586	0	0.34165	3.1765	1.386	0	0.2069	0	0	0	0.47991	1.069	0.71907	0	0.40108	0	0	0	0.43796	0	0.21646	0	0	0	0.24236	0	0	0	0	0.16977	0	0	0.00120805	8.78e-06	3.41e-05	NOT NORMAL	NOT NORMAL	NOT NORMAL
amyloid-like protein 1 isoform X1 [Zalophus californianus]	8.5994	19.628	19.49	7.1934	15.83	14.268	19.572	16.498	13.36	14.808	15.046	4.9736	7.4402	20.167	17.264	15.855	21.357	25.476	14.09	10.552	7.7778	22.59	4.958	21.112	5.1596	18.905	6.0906	20.753	11.038	30.688	24.588	22.855	7.3028	28.744	19.553	18.49	13.1	13.379	28.625	21.905	0.0974221	0.212121	0.770791	NORMAL	NORMAL	NORMAL
inactive tyrosine-protein kinase 7 isoform X1 [Zalophus californianus]	0	0	0	0	0	0	0	0	0	0	3.1675	0.35525	0	0	0.95912	0	0	0	1.4831	11.432	3.3333	0	0	0	0	0	4.0604	0	0	0	0	0	1.1235	0	0	0	0	3.148	0	0	1	1.3e-06	3.36e-06	NORMAL	NOT NORMAL	NOT NORMAL
GTP cyclohydrolase 1 feedback regulatory protein [Zalophus californianus]	2.8665	0	0	0	0	4.7562	4.1939	4.1244	1.9086	0	0.79187	0	2.2321	0	1.9182	0	0	0	2.2247	0	3.3333	0	0.61975	0	0	0	1.0151	0	0	0	0	0	1.1235	0	0	0	0	1.574	0	0	0.0131945	0.000159634	5.63e-06	NOT NORMAL	NOT NORMAL	NOT NORMAL
stathmin-2 [Zalophus californianus]	0.47773	0.89217	0	0	1.0553	0	0	0	0	0	0	0	1.116	0.77564	0	0	0	0	0	0.87935	0	0	0.61975	0	0	0	0	0	0	0	0	0	0	0	0	0	0	0	0	0	0.00370494	1.38e-06	1	NOT NORMAL	NOT NORMAL	NORMAL
biglycan [Zalophus californianus]	0	0	0	0	0	0	0	0	0	4.2308	0.79187	0	0	0	0	0	0	2.4263	0.74156	0	0	3.0805	0	1.2419	0	1.4542	0	0	0	0	3.5126	2.5394	0	0	0	1.3207	3.0231	1.574	0	0.95237	1	2.59e-05	0.00377531	NORMAL	NOT NORMAL	NOT NORMAL
fatty acid-binding protein, heart [Zalophus californianus]	0.95549	12.491	1.0258	0	1.0553	0.95123	1.398	0	0	0	0	0.71051	0	0	0	1.1325	1.017	0	0	0	0	0	0	0	3.4398	0	1.0151	0	0	0	0	0	1.1235	0	3.2588	0	2.0154	2.361	0	0.95237	2.2e-05	8.89e-07	0.000970498	NOT NORMAL	NOT NORMAL	NOT NORMAL
basement membrane-specific heparan sulfate proteoglycan core protein isoform X1 [Zalophus californianus]	0	0	3.0774	0	6.3318	5.7074	5.5919	2.7496	2.8629	8.4615	1.5837	0.71051	0.74402	0	0.95912	4.53	4.068	8.4921	4.4494	4.3968	0	7.1878	1.2395	1.2419	0	1.4542	3.0453	7.2184	0	5.683	5.8543	5.0789	0.56175	3.3166	6.5176	10.566	7.0539	1.574	5.2046	8.5713	0.0816894	0.0133585	0.741402	NORMAL	NOT NORMAL	NORMAL
band 3 anion transport protein [Zalophus californianus]	4.7774	0	0	0	0	0	0	0	7.6344	0	9.5025	1.0658	0	0	14.387	11.325	0	0	1.4831	0	1.1111	0	0	0	0	0	26.393	0	48.165	0	0	0	0	0	0	0	0	0	0	0	1.05e-06	8.23e-06	5.04e-07	NOT NORMAL	NOT NORMAL	NOT NORMAL
N-acetylglucosamine-1-phosphotransferase subunit gamma [Zalophus californianus]	0	1.7844	0	0	3.1659	1.9025	1.398	4.1244	0	1.0577	0	0	0	0	0	2.265	1.017	4.8526	1.4831	2.6381	1.1111	2.0536	0	1.2419	0	0	1.0151	1.8046	0	1.1366	5.8543	5.0789	0.56175	0	3.2588	3.9622	4.0308	0.78701	1.3011	3.8095	0.240063	0.000527712	0.226668	NORMAL	NOT NORMAL	NORMAL
GTP-binding nuclear protein Ran isoform X1 [Zalophus californianus]	1.911	0	0	0	0	0	0	0	2.8629	0	1.5837	2.4868	5.9522	0	5.7547	0	0	0	3.7078	0	3.3333	0	3.0988	0	5.1596	0	2.0302	0	8.0275	0	0	0	3.3705	0	0	0	0	3.148	0	0	1.05e-06	0.00227774	2.51e-05	NOT NORMAL	NOT NORMAL	NOT NORMAL
heat shock 70 kDa protein 13 [Zalophus californianus]	0	0	3.0774	0	0	0	0	0	0	1.0577	0	0	0	0	0	0	1.017	0	1.4831	5.2761	0	1.0268	0	1.2419	0	0	0	4.5115	0	0	1.1709	2.5394	0	0	0	1.3207	4.0308	0.78701	1.3011	0.95237	1.05e-06	8.18e-07	0.00774487	NOT NORMAL	NOT NORMAL	NOT NORMAL
ras-related C3 botulinum toxin substrate 1 [Zalophus californianus]	0	0	0	0	0	0	0	0	0.9543	0	0	3.819	2.2321	0	0	0	0	0	0	0	1.1111	0	2.479	0	0	0	2.0302	0	0	0	0	0	2.247	0	0	0	0	0	0	0	1	1.68e-05	5.04e-07	NORMAL	NOT NORMAL	NOT NORMAL
stromelysin-1 [Zalophus californianus]	0	0	0	0	1.0553	0.95123	2.796	2.7496	0	0	0	0	0	0	0	1.1325	0	0	0.74156	0.87935	0	0	0	0	0	0	0	1.8046	0	0	0	0	0	0	3.2588	3.9622	1.0077	0	1.3011	0	0.0115319	2.75e-07	0.000627609	NOT NORMAL	NOT NORMAL	NOT NORMAL
albumin [Zalophus californianus]	392.61	405.83	418.59	665.41	356.7	424.98	405.72	427.96	408.27	334.65	350.05	99.503	157.01	500.73	309.32	389.86	555.96	445.36	198.22	409.28	531.95	374.72	278.64	519.96	535.43	465.68	294.06	419	321.96	269.52	374.59	360.51	246.84	494.94	364.64	337.43	408.12	212.14	183.44	340.3	0.00055905	0.431793	0.945073	NOT NORMAL	NORMAL	NORMAL
peptidyl-prolyl cis-trans isomerase A-like isoform X2 [Zalophus californianus]	5.2553	0	0.80609	0	0.30151	1.7666	1.498	3.2407	4.3625	0.3022	4.0726	2.8422	3.8267	0.44323	2.7404	0.32357	0.29057	0	5.7738	1.6331	3.1746	0.29338	2.6562	0.35482	3.8085	0.41549	2.0302	0.2578	0.5734	0	0.33453	0	3.6916	0.31587	0	0	0.28791	4.8348	0.37175	1.2245	0.122534	0.0293247	0.000115109	NORMAL	NOT NORMAL	NOT NORMAL
pregnancy zone protein-like isoform X1 [Zalophus californianus]	19.11	0	0	7.1934	0	0	2.796	1.3748	4.7715	0	3.1675	0	1.488	0	0	0	1.017	0	0	0	5.5556	0	2.479	0	0	0	3.0453	0	4.0138	0	0	0	0	0	0	0	0	0	0	0	0.000978673	4.74e-05	5.04e-07	NOT NORMAL	NOT NORMAL	NOT NORMAL
spondin-1 isoform X1 [Zalophus californianus]	0	1.7844	8.2064	0	2.1106	5.7074	2.796	2.7496	0	6.3462	1.5837	0	0	4.6539	1.9182	5.6625	4.068	7.2789	3.7078	2.6381	3.3333	6.1609	0	6.2093	0	8.7252	2.0302	8.1207	1.0034	3.4098	4.6835	10.158	2.247	4.4222	7.6039	6.6037	6.0462	4.7221	2.6023	7.619	0.23774	0.129735	0.970223	NORMAL	NORMAL	NORMAL
plasma membrane calcium-transporting ATPase 2 isoform X3 [Zalophus californianus]	0	0	0	0	0	0	0	0	0	0	0	11.549	4.6018	0	0	0	0	0	0	0	1.1625	0	9.3823	0	0	0	0	0	0	0	0	0	0	0	0	0	0	0	0	0	1	3.69e-07	1	NORMAL	NOT NORMAL	NORMAL
vesicle-fusing ATPase isoform X1 [Zalophus californianus]	0	0	0	0	0	0	0	0	0	0	0	10.302	6.6962	0	0	0	0	0	0	0	0	0	6.8173	0	0	0	1.0151	0	0	0	0	0	0	0	0	0	0	0	0	0	1	4.66e-07	1	NORMAL	NOT NORMAL	NORMAL
excitatory amino acid transporter 2 isoform X1 [Zalophus californianus]	0	0	0	0	0	0	0	0	0	0	0	6.0393	2.2321	0	0	0	0	0	0	0	2.2222	0	4.3383	0	0	0	0	0	0	0	0	0	0	0	0	0	0	0	0	0	1	9.5e-07	1	NORMAL	NOT NORMAL	NORMAL
heat shock 70 kDa protein 12A isoform X1 [Zalophus californianus]	0	0	0	0	0	0	0	0	0	0	0	3.9078	3.7201	0	0	0	0	0	0	0	1.1111	0	2.479	0	0	0	0	0	0	0	0	0	0	0	0	0	0	0	0	0	1	7.75e-07	1	NORMAL	NOT NORMAL	NORMAL
protein NDRG2 isoform X5 [Zalophus californianus]	0	0	0	0	0	0	0	0	0	0	0	6.0393	1.488	0	0	0	0	0	0	0	0	0	2.479	0	0	0	1.0151	0	0	0	0	0	0	0	0	0	0	0	0	0	1	2.61e-07	1	NORMAL	NOT NORMAL	NORMAL
fatty acid synthase [Zalophus californianus]	0	0	0	0	0	0	0	0	0	0	0	5.3288	2.2321	0	0	0	0	0	0	0	0	0	0.61975	0	0	0	1.0151	0	0	0	0	0	0	0	0	0	0	0	0	0	1	1.67e-07	1	NORMAL	NOT NORMAL	NORMAL
vesicle-associated membrane protein 2 [Zalophus californianus]	0	0	0	0	0	0	0	0	0	0	0	3.1973	4.2161	0	0	0	0	0	0	0	0.74074	0	1.0329	0	0	0	0	0	0	0	0	0	0	0	0	0	0	0	0	0	1	3.4e-07	1	NORMAL	NOT NORMAL	NORMAL
neurochondrin isoform X1 [Zalophus californianus]	0	0	0	0	0	0	0	0	0	0	0	3.5525	1.488	0	0	0	0	0	0.74156	0	0	0	1.8593	0	0	0	0	0	0	0	0	0	0	0	0	0	0	0	0	0	1	6.47e-07	1	NORMAL	NOT NORMAL	NORMAL
programmed cell death 6-interacting protein isoform X1 [Zalophus californianus]	0	0	0	0	0	0	0	0	0	0	0	2.4868	1.488	0	0	0	0	0	0	0	0	0	1.8593	0	0	0	1.0151	0	0	0	0	0	0	0	0	0	0	0	0	0	1	1.34e-06	1	NORMAL	NOT NORMAL	NORMAL
tripeptidyl-peptidase 1 [Zalophus californianus]	0	0	0	0	0	0	0	0	0	0	0	0.71051	0	0	0.95912	0	0	0	0	2.6381	0	0	0.61975	0	0	0	0	0	0	0	0	0	0	0	0	0	0	0	0	0	1	3.08e-07	1	NORMAL	NOT NORMAL	NORMAL
microsomal glutathione S-transferase 3 [Zalophus californianus]	0	0	0	0	0	0	0	0	0	0	0	1.421	0.74402	0	0	0	0	0	0	0	1.1111	0	1.2395	0	0	0	0	0	0	0	0	0	0	0	0	0	0	0	0	0	1	1.21e-06	1	NORMAL	NOT NORMAL	NORMAL
LIM and SH3 domain protein 1 isoform X1 [Zalophus californianus]	0	0	0	0	0	0	0	0	0	0	0	1.0658	1.488	0	0	0	0	0	0	0	1.1111	0	0.61975	0	0	0	0	0	0	0	0	0	0	0	0	0	0	0	0	0	1	1.25e-06	1	NORMAL	NOT NORMAL	NORMAL
neuronal membrane glycoprotein M6-b isoform X1 [Zalophus californianus]	0	0	0	0	0	0	0	0	0	0	0	1.0658	1.488	0	0	0	0	0	0.74156	0	0	0	0.61975	0	0	0	0	0	0	0	0	0	0	0	0	0	0	0	0	0	1	1.31e-06	1	NORMAL	NOT NORMAL	NORMAL
glycerol-3-phosphate phosphatase [Zalophus californianus]	0	0	0	0	0	0	0	0	0	0	0	0.71051	0.74402	0	0	0	0	0	0	0	0	0	0.61975	0	0	0	1.0151	0	0	0	0	0	0	0	0	0	0	0	0	0	1	1.34e-06	1	NORMAL	NOT NORMAL	NORMAL
vesicle-associated membrane protein 3 [Zalophus californianus]	0	0	0	0	0	0	0	0	0	0	0	1.421	0.24801	0	0	0	0	0	0	0	0.37037	0	0.20658	0	0	0	0	0	0	0	0	0	0	0	0	0	0	0	0	0	1	9.46e-08	1	NORMAL	NOT NORMAL	NORMAL
fibrinogen beta chain [Zalophus californianus]	8.5994	19.628	27.697	31.651	12.664	14.268	18.174	13.748	4.7715	14.808	15.837	3.1973	15.624	17.064	9.5912	13.59	12.204	10.918	12.607	19.346	31.111	10.268	11.156	16.144	12.039	11.634	20.302	9.9253	13.045	5.683	12.88	16.506	9.5498	12.161	17.38	11.887	9.0693	9.4441	11.71	15.238	0.457452	0.0956288	0.8722	NORMAL	NORMAL	NORMAL
protocadherin-8 isoform X1 [Zalophus californianus]	0	0	0	0	0	1.9025	0	0	0	3.1731	0	0	0	0	0.95912	1.1325	0	0	1.4831	0	0	4.1073	0	0	0	0	0	0.9023	0	1.1366	2.3417	0	0.56175	1.1055	1.0863	0	2.0154	0	0	1.9047	1.05e-06	2.03e-06	0.045873	NOT NORMAL	NOT NORMAL	NOT NORMAL
RGM domain family member B isoform X1 [Zalophus californianus]	0	0	0	0	0	0	0	0	0	1.0577	0.79187	0	0	0	0.95912	1.1325	1.017	1.2132	0	0	0	1.0268	0	0	0	0	0	1.8046	0	1.1366	0	0	0.56175	0	1.0863	0	1.0077	0	0	0.95237	1	2.71e-05	0.00454848	NORMAL	NOT NORMAL	NOT NORMAL
secernin-1 [Zalophus californianus]	4.7774	1.7844	0	0	0	0	0	0	0	0	0	7.1051	2.9761	0	0.95912	0	0	0	0	0	1.1111	0	6.1975	0	0	0	1.0151	0	0	0	0	0	0	0	0	0	0	0	0	0	8.96e-05	1.53e-06	1	NOT NORMAL	NOT NORMAL	NORMAL
serine/threonine-protein phosphatase 2A 65 kDa regulatory subunit A alpha isoform isoform X2 [Zalophus californianus]	0	0	0	0	0	0	0	0	1.9086	0	0	6.0393	4.4641	0	2.8774	0	0	0	3.7078	0	0	0	8.0568	0	1.7199	0	1.0151	0	1.0034	0	0	0	7.3028	0	0	0	0	6.2961	0	0	1	9.94e-05	1.08e-05	NORMAL	NOT NORMAL	NOT NORMAL
ATP-dependent 6-phosphofructokinase, liver type isoform X3 [Zalophus californianus]	0	0	0	0	0	0	0	0	0.42425	0	0	3.2895	1.5851	0	1.3855	0	0	0	5.2114	0	0.98792	0	5.2506	0	0	0	1.4664	0	0.44609	0	0	0	7.3028	0	0	0	0	2.1938	0	0	1	1.87e-05	3.96e-06	NORMAL	NOT NORMAL	NOT NORMAL
neurexin-2-beta isoform X1 [Zalophus californianus]	0.95549	1.7844	4.1032	0	2.1106	4.7562	5.5919	2.7496	1.9086	2.1154	2.5896	0.71051	1.8382	1.5513	2.8774	3.7036	5.085	6.0658	3.9082	1.7587	3.3333	8.4921	0.61975	4.9674	1.7199	5.8168	1.0151	3.853	2.0069	5.1607	4.6835	5.0789	1.6853	7.2308	3.2588	6.6037	3.0231	2.5737	9.4596	7.8763	0.899193	0.0851626	0.615077	NORMAL	NORMAL	NORMAL
secretogranin-1 isoform X1 [Zalophus californianus]	13.377	16.059	23.594	1.4387	22.161	13.317	5.5919	16.498	7.6344	25.385	15.046	2.4868	3.7201	15.513	20.142	16.988	14.238	15.771	6.674	11.432	6.6667	18.483	0.61975	22.353	8.5994	10.179	5.0755	27.069	8.0275	17.049	25.759	27.934	8.4263	11.055	19.553	26.415	23.177	17.314	7.8068	12.381	0.612269	0.837079	0.103373	NORMAL	NORMAL	NORMAL
neogenin isoform X1 [Zalophus californianus]	0	0	1.0258	0	8.4424	6.6586	4.1939	1.3748	1.9086	5.2885	4.7512	0.35525	0	6.2052	4.7956	7.9276	8.136	7.2789	5.1909	7.0348	3.3333	6.1609	0	4.9674	0	7.271	1.0151	7.2184	1.0034	10.229	5.8543	2.5394	3.3705	4.4222	3.2588	6.6037	8.0616	6.2961	11.71	9.5237	0.0482235	0.0321089	0.970491	NOT NORMAL	NOT NORMAL	NORMAL
14-3-3 protein zeta/delta [Zalophus californianus]	16.419	19.226	0	8.6321	4.8447	6.8332	11.44	4.3768	7.8096	0	7.2722	8.9826	13.057	6.2052	6.1453	2.265	5.2717	1.2132	7.2483	3.1576	8.1858	4.2958	7.411	2.4837	10.319	1.4542	13.182	1.0679	9.031	1.1366	2.3417	2.5394	10.664	4.4222	1.0863	1.3207	2.2004	10.054	1.3011	3.8095	0.823357	0.599828	0.00254964	NORMAL	NORMAL	NOT NORMAL
interleukin-6 receptor subunit beta isoform X1 [Zalophus californianus]	0.95549	0	3.0774	0	5.2765	3.8049	4.1939	1.3748	0.9543	3.1731	0	0	0.74402	3.1026	2.8774	4.53	4.068	6.0658	5.9325	3.5174	1.1111	8.2146	0	3.7256	0	2.9084	0	5.4138	4.0138	4.5464	3.5126	1.2697	1.1235	2.2111	3.2588	7.9244	5.0385	3.148	7.8068	5.7142	0.399542	0.0655551	0.637182	NORMAL	NORMAL	NORMAL
S-phase kinase-associated protein 1 [Zalophus californianus]	0.95549	3.5687	0	0	1.0553	0	1.398	0	0.9543	0	0.79187	0.35525	0.74402	0	1.9182	0	0	0	1.4831	0	1.1111	0	1.2395	0	1.7199	0	1.0151	0	0	0	0	0	0.56175	0	0	0	0	1.574	0	0	0.0102181	0.00269785	3.36e-06	NOT NORMAL	NOT NORMAL	NOT NORMAL
myoglobin isoform X1 [Zalophus californianus]	0	0	0	0	0	0	0	8.2488	4.7715	5.2885	0	0	0	1.5513	8.6321	10.193	5.085	0	2.9662	0	2.2222	1.0268	1.2395	0	5.1596	0	10.151	0	5.0172	0	1.1709	3.8091	5.6175	0	13.035	0	7.0539	22.036	0	6.6666	1.05e-06	0.00223005	0.0039486	NOT NORMAL	NOT NORMAL	NOT NORMAL
regucalcin isoform X1 [Zalophus californianus]	6.6884	0	0	0	0	3.8049	2.796	4.1244	1.9086	0	2.3756	1.421	2.2321	0	1.9182	0	0	0	1.4831	0	2.2222	0	2.479	0	5.1596	0	4.0604	0	0	0	0	0	2.8088	0	0	0	0	2.361	0	0	0.0548024	0.00195365	5.09e-06	NORMAL	NOT NORMAL	NOT NORMAL
BTB/POZ domain-containing protein KCTD12 [Zalophus californianus]	0	0	0	0	0	0	0	0	0	0	0	3.1973	4.4641	0	0.95912	0	0	0	1.4831	0	0	0	4.3383	0	1.7199	0	3.0453	0	0	0	0	0	1.1235	0	0	0	0	5.5091	0	0	1	3.9e-05	1.7e-06	NORMAL	NOT NORMAL	NOT NORMAL
protein disulfide-isomerase [Zalophus californianus]	0	0	0	0	0	0	0	0	0	1.0577	0.79187	3.1973	2.2321	0	0	0	0	0	0	0	0	0	0.61975	0	1.7199	0	1.0151	0	0	0	0	0	0	0	0	0	0	2.361	0	0.95237	1	3.57e-05	3.91e-06	NORMAL	NOT NORMAL	NOT NORMAL
LOW QUALITY PROTEIN: transcobalamin-2 [Zalophus californianus]	0	0	0	0	1.0553	1.9025	4.1939	0	0	1.0577	0	0	0	0	0	2.265	1.017	0	0	1.7587	0	4.1073	0	1.2419	0	0	0	0.9023	0	0	7.0252	2.5394	0	0	2.1725	1.3207	1.0077	1.574	3.9034	2.8571	0.00191164	9.23e-06	0.0199087	NOT NORMAL	NOT NORMAL	NOT NORMAL
myelin proteolipid protein isoform X1 [Zalophus californianus]	5.7329	0	0	0	0	0	0	0	0	0	4.7512	5.3288	5.9522	0	1.9182	0	0	2.4263	6.674	0	5.5556	0	3.0988	0	0	0	7.1057	0	0	1.1366	0	0	0	0	0	0	0	0.78701	0	3.8095	1.05e-06	0.000474868	8.49e-06	NOT NORMAL	NOT NORMAL	NOT NORMAL
contactin-1 isoform X1 [Zalophus californianus]	17.199	42.825	43.084	21.58	35.88	38.049	33.551	37.12	21.949	33.846	12.67	12.789	14.88	31.026	31.651	39.638	45.765	38.821	33.37	32.536	17.778	40.046	15.494	36.014	18.919	34.901	16.242	40.604	21.072	38.644	44.493	34.282	21.908	42.011	39.106	36.98	39.3	24.397	28.625	36.19	0.128356	0.0557913	0.0923508	NORMAL	NORMAL	NORMAL
immunoglobulin lambda-like polypeptide 5 isoform X1 [Zalophus californianus]	81.216	64.237	62.574	87.76	48.544	47.562	69.899	105.86	66.801	76.154	38.802	11.723	23.065	80.668	51.793	57.758	32.544	87.347	31.887	45.726	50	32.858	40.284	60.851	108.35	63.985	37.559	40.604	45.155	97.747	52.689	77.453	24.155	78.494	61.918	69.999	33.254	40.138	44.239	29.524	0.690792	0.835926	0.505253	NORMAL	NORMAL	NORMAL
LOW QUALITY PROTEIN: contactin-6 [Zalophus californianus]	0	3.5687	0	0	0	1.9025	0.69826	0	0	1.586	0	0	0	0	0	0.56566	1.525	0.60594	0	0	0	2.5665	0	0	0	0.72634	0	1.8046	0	0.5677	0.58482	0.63419	0	0.55219	1.0863	2.6415	1.511	0.39309	0	2.8571	0.00164353	8.59e-06	0.0429853	NOT NORMAL	NOT NORMAL	NOT NORMAL
receptor-type tyrosine-protein phosphatase gamma isoform X1 [Zalophus californianus]	0	0	2.0516	0	3.1659	1.9025	1.398	1.3748	1.9086	3.1731	1.5837	0	0	0	1.9182	1.1325	2.034	1.2132	2.2247	1.7587	3.3333	2.0536	0.61975	2.4837	0	2.9084	1.0151	2.7069	1.0034	2.2732	2.3417	1.2697	1.1235	2.2111	2.1725	3.9622	2.0154	1.574	2.6023	3.8095	0.224777	0.225022	0.291333	NORMAL	NORMAL	NORMAL
EGF-containing fibulin-like extracellular matrix protein 1 [Zalophus californianus]	14.332	30.334	17.439	14.387	17.94	15.22	11.184	19.247	12.406	13.75	9.5025	3.5525	5.9522	15.513	7.673	20.385	18.306	21.837	13.348	14.07	6.6667	19.51	6.1975	18.628	10.319	11.634	4.0604	19.851	3.0103	15.912	14.05	12.697	5.6175	14.372	15.208	15.849	12.092	11.018	10.409	10.476	0.0575649	0.461153	0.599767	NORMAL	NORMAL	NORMAL
CD209 antigen isoform X1 [Zalophus californianus]	0	0	1.0258	0	0	0	0	0	0	0	0	0	0	0	0.95912	1.1325	0	0	0	0	0	0	0	0	0	0	0	0	0	0	1.1709	0	0	0	1.0863	1.3207	0	0	1.3011	0.95237	1.05e-06	4.33e-08	0.000400427	NOT NORMAL	NOT NORMAL	NOT NORMAL
haptoglobin isoform X1 [Zalophus californianus]	53.507	51.747	50.264	69.057	62.263	45.659	51.725	27.496	64.892	69.808	15.046	4.2631	31.249	71.36	22.06	22.65	35.595	44.887	33.37	41.329	26.667	27.724	5.5778	26.079	75.675	42.172	11.166	92.937	29.1	44.327	51.518	63.486	7.8646	1.1055	73.867	44.905	83.639	22.823	41.636	54.285	0.44695	0.155922	0.969448	NORMAL	NORMAL	NORMAL
serpin I2 isoform X1 [Zalophus californianus]	1.911	0	0	0	0	1.9025	0	1.3748	0	0	1.5837	0	0	0	0	1.1325	0	0	2.9662	0	0	5.1341	0	0	0	0	0	4.5115	0	3.4098	0	1.2697	0	2.2111	5.4314	0	2.0154	0	3.9034	0	0.00169947	5.47e-07	0.0170857	NOT NORMAL	NOT NORMAL	NOT NORMAL
complement C1q tumor necrosis factor-related protein 5 [Zalophus californianus]	0	0	0	0	2.1106	0	0	0	0	0	0	0	0	0	0	0	1.017	0	1.4831	0.87935	0	0	0	0	0	0	0	0	0	2.2732	1.1709	0	0	1.1055	1.0863	0	0	0	1.3011	0.95237	1.05e-06	2.81e-07	0.0038291	NOT NORMAL	NOT NORMAL	NOT NORMAL
cathepsin D [Zalophus californianus]	0	3.5687	2.0516	7.1934	4.2212	5.7074	4.1939	1.3748	2.8629	6.3462	0	5.6841	4.4641	3.1026	3.8365	2.265	4.068	4.8526	7.4156	9.6729	2.2222	2.0536	9.916	2.4837	5.1596	5.8168	1.0151	2.7069	0	6.8196	5.8543	6.3486	5.6175	4.4222	7.6039	6.6037	7.0539	4.7221	10.409	4.7619	0.971497	0.497009	0.60429	NORMAL	NORMAL	NORMAL
macrophage migration inhibitory factor [Zalophus californianus]	0.95549	0	0	2.8774	2.1106	2.8537	4.1939	4.1244	1.9086	0	2.3756	3.1973	2.2321	0	2.8774	0	2.034	1.2132	2.2247	1.7587	2.2222	1.0268	3.0988	1.2419	1.7199	1.4542	2.0302	1.8046	0	0	1.1709	1.2697	2.8088	0	0	0	1.0077	3.148	1.3011	0.95237	0.294601	0.15792	0.036113	NORMAL	NORMAL	NOT NORMAL
collagen alpha-1(XII) chain isoform X1 [Zalophus californianus]	0	0	1.0258	0	1.0553	0	0	0	0	2.1154	0	0	0	1.5513	0	0	0	0	0	0	0	5.1341	0	0	1.7199	0	0	7.2184	0	0	1.1709	2.5394	0.56175	1.1055	0	0	1.0077	0.78701	1.3011	0	7.22e-05	5.41e-07	0.000118724	NOT NORMAL	NOT NORMAL	NOT NORMAL
renin receptor isoform X1 [Zalophus californianus]	0	5.3531	2.0516	0	2.1106	5.7074	1.398	4.1244	2.8629	4.2308	1.5837	0.71051	0.74402	0	2.8774	5.6625	3.051	3.6395	4.4494	3.5174	1.1111	7.1878	0.61975	6.2093	0	4.3626	1.0151	4.5115	0	3.4098	5.8543	3.8091	1.1235	2.2111	6.5176	5.2829	4.0308	5.5091	9.108	8.5713	0.308011	0.252959	0.975609	NORMAL	NORMAL	NORMAL
acid sphingomyelinase-like phosphodiesterase 3a [Zalophus californianus]	0	1.7844	2.0516	11.509	13.719	4.7562	6.9899	4.1244	1.9086	0	0.79187	0	0.74402	1.5513	3.8365	3.3975	5.085	2.4263	7.4156	12.311	0	5.1341	5.5778	3.7256	1.7199	4.3626	1.0151	1.8046	1.0034	5.683	8.1961	3.8091	1.6853	5.5277	9.7765	6.6037	4.0308	3.148	14.313	6.6666	0.415156	0.0134245	0.313421	NORMAL	NOT NORMAL	NORMAL
dyslexia-associated protein KIAA0319-like protein homolog isoform X1 [Zalophus californianus]	0	0	0	0	0	0	0	0	0	0	0	0	0	0	0	0	1.017	0	0	0.87935	0	0	0	0	0	0	0	0	0	0	1.1709	0	0	0	0	0	1.0077	0	1.3011	0.95237	1	4.27e-08	0.000150238	NORMAL	NOT NORMAL	NOT NORMAL
cystatin-B [Zalophus californianus]	2.8665	0	1.0258	0	0	3.8049	2.796	5.4992	3.8172	0	3.1675	1.421	2.2321	0	2.8774	0	0	0	2.2247	3.5174	3.3333	0	2.479	0	1.7199	0	0	0	0	0	0	0	3.9323	0	0	0	1.0077	1.574	0	0	0.201247	0.00151918	1.61e-05	NORMAL	NOT NORMAL	NOT NORMAL
mitogen-activated protein kinase 3 [Zalophus californianus]	0.8568	0	0	0	0	0.42649	0	0	0.42787	0	0.35504	2.536	2.8992	0	0.95912	0	0	0	2.8896	0	0.49818	0	2.351	0	0.77112	0	1.3654	0	0	0	0	0	4.8237	0	0	0	0	1.4927	0	0	0.000163496	0.00018583	2.79e-06	NOT NORMAL	NOT NORMAL	NOT NORMAL
annexin A2 isoform X1 [Zalophus californianus]	0.95549	0	0	0	0	0	0	0	0	0	0.79187	0.71051	1.488	6.2052	3.8365	0	0	0	1.4831	0	4.4445	0	7.437	0	1.7199	0	6.0906	0	1.0034	0	0	0	6.1793	0	0	0	0	3.9351	2.6023	0	1.05e-06	0.000210928	0.000108632	NOT NORMAL	NOT NORMAL	NOT NORMAL
reelin isoform X1 [Zalophus californianus]	2.8665	5.3531	15.387	4.3161	9.4977	17.122	20.97	10.998	11.452	22.212	8.7106	2.1315	1.488	3.1026	8.6321	12.458	18.306	20.624	9.6403	0	10	25.671	3.0988	21.112	1.7199	14.542	5.0755	27.971	1.0034	20.459	22.246	20.315	3.3705	17.689	28.243	15.849	19.146	9.4441	14.313	20.952	0.644631	0.158106	0.303336	NORMAL	NORMAL	NORMAL
voltage-dependent calcium channel subunit alpha-2/delta-1 isoform X3 [Zalophus californianus]	4.7774	7.1375	9.2323	0	11.608	4.7562	5.5919	0	4.7715	11.436	7.8691	4.6183	0.74402	6.2052	4.7956	4.53	15.255	14.558	10.382	0.87935	1.1111	23.488	0.58093	8.693	10.319	14.542	4.9483	9.9253	1.0034	18.043	9.3669	7.6183	1.6501	13.267	7.6039	11.887	9.0693	7.8208	15.614	21.905	0.595973	0.100906	0.748662	NORMAL	NORMAL	NORMAL
glutamine synthetase isoform X1 [Zalophus californianus]	0.95549	0	0	0	0	0	0	0	0	0	0	3.9078	5.2082	0	1.9182	0	0	0	0.74156	0	1.1111	0	5.5778	0	3.4398	0	4.0604	0	0	0	0	0	2.247	0	0	0	0	3.148	0	0	1.05e-06	8.49e-05	5.63e-06	NOT NORMAL	NOT NORMAL	NOT NORMAL
ubiquitin thioesterase OTUB1 [Zalophus californianus]	0.95549	0	0	0	0	0	0	0	0	0	0	1.7763	1.488	0	0	0	0	0	0	1.7587	1.1111	0	2.479	0	0	0	0	0	0	0	0	0	0	0	0	0	0	0	0	0	1.05e-06	5.99e-06	1	NOT NORMAL	NOT NORMAL	NORMAL
V-set and transmembrane domain-containing protein 2A isoform X1 [Zalophus californianus]	1.911	1.7844	2.0516	0	2.1106	1.9025	0	0	1.9086	2.1154	1.5837	0.35525	0	3.1026	1.9182	1.1325	2.034	3.6395	1.4831	0.87935	2.2222	4.1073	0.61975	2.4837	3.4398	2.9084	1.0151	1.8046	2.0069	4.5464	2.3417	2.5394	0.56175	2.2111	2.1725	3.9622	2.0154	1.574	1.3011	2.8571	0.00314083	0.950635	0.361304	NOT NORMAL	NORMAL	NORMAL
LOW QUALITY PROTEIN: neurexin-1 [Zalophus californianus]	0	2.5276	4.5305	0	2.1106	4.7562	4.1939	2.7496	2.8629	3.1731	4.2	1.7763	0.39386	3.1026	1.9182	2.6092	6.102	2.4263	6.4667	0	2.2222	7.4999	0.61975	4.9674	0	5.8168	1.0151	8.395	1.0034	8.4573	4.6835	2.5394	0	6.1998	4.3451	2.6415	4.0308	4.502	8.7442	7.7494	0.232605	0.264536	0.412843	NORMAL	NORMAL	NORMAL
NEDD8 isoform X1 [Zalophus californianus]	0.95549	0	0	0	1.0553	0.95123	2.796	1.3748	0.9543	0	0.79187	1.0658	2.2321	0	1.9182	0	0	0	0.74156	0.87935	1.1111	0	1.8593	0	0	0	0	0	0	0	0	0	1.1235	0	0	0	0	1.574	0	0	0.097445	0.000698947	5.63e-06	NORMAL	NOT NORMAL	NOT NORMAL
protocadherin-9 isoform X1 [Zalophus californianus]	0	0	0	0	0	0	1.398	0	0	0	0	0	0	0	0	0	0	0	0	0	0	0	0	0	0	0	0	0	0	0	0	0	0	1.1055	0	1.3207	0	0.78701	0	0	1.05e-06	1	3.88e-05	NOT NORMAL	NORMAL	NOT NORMAL
platelet-activating factor acetylhydrolase isoform X1 [Zalophus californianus]	2.8665	7.1375	5.129	4.3161	6.3318	4.7562	5.5919	4.1244	4.7715	8.4615	3.1675	0.35525	2.2321	4.6539	5.7547	6.795	8.136	6.0658	8.1572	5.2761	3.3333	9.2414	0.61975	7.4512	1.7199	5.8168	4.0604	8.1207	2.0069	5.683	7.0252	6.3486	2.8088	4.4222	10.863	10.566	8.0616	6.2961	13.011	10.476	0.996912	0.665165	0.914067	NORMAL	NORMAL	NORMAL
LOW QUALITY PROTEIN: guanylate-binding protein 1-like [Zalophus californianus]	0	0	0	4.3161	0	0	0	1.3748	0	0	0	0	0	0	0	0	0	0	0	0	0	0	4.958	0	0	0	0	0	0	0	0	0	0	0	0	0	0	0	0	0	5.91e-05	5.28e-09	1	NOT NORMAL	NOT NORMAL	NORMAL
C-C motif chemokine 24 isoform X1 [Zalophus californianus]	0	0	1.0258	0	0	0.95123	0	0	0	0	0	0	0	0	0	1.1325	0	0	0	0	0	0	0	0	0	0	0	0	0	0	0	0	0	0	0	0	0	0	0	0	8.85e-05	5.28e-09	1	NOT NORMAL	NOT NORMAL	NORMAL
fibrinogen alpha chain [Zalophus californianus]	18.154	41.041	37.955	34.528	25.327	16.171	16.776	17.872	12.406	21.154	12.67	4.2631	16.369	23.27	12.469	24.915	18.306	14.558	18.539	20.225	36.667	14.376	12.395	24.837	18.919	24.722	19.287	14.437	11.038	13.639	11.709	25.394	7.3028	18.794	24.984	21.132	23.177	11.018	11.71	19.047	0.068638	0.334961	0.275877	NORMAL	NORMAL	NORMAL
neural cell adhesion molecule L1-like protein isoform X1 [Zalophus californianus]	9.5549	23.197	27.697	5.7547	26.383	14.268	19.572	10.998	15.269	29.615	20.589	7.8156	5.9522	12.41	12.469	19.253	16.272	33.968	22.988	12.311	7.7778	25.671	2.479	27.321	6.8795	23.267	10.151	26.167	7.0241	35.235	25.759	29.203	10.112	23.216	26.071	30.377	17.131	15.74	28.625	20.952	0.574463	0.640247	0.596565	NORMAL	NORMAL	NORMAL
lipopolysaccharide-binding protein isoform X1 [Zalophus californianus]	0.95549	0	2.0516	2.8774	10.553	0.95123	1.398	2.7496	0.9543	4.2308	0.79187	0.71051	4.4641	1.5513	2.8774	2.265	0	9.7052	8.1572	3.5174	0	3.0805	1.8593	2.4837	0	1.4542	1.0151	6.3161	0	4.5464	3.5126	3.8091	0	1.1055	6.5176	13.207	12.092	1.574	14.313	6.6666	0.00218504	0.00321998	0.132129	NOT NORMAL	NOT NORMAL	NORMAL
coagulation factor V isoform X3 [Zalophus californianus]	0	1.7844	4.1032	0	5.2765	0.95123	1.398	0	0.9543	8.4615	0	0	0	0	0.95912	4.53	2.034	1.2132	1.4831	10.552	0	1.0268	0	3.7256	0	0	0	1.8046	0	0	1.1709	5.0789	0.56175	2.2111	3.2588	2.6415	10.077	3.148	6.5057	9.5237	0.0679873	2.4e-05	0.0630506	NORMAL	NOT NORMAL	NORMAL
flavin reductase (NADPH) [Zalophus californianus]	7.6439	0	0	0	0	0.95123	0	1.3748	11.452	6.3462	10.294	3.5525	5.2082	0	10.55	5.6625	0	0	2.9662	0	4.4445	0	3.7185	0	3.4398	0	20.302	0	52.179	2.2732	0	0	5.0558	3.3166	0	0	0	3.148	0	0	5.34e-05	0.00214049	1.92e-06	NOT NORMAL	NOT NORMAL	NOT NORMAL
phosphatidylinositol-glycan-specific phospholipase D isoform X1 [Zalophus californianus]	1.911	0	2.0516	4.3161	1.0553	3.8049	2.796	1.3748	0	1.0577	0	0	0	1.5513	0	0	2.034	3.6395	0	10.552	1.1111	2.0536	0	1.2419	1.7199	0	0	0	7.0241	0	0	2.5394	0.56175	2.2111	2.1725	0	1.0077	0	1.3011	0	0.932281	2.19e-06	0.000538153	NORMAL	NOT NORMAL	NOT NORMAL
glutamate dehydrogenase 1, mitochondrial [Zalophus californianus]	1.911	0	0	0	0	0	0	0	0	0	0	12.789	9.6723	0	0	0	0	0	0	0	3.3333	0	10.536	0	0	0	1.0151	0	0	0	0	0	0	0	0	0	0	0	0	0	1.05e-06	1.18e-06	1	NOT NORMAL	NOT NORMAL	NORMAL
glutamate--cysteine ligase regulatory subunit [Zalophus californianus]	0	0	0	0	0	0	0	0	0	0	0	0	0	0	0	0	0	0	0	0	0	0	0	0	0	0	0	0	4.0138	0	0	0	0.56175	0	0	0	0	0	0	0	1	1	1.19e-06	NORMAL	NORMAL	NOT NORMAL
troponin T, fast skeletal muscle [Zalophus californianus]	0	0	0	0	0	0	0	0	0	0	0	0	0	0	0	0	0	0	0	0	0	0	0	0	0	0	0	0	0	0	0	0	1.6853	0	0	0	2.0154	0	0	0	1	1	5.12e-06	NORMAL	NORMAL	NOT NORMAL
glutathione S-transferase theta-2B-like [Zalophus californianus]	0	0	0	0	0	0	0	0	0	0	0	0	0	0	0	0	0	0	0	0	0	0	0	0	0	0	0	0	0	0	0	0	2.8088	0	0	0	0	0.78701	0	0	1	1	2.46e-06	NORMAL	NORMAL	NOT NORMAL
m7GpppX diphosphatase isoform X1 [Zalophus californianus]	0	0	0	0	0	0	0	0	0	0	0	0	0	0	0	0	0	0	0	0	0	0	0	0	0	0	0	0	0	0	0	0	1.6853	0	0	0	0	0.78701	0	0	1	1	4.61e-06	NORMAL	NORMAL	NOT NORMAL
ester hydrolase C11orf54 homolog isoform X1 [Zalophus californianus]	0	0	0	0	0	0	0	0	0	0	0	0	0	0	0	0	0	0	0	0	0	0	0	0	0	0	0	0	0	0	0	0	0.56175	0	0	0	0	1.574	0	0	1	1	3.36e-06	NORMAL	NORMAL	NOT NORMAL
troponin I, fast skeletal muscle [Zalophus californianus]	0	0	0	0	0	0	0	0	0	0	0	0	0	0	0	0	0	0	0	0	0	0	0	0	0	0	0	0	0	0	0	0	0.56175	0	0	0	1.0077	0	0	0	1	1	5.35e-06	NORMAL	NORMAL	NOT NORMAL
inter-alpha-trypsin inhibitor heavy chain H4 isoform X1 [Zalophus californianus]	2.8665	3.5687	3.0774	7.1934	7.3871	0.95123	1.398	5.4992	6.6801	10.577	1.5837	0	3.7201	1.5513	0.95912	2.265	1.017	0	1.4831	0	1.1111	4.1073	0	4.9674	0	4.3626	1.0151	5.4138	4.0138	2.2732	1.1709	1.2697	0.56175	4.4222	6.5176	5.2829	5.0385	1.574	1.3011	3.8095	0.37808	0.00157861	0.196106	NORMAL	NOT NORMAL	NORMAL
cytosolic 10-formyltetrahydrofolate dehydrogenase isoform X1 [Zalophus californianus]	0.95549	0	0	0	0	0	0	0	0	0	0.79187	0.35525	4.4641	0	0.95912	0	0	0	7.4156	0	12.222	0	6.8173	0	1.7199	0	5.0755	0	0	0	0	0	15.167	0	0	0	0	9.4441	0	0	1.05e-06	3.19e-05	5.62e-06	NOT NORMAL	NOT NORMAL	NOT NORMAL
serum amyloid P-component [Zalophus californianus]	8.5994	3.5687	8.2064	8.6321	8.4424	9.5123	6.9899	9.6236	7.6344	7.4038	5.5431	0.35525	5.2082	13.962	5.7547	5.6625	7.119	8.4921	5.1909	6.1555	11.111	7.1878	4.958	11.177	18.919	10.179	4.0604	7.2184	5.0172	6.8196	7.0252	10.158	1.1235	6.6333	4.3451	6.6037	6.0462	5.5091	5.2046	6.6666	0.0165103	0.0625978	0.137571	NOT NORMAL	NORMAL	NORMAL
complement C1q subcomponent subunit B [Zalophus californianus]	3.8219	1.7844	3.0774	7.1934	2.1106	1.9025	1.398	2.7496	2.8629	1.0577	2.3756	0.71051	1.488	1.5513	4.7956	4.53	2.034	1.2132	0.74156	3.5174	0	1.0268	0.61975	1.2419	0	2.9084	1.0151	2.7069	3.0103	3.4098	2.3417	3.8091	1.6853	3.3166	1.0863	1.3207	0	0.78701	2.6023	2.8571	0.0234314	0.0607027	0.579887	NOT NORMAL	NORMAL	NORMAL
plexin-B2 [Zalophus californianus]	0.95549	5.3531	0	0	4.2212	0	2.796	0	0.9543	4.2308	0	0.35525	0	0	0.95912	3.3975	4.068	2.4263	2.9662	2.6381	0	5.1341	0	3.7256	0	2.9084	0	3.6092	0	3.4098	2.3417	0	0.56175	5.5277	6.5176	2.6415	2.0154	5.5091	6.5057	4.7619	0.0243653	0.00644265	0.32763	NOT NORMAL	NOT NORMAL	NORMAL
complement component C7 isoform X1 [Zalophus californianus]	9.5549	17.844	27.697	21.58	18.995	13.317	18.174	21.997	18.132	16.923	16.629	5.6841	6.6962	18.616	16.305	19.253	17.289	19.41	11.865	21.104	13.333	20.536	13.015	17.386	13.759	18.905	14.211	15.339	11.038	11.366	15.221	16.506	7.8646	22.111	17.38	18.49	17.131	11.805	15.614	12.381	0.920714	0.038142	0.937947	NORMAL	NOT NORMAL	NORMAL
hemopexin [Zalophus californianus]	41.086	35.687	48.213	66.179	28.493	36.147	37.745	46.743	38.172	32.788	42.761	5.3288	18.601	38.783	23.019	29.445	28.476	35.181	31.146	30.777	43.334	36.966	12.395	50.916	34.398	36.355	10.151	81.207	20.069	31.825	31.613	38.091	25.279	16.583	40.192	34.339	66.508	14.953	33.83	38.095	0.308455	0.321169	0.0288966	NORMAL	NORMAL	NOT NORMAL
semaphorin-4B [Zalophus californianus]	0	0	0	0	1.0553	0.95123	0	0	0	2.1154	0	0	0	1.5513	0	0	1.017	0	1.4831	0	0	1.0268	0	0	0	0	0	2.7069	0	1.1366	0	1.2697	0	1.1055	1.0863	0	2.0154	1.574	0	0	9.88e-05	6.09e-06	0.0202346	NOT NORMAL	NOT NORMAL	NOT NORMAL
elongation factor 1-alpha 1 [Zalophus californianus]	0.47748	0	0	0	0	1.4266	0	0	0.9543	0	0.79187	3.019	3.7193	0	3.836	0	0	0	3.336	0	3.3327	0	5.5764	0	1.7189	0	2.5375	0	2.0069	0	0	0	2.5274	0	0	0	0	2.3606	0	1.4283	6.74e-05	0.00154008	0.000172762	NOT NORMAL	NOT NORMAL	NOT NORMAL
biotinidase isoform X1 [Zalophus californianus]	2.8665	0	1.0258	1.4387	2.1106	3.8049	4.1939	2.7496	5.7258	4.2308	2.3756	0.35525	0.74402	0	1.9182	3.3975	5.085	2.4263	2.9662	6.1555	5.5556	3.0805	1.2395	3.7256	0	4.3626	1.0151	4.5115	2.0069	4.5464	7.0252	3.8091	1.1235	3.3166	4.3451	6.6037	5.0385	0	3.9034	3.8095	0.934651	0.409932	0.640456	NORMAL	NORMAL	NORMAL
LOW QUALITY PROTEIN: alpha-synuclein [Zalophus californianus]	1.911	3.1228	0	0	2.1106	0.95123	0	0	0.9543	0	0.79187	4.4407	3.5342	0	0	0	0	0	0	0	0	0	1.8593	0	0	0	2.0302	0	3.0103	0	0	0	0	0	0	0	0	0	0	0	0.0474707	7.78e-06	5.04e-07	NOT NORMAL	NOT NORMAL	NOT NORMAL
agrin isoform X2 [Zalophus californianus]	0	0	5.129	0	3.1659	4.7562	4.1939	1.3748	1.9086	5.2885	3.9594	1.7763	0	3.1026	1.9182	5.6625	7.119	2.4263	2.9662	3.5174	2.2222	6.1609	0	2.4837	0	4.3626	3.0453	8.1207	1.0034	2.2732	7.0252	5.0789	1.1235	7.7388	3.2588	3.9622	5.0385	1.574	10.409	5.7142	0.0834132	0.481124	0.641019	NORMAL	NORMAL	NORMAL
tetranectin [Zalophus californianus]	10.51	19.628	13.335	11.509	11.608	7.6099	6.9899	13.748	7.6344	13.75	7.9187	2.842	5.9522	18.616	6.7139	9.0601	11.187	8.4921	6.674	8.7935	5.5556	10.268	3.7185	13.66	10.319	7.271	9.1359	7.2184	5.0172	9.0928	8.1961	15.237	5.6175	14.372	10.863	10.566	10.077	6.2961	10.409	9.5237	0.483452	0.325264	0.558273	NORMAL	NORMAL	NORMAL
neurexin 3 isoform X2 [Zalophus californianus]	0	6.3943	9.8308	0	8.4424	13.317	13.98	4.1244	4.7715	7.4038	9.8397	2.4868	0.74402	6.2052	9.5912	9.5423	16.272	14.558	13.355	4.3968	3.3333	15.84	0.61975	14.902	3.4398	24.722	6.0906	12.114	4.0138	13.66	15.221	8.888	2.247	17.525	9.7765	21.132	11.085	10.238	11.722	19.612	0.475878	0.18852	0.894883	NORMAL	NORMAL	NORMAL
bifunctional purine biosynthesis protein ATIC [Zalophus californianus]	0.95549	0	0	0	0	0.95123	0	1.3748	3.8172	0	2.3756	7.4603	12.648	0	3.8365	0	0	0	8.1572	0	8.8889	0	10.536	0	3.4398	0	5.0755	0	0	0	0	0	16.853	0	0	0	0	10.231	0	0	0.0034338	0.00200207	5.58e-06	NOT NORMAL	NOT NORMAL	NOT NORMAL
protein S100-B [Zalophus californianus]	0	0	0	0	0	0	0	0	0	0	0	3.5525	0	0	1.9182	0	0	0	0	0	2.2222	0	2.479	0	0	0	4.0604	0	0	0	0	0	0	0	0	0	0	0	0	1.9047	1	5.86e-06	5.04e-07	NORMAL	NOT NORMAL	NOT NORMAL
poly(rC)-binding protein 1 [Zalophus californianus]	0	0	0	0	0	0	0	0	0	0	0	2.3684	1.1574	0	0	0	0	0	0	0	1.7285	0	2.548	0	0	0	0.56402	0	0	0	0	0	0	0	0	0	0	0.43728	0	0	1	3.12e-06	5.04e-07	NORMAL	NOT NORMAL	NOT NORMAL
coactosin-like protein [Zalophus californianus]	0	0	0	0	0	0	0	0	0	0	0	1.7763	1.488	0	0.95912	0	0	0	0	0	0	0	1.2395	0	1.7199	0	0	0	0	0	0	0	0.56175	0	0	0	0	0	0	0	1	4.61e-06	5.04e-07	NORMAL	NOT NORMAL	NOT NORMAL
cadherin-6 isoform X1 [Zalophus californianus]	0	0	0	0	0	0	0	0	0	0	0	0	0	0	0	0	1.017	0	0	0	0	1.0268	0	0	0	0	0	0.9023	0	1.1366	0	0	0	0	0	0	0	0	1.3011	0.95237	1	3.74e-08	0.000172354	NORMAL	NOT NORMAL	NOT NORMAL
poly(rC)-binding protein 2 isoform X1 [Zalophus californianus]	0	0	0	0	0	0	0	0	0	0	0	1.5394	1.0746	0	0	0	0	0	0	0	0.49375	0	2.4101	0	0	0	0.45108	0	0	0	0	0	0	0	0	0	0	0.34973	0	0	1	1.86e-06	5.04e-07	NORMAL	NOT NORMAL	NOT NORMAL
sorcin isoform X1 [Zalophus californianus]	0	0	0	0	0	0	0	0	0	0	0.79187	1.0658	0	0	0	0	0	0	0.74156	0	0	0	0.61975	0	0	0	2.0302	0	0	0	0	0	0.56175	0	0	0	0	0	0	0	1	3.41e-06	5.04e-07	NORMAL	NOT NORMAL	NOT NORMAL
adenosylhomocysteinase 3 isoform X1 [Zalophus californianus]	0	0	0	0	0	0	0	0	0	0	0.060965	1.5006	0.55373	0	0.073841	0	0	0	0	0	0	0	0.3234	0	0	0	0	0	0	0	0	0	0.043248	0	0	0	0	0	0	0	1	1.39e-07	5.04e-07	NORMAL	NOT NORMAL	NOT NORMAL
tenascin-R isoform X1 [Zalophus californianus]	0	1.7844	0	0	2.1106	0.95123	0	0	0	1.0577	0	7.8156	4.4641	0	0	0	2.034	1.2132	2.9662	0.87935	1.1111	3.0805	3.7185	1.2419	0	1.4542	0	5.4138	0	2.2732	1.1709	0	0.56175	1.1055	1.0863	2.6415	2.0154	2.361	1.3011	3.8095	0.0036898	0.000855116	0.206149	NOT NORMAL	NOT NORMAL	NORMAL
dipeptidyl peptidase 3 isoform X1 [Zalophus californianus]	0	0	0	0	0	0	0	0	0	0	0.79187	0.71051	0.74402	0	0	0	0	0	1.4831	0.87935	0	0	0.61975	0	0	0	2.0302	0	0	0	0	0	1.6853	0	0	0	0	2.361	0	0	1	5.46e-05	5.63e-06	NORMAL	NOT NORMAL	NOT NORMAL
ATP-dependent 6-phosphofructokinase, muscle type isoform X1 [Zalophus californianus]	1.911	0	0	0	0	0	0	0	1.9086	0	1.5837	9.5116	11.394	0	0.95912	0	0	0	5.2777	0	2.2222	0	9.9886	0	0	0	5.0755	0	3.0103	0	0	0	3.3705	0	0	0	0	2.8782	0	0	1.05e-06	6.07e-05	2.71e-05	NOT NORMAL	NOT NORMAL	NOT NORMAL
ras-related protein Rab-11B [Zalophus californianus]	1.911	0	0	0	0	0	0	0	1.9086	0	0.79187	2.842	6.6962	0	0	0	0	0	4.4494	0	3.3333	0	6.8173	0	5.1596	0	3.0453	0	1.0034	0	0	0	4.494	0	0	0	0	4.7221	0	0	1.05e-06	0.000414888	1.28e-05	NOT NORMAL	NOT NORMAL	NOT NORMAL
fetuin-B [Zalophus californianus]	40.13	24.981	43.084	46.038	24.272	46.61	50.327	30.246	42.943	31.731	26.132	8.5261	8.1843	54.296	23.978	39.638	44.748	27.903	17.056	36.933	31.111	33.885	17.973	36.014	63.636	42.172	15.226	32.483	24.083	17.049	43.322	40.631	19.661	43.116	20.639	23.773	25.192	18.888	20.818	33.333	0.200225	0.906256	0.0451157	NORMAL	NORMAL	NOT NORMAL
laminin subunit alpha-2 isoform X1 [Zalophus californianus]	0	0	3.0774	0	0	0	0	0	0	0	0	0	0	0	0	0	1.017	0	1.4831	0	0	0	0	2.4837	0	0	0	2.7069	0	1.1366	1.1709	0	0	4.4222	0	0	1.0077	0	1.3011	0	1.05e-06	2.35e-07	0.00101451	NOT NORMAL	NOT NORMAL	NOT NORMAL
vitamin K-dependent protein C isoform X1 [Zalophus californianus]	1.911	1.7844	2.0516	0	1.0553	4.7562	2.796	1.3748	2.8629	0	0	0	0	0	0	1.1325	3.051	0	0	2.6381	0	4.1073	0	2.4837	0	7.271	0	1.8046	1.0034	0	4.6835	1.2697	0	0	1.0863	0	1.0077	0	1.3011	0.95237	0.528941	3.75e-05	0.00113314	NORMAL	NOT NORMAL	NOT NORMAL
isocitrate dehydrogenase [NADP] cytoplasmic [Zalophus californianus]	1.4811	0	1.0258	0	0	0.95123	0	0	0.9543	0	3.2468	1.2612	4.4641	0	3.4049	0	0	0	3.3741	2.6381	6.6667	0	6.1975	0	6.8795	0	0.55836	0	0	0	0	0	5.9265	0	0	0	0	6.729	0	0.95237	0.00425287	0.00136807	1.06e-05	NOT NORMAL	NOT NORMAL	NOT NORMAL
cathepsin B [Zalophus californianus]	0.95549	1.7844	3.0774	4.3161	2.1106	1.9025	4.1939	1.3748	1.9086	2.1154	1.5837	0.35525	0	0	0.95912	4.53	3.051	2.4263	3.7078	5.2761	1.1111	3.0805	4.3383	2.4837	0	0	1.0151	2.7069	0	3.4098	5.8543	6.3486	1.1235	0	5.4314	3.9622	3.0231	3.148	5.2046	3.8095	0.267789	0.184457	0.423208	NORMAL	NORMAL	NORMAL
neurobeachin isoform X1 [Zalophus californianus]	0	0	0	0	0	0	0	0	0	0	0	0.35525	0	0	0	0	0	0	0	0	0	0	0	0	0	0	0	0	0	0	0	0	0	0	1.0863	1.3207	1.0077	0	0	0	1	5.28e-09	3.35e-05	NORMAL	NOT NORMAL	NOT NORMAL
ras-related protein Rab-10 [Zalophus californianus]	0	0	0	0	0	0	0	0	0	0	0.29975	1.5555	0	0	0.95912	0	0	0	1.7638	0	0.42059	0	1.4741	0	0	0	0.38424	0	0.37983	0	0	0	1.3361	0	0	0	0	1.0849	0	0	1	1.64e-05	2.29e-05	NORMAL	NOT NORMAL	NOT NORMAL
seizure 6-like protein isoform X2 [Zalophus californianus]	3.8219	3.5687	6.1548	0	5.2765	4.7562	6.9899	4.1244	6.6801	8.4615	7.9187	0.35525	1.488	7.7565	7.673	4.53	7.119	8.4921	6.674	0.87935	4.4445	9.2414	0	4.9674	3.4398	2.9084	2.0302	12.632	2.0069	11.366	5.8543	7.6183	1.6853	7.7388	7.6039	10.566	6.0462	4.7221	6.5057	7.619	0.396626	0.121421	0.607634	NORMAL	NORMAL	NORMAL
myeloperoxidase [Zalophus californianus]	0	0	0	4.3161	0	0	0	0	0	0	0	0	0	0	0	0	0	0	0	0	0	0	0	0	0	0	0	0	0	0	0	0	0	0	0	0	0	0	0	0	1.05e-06	1	1	NOT NORMAL	NORMAL	NORMAL
cathepsin G-like [Zalophus californianus]	0	0	0	1.4387	0	0	0	0	0	0	0	0	0	0	0	0	0	0	0	0	0	0	0	0	0	0	0	0	0	0	0	0	0	0	0	0	0	0	0	0	1.05e-06	1	1	NOT NORMAL	NORMAL	NORMAL
UDP-GalNAc:beta-1,3-N-acetylgalactosaminyltransferase 1 [Zalophus californianus]	0	0	1.0258	0	0	0	0	0	0	0	0	0	0	0	0	0	0	0	0	0	0	0	0	0	0	0	0	0	0	0	0	0	0	0	0	0	0	0	0	0	1.05e-06	1	1	NOT NORMAL	NORMAL	NORMAL
dihydropyrimidinase-related protein 2 isoform X1 [Zalophus californianus]	16.731	1.7844	0	7.0623	2.9383	7.318	9.1827	0	1.7027	0	6.7852	29.41	31.215	0	5.5478	0	0	0	9.1604	1.569	10.392	0	23.769	0	3.4398	0	14.696	0	3.7973	1.1366	0	0	4.7622	0	0	0	0	7.7003	0	1.9047	0.261531	0.000162502	0.000431525	NORMAL	NOT NORMAL	NOT NORMAL
N(G),N(G)-dimethylarginine dimethylaminohydrolase 2 [Zalophus californianus]	0	0	0	0	0	0	0	0	0	0	1.5837	0.71051	1.488	0	0.95912	0	0	0	0.74156	0	1.1111	0	0.61975	0	0	0	0	0	0	0	0	0	3.5073	0	0	0	0	3.9351	0	0	1	8e-05	4.77e-06	NORMAL	NOT NORMAL	NOT NORMAL
fumarate hydratase, mitochondrial [Zalophus californianus]	0.95549	0	0	0	0	0	0	0	0.9543	0	0.79187	2.842	3.7201	0	0	0	0	0	2.9662	0	1.1111	0	2.479	0	0	0	1.0151	0	0	0	0	0	1.6853	0	0	0	0	1.574	0	0	1.05e-06	9.09e-05	4.48e-06	NOT NORMAL	NOT NORMAL	NOT NORMAL
neurofilament medium polypeptide [Zalophus californianus]	0.95549	1.7844	11.497	0	1.0553	0	1.398	0	0	0	0	15.051	8.3386	1.5513	0	0	0	0	16.301	0.87935	19.861	0	9.2963	0	0	0	0	0	0	0	0	0	2.3635	1.1055	0	0	0	0	0	0	8.72e-05	1.02e-05	4.62e-06	NOT NORMAL	NOT NORMAL	NOT NORMAL
calnexin [Zalophus californianus]	0	0	0	0	0	0	0	0	0	0	0	7.1051	4.4641	0	0	0	0	0	0.74156	0	0	3.0805	2.479	0	0	0	0	0	0	0	0	0	0	0	0	0	0	0.78701	0	0	1	2e-06	5.04e-07	NORMAL	NOT NORMAL	NOT NORMAL
activated RNA polymerase II transcriptional coactivator p15 [Zalophus californianus]	0	0	0	0	0	0	0	0	0	0	0	1.0658	1.488	0	0	0	0	0	0.74156	0	1.1111	0	2.479	0	0	0	0	0	0	0	0	0	0	0	0	0	0	0.78701	0	0	1	4.57e-06	5.04e-07	NORMAL	NOT NORMAL	NOT NORMAL
rab GDP dissociation inhibitor alpha isoform X1 [Zalophus californianus]	19.467	9.981	1.0258	2.8774	9.0688	12.544	13.412	14.005	12.763	0	11.531	15.109	20.065	0	10.519	0	5.2753	0	17.31	6.4846	10.867	1.8285	15.842	0	14.081	0	12.974	0.9023	8.8109	1.1366	0	0	15.588	2.2111	0	0	1.1963	16.969	2.0734	4.3748	0.726518	0.0195691	0.000738862	NORMAL	NOT NORMAL	NOT NORMAL
trans-Golgi network integral membrane protein 2 [Zalophus californianus]	0.95549	0	2.0516	0	0	0	0	1.3748	0.9543	1.0577	0.79187	0	0	0	0.95912	0	0	0	0	0.87935	0	0	0	0	0	0	0	0.9023	0	1.1366	1.1709	1.2697	0.56175	0	0	0	0	0.78701	1.3011	0.95237	0.00584417	3.27e-06	0.0122025	NOT NORMAL	NOT NORMAL	NOT NORMAL
nucleobindin-1 isoform X1 [Zalophus californianus]	5.7329	10.706	8.2064	11.509	17.94	9.5123	15.378	10.998	5.7258	19.038	7.9187	1.7763	4.4641	6.2052	13.428	11.325	12.204	18.197	8.1572	25.501	5.5556	12.322	4.958	11.177	6.8795	10.179	4.0604	11.73	2.0069	19.322	18.734	17.776	6.1793	9.9499	17.38	22.452	14.108	7.8701	14.313	17.143	0.779218	0.0886656	0.689081	NORMAL	NORMAL	NORMAL
myosin-14 isoform X1 [Zalophus californianus]	0	0	0	0	0	0	1.398	0	0	0	0	0.61213	0.15966	0	0	0	0	0	0	0	1.1111	0	0.26066	0	0	0	0.35433	0	0	0	0	0	0	0	0	0	0	0	0	0	1.05e-06	1.24e-06	1	NOT NORMAL	NOT NORMAL	NORMAL
glia maturation factor beta isoform X1 [Zalophus californianus]	2.8665	1.7844	0	0	0	3.8049	1.398	1.3748	0	0	1.5837	1.421	1.488	0	1.9182	0	0	0	2.2247	0	2.2222	0	1.8593	0	3.4398	0	0	0	0	0	0	0	3.9323	0	0	0	0	1.574	0	0	0.227817	0.000292432	3.87e-06	NORMAL	NOT NORMAL	NOT NORMAL
apolipoprotein C-II [Zalophus californianus]	0	1.7844	2.0516	5.7547	1.0553	0.95123	1.398	1.3748	0	2.1154	0	0	0.74402	0	2.8774	2.265	1.017	0	0	1.7587	2.2222	0	1.2395	0	0	0	0	0	1.0034	0	4.6835	5.0789	2.8088	0	1.0863	1.3207	1.0077	0.78701	0	0.95237	0.011164	0.000218892	0.00352014	NOT NORMAL	NOT NORMAL	NOT NORMAL
UTP--glucose-1-phosphate uridylyltransferase isoform X1 [Zalophus californianus]	0	0	0	0	0	0	0	0	0	0	0.79187	4.2631	3.7201	0	1.9182	0	0	0	0.74156	0	0	0	6.1975	0	0	0	0	0	0	0	0	0	1.6853	0	0	0	0	1.574	0	0	1	4.1e-06	4.48e-06	NORMAL	NOT NORMAL	NOT NORMAL
guanine nucleotide-binding protein G(I)/G(S)/G(T) subunit beta-1 [Zalophus californianus]	0	0	0	0	0	0	0	0	0	0	0	4.3292	3.6238	0	0	0	0	0	0	0	0.59792	0	4.8674	0	0.92551	0	1.8817	0	0	2.904	0	0	0.60459	0	0	0	0	0	0	0	1	4.49e-06	1.73e-06	NORMAL	NOT NORMAL	NOT NORMAL
ras-related protein Rab-5B [Zalophus californianus]	0	0	0	0	0	0	0	0	0	0	0	1.5824	1.2851	0	0	0	0	0	0.26962	0	0	0	3.9438	0	0.62532	0	0.36908	0	0.36484	0	0	0	1.1745	0	0	0	0	0	0	0	1	7.45e-07	2.81e-06	NORMAL	NOT NORMAL	NOT NORMAL
ketosamine-3-kinase [Zalophus californianus]	0	0	0	0	0	0	0	0	0.9543	0	0	1.0658	0.74402	0	0	0	0	0	0	0	0	0	1.2395	0	0	0	1.0151	0	1.0034	0	0	0	0	0	0	0	0	0	0	0	1	4.48e-06	5.04e-07	NORMAL	NOT NORMAL	NOT NORMAL
retinoid-inducible serine carboxypeptidase isoform X1 [Zalophus californianus]	0	1.7844	0	0	1.0553	0	1.398	1.3748	0	1.0577	0	0.35525	0	0	0	1.1325	1.017	1.2132	0.74156	4.3968	0	0	0.61975	0	0	0	0	0.9023	0	1.1366	1.1709	1.2697	0.56175	0	1.0863	1.3207	2.0154	0.78701	0	0.95237	0.022185	2.69e-06	0.231253	NOT NORMAL	NOT NORMAL	NORMAL
mitogen-activated protein kinase 1 [Zalophus californianus]	1.0542	0	0	0	0	0.52474	0	0	0.52643	0	0.43683	7.0559	3.797	0	0	0	0	0	3.7844	0	1.7241	0	3.8465	0	0.94876	0	2.695	0	0	0	0	0	4.1644	0	0	0	0	1.6553	0	0	0.00016349	7.58e-05	3.84e-06	NOT NORMAL	NOT NORMAL	NOT NORMAL
neuroblastoma suppressor of tumorigenicity 1 [Zalophus californianus]	0	0	1.0258	0	2.1106	0.95123	1.398	2.7496	0	0	0	0	0	0	1.9182	0	1.017	0	1.4831	0.87935	0	1.0268	0	0	0	0	0	0	0	1.1366	0	0	0	1.1055	0	0	2.0154	0.78701	0	1.9047	0.253664	6.15e-06	0.000892828	NORMAL	NOT NORMAL	NOT NORMAL
multifunctional procollagen lysine hydroxylase and glycosyltransferase LH3 isoform X1 [Zalophus californianus]	1.0276	1.7844	0.5516	0	1.0553	0.5115	0	0	0	1.1375	2.0096	0.19103	0	0	0	0	0.54687	0	0	13.729	0	1.579	0	0.66778	0	0	0	0.48519	0.53958	0.61118	1.8005	0	0.30207	1.1055	0.58412	0.71019	2.0914	0	0.69965	0.51211	0.204601	4.33e-08	0.0326073	NORMAL	NOT NORMAL	NOT NORMAL
fascin [Zalophus californianus]	3.8219	1.7844	0	0	0	3.8049	0	0	1.9086	0	2.3756	3.9078	5.2082	0	0.95912	0	1.017	0	5.1909	3.5174	3.3333	0	3.7185	0	5.1596	0	4.0604	0	1.0034	0	0	0	7.3028	0	0	0	0	9.4441	0	0	0.00180306	0.00520148	1.03e-05	NOT NORMAL	NOT NORMAL	NOT NORMAL
proteasome subunit alpha type-7 [Zalophus californianus]	0	0	0	0	0	0	0	0	0	0	0.79187	1.7763	0.74402	0	0.95912	0	0	0	0	0	1.1111	0	1.2395	0	0	0	1.0151	0	2.0069	0	0	0	1.1235	0	0	0	0	0.78701	0	0	1	9.56e-05	3.5e-05	NORMAL	NOT NORMAL	NOT NORMAL
LOW QUALITY PROTEIN: fibromodulin [Zalophus californianus]	0	0	1.0258	0	0	0	0	0	0	0	0	0	0	0	0	1.1325	0	0	0	0	1.1111	1.0268	1.8593	0	0	0	0	0	0	0	0	0	1.1235	0	0	2.6415	1.0077	0.78701	1.3011	1.9047	1.05e-06	1.32e-06	0.00515128	NOT NORMAL	NOT NORMAL	NOT NORMAL
macrophage-capping protein [Zalophus californianus]	5.7329	0	0	0	0	2.8537	4.1939	2.7496	5.7258	0	3.1675	1.0658	8.1843	0	8.6321	0	0	0	8.1572	0	6.6667	0	6.1975	0	8.5994	0	7.1057	0	2.0069	0	0	0	7.8646	0	0	0	0	5.5091	0	0	0.0525453	0.000364075	2.34e-05	NORMAL	NOT NORMAL	NOT NORMAL
ATP synthase subunit alpha, mitochondrial [Zalophus californianus]	0	0	0	0	0	0	0	0	0	0	0	17.407	11.904	0	0	0	0	0	1.4831	0	4.4445	0	13.015	0	0	0	1.0151	0	0	3.4098	0	0	4.494	0	0	0	0	0	0	0	1	1.85e-06	5.5e-06	NORMAL	NOT NORMAL	NOT NORMAL
annexin A6 isoform X1 [Zalophus californianus]	0	0	0	0	0	0	0	0	0	0	0	6.3946	1.488	0	0.95912	0	0	0	0	0	2.2222	0	1.8593	0	0	0	2.0302	0	0	0	0	0	3.9323	0	0	0	0	0.78701	0	0	1	2.34e-06	1.66e-06	NORMAL	NOT NORMAL	NOT NORMAL
major prion protein [Zalophus californianus]	0.95549	7.1375	10.258	1.4387	10.553	10.464	9.7858	4.1244	2.8629	9.5192	5.5431	3.1973	1.488	9.3079	8.6321	9.0601	7.119	10.918	10.382	5.2761	4.4445	10.268	2.479	12.419	5.1596	8.7252	7.1057	16.241	4.0138	7.9562	11.709	5.0789	4.494	9.9499	7.6039	13.207	11.085	8.6571	13.011	10.476	0.05183	0.472038	0.87565	NORMAL	NORMAL	NORMAL
LOW QUALITY PROTEIN: macrophage colony-stimulating factor 1 [Zalophus californianus]	0	0	0	0	2.1106	0	0	1.3748	0	1.0577	0	0	0	0	0.95912	0	0	0	0	0	0	0	0	0	0	0	0	0	0	0	1.1709	1.2697	0.56175	0	1.0863	1.3207	0	0	0	0	0.000193115	4.11e-08	0.000476211	NOT NORMAL	NOT NORMAL	NOT NORMAL
galectin-3-binding protein isoform X1 [Zalophus californianus]	9.5549	17.844	22.568	28.774	39.046	23.781	32.153	41.244	18.132	25.385	10.294	7.8156	4.4641	12.41	19.182	33.975	26.442	29.116	17.797	29.898	7.7778	23.617	14.874	29.805	3.4398	18.905	20.302	24.362	15.052	21.595	24.588	25.394	8.9881	28.744	20.639	21.132	23.177	18.101	31.227	21.905	0.927862	0.580569	0.694814	NORMAL	NORMAL	NORMAL
proteasome activator complex subunit 1 [Zalophus californianus]	0	0	0	0	0	0	0	0	0	0	0	0.35525	0.74402	0	0.95912	0	0	0	1.4831	0	1.1111	0	4.958	0	0	0	3.0453	0	1.0034	0	0	0	3.3705	0	0	0	0	2.361	0	0	1	4.08e-06	2.76e-05	NORMAL	NOT NORMAL	NOT NORMAL
ceruloplasmin isoform X1 [Zalophus californianus]	43.952	24.981	82.064	82.005	79.148	63.733	62.909	72.865	59.167	60.288	35.634	10.302	22.321	37.231	51.793	58.89	55.935	66.723	59.325	69.469	41.111	63.663	39.664	75.753	44.717	63.985	33.498	64.063	39.134	64.786	48.005	63.486	38.761	57.488	86.902	52.829	66.508	35.415	63.756	51.428	0.133146	0.348393	0.423302	NORMAL	NORMAL	NORMAL
mimecan [Zalophus californianus]	3.8219	8.9219	11.284	4.3161	10.553	11.415	8.3879	6.874	5.7258	8.4615	3.9594	3.1973	4.4641	6.2052	12.469	14.723	12.204	8.4921	7.4156	14.07	4.4445	9.2414	0.61975	8.693	6.8795	8.7252	5.0755	9.9253	9.031	5.683	12.88	10.158	4.494	7.7388	10.863	11.887	11.085	7.8701	15.614	12.381	0.297228	0.708229	0.995359	NORMAL	NORMAL	NORMAL
calcyphosin [Zalophus californianus]	0	0	0	0	0	0	0	0	0	0	0	0.35525	0	0	0.95912	0	0	0	3.7078	0	3.3333	0	0	0	0	0	2.0302	0	0	0	0	0	2.247	0	0	0	0	0	0	0	1	1.23e-06	5.04e-07	NORMAL	NOT NORMAL	NOT NORMAL
semaphorin-3F isoform X1 [Zalophus californianus]	0	0	0	0	0	0	0	0	0	0	0	0	0	1.5513	0	0	0	0	0	0	0	0	0	0	0	0	0	1.8046	0	1.1366	0	0	0	0	0	0	0	0	1.3011	0	1	5.28e-09	4.14e-05	NORMAL	NOT NORMAL	NOT NORMAL
desmin [Zalophus californianus]	0.34939	0	0.092403	0	0	0	0	0	0	0	0.28956	0.51961	0.88321	0	0.35072	0	0	0	0.33796	0	1.319	0	0.45324	0	1.2578	0	1.3863	0	0	0	0	0	9.0931	0	0	0	0	0.57556	0	0	3.58e-05	0.000171591	7.5e-07	NOT NORMAL	NOT NORMAL	NOT NORMAL
plasma serine protease inhibitor isoform X1 [Zalophus californianus]	1.911	10.706	4.1032	10.071	6.3318	5.7074	6.9899	5.4992	3.8172	4.2308	3.1675	1.421	1.488	7.7565	3.8365	3.3975	6.102	6.0658	3.7078	6.1555	4.4445	4.1073	1.8593	6.2093	1.7199	7.271	6.0906	3.6092	5.0172	3.4098	8.1961	6.3486	1.6853	5.5277	4.3451	3.9622	5.0385	4.7221	6.5057	5.7142	0.745219	0.221306	0.997943	NORMAL	NORMAL	NORMAL
procollagen C-endopeptidase enhancer 1 [Zalophus californianus]	7.6439	16.059	15.387	14.387	9.4977	8.5611	11.184	9.6236	7.6344	10.577	10.294	2.1315	5.2082	12.41	4.7956	13.59	7.119	8.4921	5.9325	6.1555	4.4445	14.376	3.0988	16.144	10.319	17.45	7.1057	14.437	5.0172	13.639	11.709	13.967	4.494	9.9499	7.6039	11.887	13.1	8.6571	13.011	13.333	0.24054	0.535668	0.0502591	NORMAL	NORMAL	NORMAL
LOW QUALITY PROTEIN: heterogeneous nuclear ribonucleoprotein A1-like [Zalophus californianus]	0	0	0	0	0	0	0	0	0	0	0	0.82915	0.24812	0	0	0	0	0	0.2473	0.29325	0.37054	0	1.2401	0	0	0	0	0	0	0	0	0	0.37468	0	0	0	0	0.26246	0	0	1	3.47e-06	5.66e-06	NORMAL	NOT NORMAL	NOT NORMAL
synaptic vesicle membrane protein VAT-1 homolog [Zalophus californianus]	2.8665	0	0	0	0	0.95123	4.1939	2.7496	1.9086	0	2.3756	2.4868	3.7201	0	5.7547	0	0	0	6.674	1.7587	2.2222	0	2.479	0	6.8795	0	3.0453	0	0	0	0	0	8.9881	0	0	0	0	6.2961	0	0	0.0286216	0.00253867	5.66e-06	NOT NORMAL	NOT NORMAL	NOT NORMAL
contactin-4 isoform X1 [Zalophus californianus]	0	0	0	0	0	0	0.69972	0	0	0.5294	0	0	0	0	0	0.56685	3.56	1.8204	0	3.5174	0	2.5676	0	0	0	0.72787	0	0	0	0.56889	0.58605	0.63552	0	1.6589	1.0863	1.3207	0.50438	0.39392	0	0	1.05e-06	1.01e-05	0.040119	NOT NORMAL	NOT NORMAL	NOT NORMAL
proteasome subunit beta type-1 isoform X1 [Zalophus californianus]	0	0	0	0	0	0	0	0	0.9543	0	0	0.35525	1.488	0	0	0	0	0	0.74156	0	0	0	1.2395	0	1.7199	0	2.0302	0	5.0172	0	0	0	2.247	0	0	0	0	0.78701	0	0	1	5.56e-05	1.17e-05	NORMAL	NOT NORMAL	NOT NORMAL
histidine triad nucleotide-binding protein 1 [Zalophus californianus]	1.911	0	0	0	0	0.95123	1.398	0	3.8172	0	2.3756	1.7763	0	0	2.8774	0	0	0	2.2247	0	3.3333	0	4.958	0	5.1596	0	3.0453	0	3.0103	0	0	0	1.6853	0	0	0	0	1.574	0	0	0.00547132	0.00092432	3.92e-05	NOT NORMAL	NOT NORMAL	NOT NORMAL
transitional endoplasmic reticulum ATPase isoform X1 [Zalophus californianus]	1.911	0	0	0	0	0	0	0	2.8629	0	5.5431	7.4603	9.6723	0	1.9182	0	0	0	1.4831	0	4.4445	0	8.6765	0	0	0	10.151	0	18.062	0	0	0	6.1793	0	0	0	0	9.4441	0	0	1.05e-06	0.000243635	2.95e-05	NOT NORMAL	NOT NORMAL	NOT NORMAL
C-1-tetrahydrofolate synthase, cytoplasmic isoform X1 [Zalophus californianus]	0.95549	0	0	0	0	0	0	0	0	0	0.79187	7.4603	8.9283	0	0.95912	0	0	0	4.4494	0	0	0	12.395	0	3.4398	0	5.0755	0	0	0	0	0	11.797	0	0	0	0	8.6571	0	0	1.05e-06	4.41e-05	5.58e-06	NOT NORMAL	NOT NORMAL	NOT NORMAL
peptidyl-prolyl cis-trans isomerase FKBP3 isoform X1 [Zalophus californianus]	0	0	0	0	0	0	0	0	0	0	0	0.71051	0.74402	0	0	0	0	0	0.74156	0	0	0	0.61975	0	0	0	2.0302	0	0	0	0	0	1.1235	0	0	0	0	0	0	0	1	1.83e-06	5.04e-07	NORMAL	NOT NORMAL	NOT NORMAL
complement C3 [Zalophus californianus]	167.21	226.62	213.37	260.4	253.27	204.51	197.11	206.22	148.87	177.69	180.55	49.736	84.819	243.56	127.56	177.8	247.13	231.71	169.82	227.75	160	206.39	83.667	226.02	192.63	266.12	119.78	194.9	187.64	203.45	236.51	189.19	98.307	238.8	250.93	198.11	188.44	143.24	238.11	221.9	0.75433	0.547079	0.101939	NORMAL	NORMAL	NORMAL
immunoglobulin superfamily member 8 [Zalophus californianus]	0	1.7844	1.0258	0	3.1659	2.8537	1.398	0	0	4.2308	0.79187	6.7498	4.4641	3.1026	1.9182	2.265	3.051	1.2132	2.9662	0	1.1111	3.0805	3.7185	3.7256	1.7199	2.9084	1.0151	1.8046	1.0034	1.1366	1.1709	2.5394	1.6853	2.2111	4.3451	2.6415	3.0231	2.361	1.3011	3.8095	0.19039	0.479854	0.320617	NORMAL	NORMAL	NORMAL
calbindin [Zalophus californianus]	3.8219	0	1.0258	0	1.7473	0	0	0	0	0	0	9.4696	15.856	0	10.55	0	0.66691	1.2132	4.1941	3.2147	8.5064	1.0268	11.562	0	21.766	0	17.922	0	0	2.2732	0	2.5394	5.4242	2.2111	0	1.3207	0	2.361	0	0.95237	0.00215679	0.00108015	0.00606938	NOT NORMAL	NOT NORMAL	NOT NORMAL
transthyretin [Zalophus californianus]	65.929	142.75	145.66	93.514	106.59	159.81	107.64	100.36	90.658	142.79	83.146	33.394	51.338	150.48	90.158	130.24	127.13	151.64	103.08	191.7	77.778	179.69	35.946	161.44	111.79	142.51	54.815	180.46	75.258	146.62	185	158.71	56.175	130.45	141.22	125.47	216.66	88.145	199.07	178.09	0.632106	0.647185	0.723116	NORMAL	NORMAL	NORMAL
cytoplasmic dynein 1 heavy chain 1 isoform X1 [Zalophus californianus]	0	0	0	0	0	0	0	0	0	0	0	28.42	11.16	0	0	0	0	0	0	0	0	0	8.0568	0	0	0	0	0	0	0	0	0	0	0	0	0	0	0	0	0	1	1.18e-07	1	NORMAL	NOT NORMAL	NORMAL
inositol 1,4,5-trisphosphate receptor type 1 isoform X1 [Zalophus californianus]	0	0	0	0	0	0	0	0	0	0	0	23.447	11.904	0	0	0	0	0	0	0	0	0	11.775	0	0	0	0	0	0	0	0	0	0	0	0	0	0	0	0	0	1	2.31e-07	1	NORMAL	NOT NORMAL	NORMAL
synapsin-1 isoform X1 [Zalophus californianus]	0	0	0	0	0	0	0	0	0	0	0	13.462	6.8139	0	0	0	0	0	0	0	0	0	8.8397	0	0	0	0	0	0	0	0	0	0	0	0	0	0	0	0	0	1	2.72e-07	1	NORMAL	NOT NORMAL	NORMAL
synaptosomal-associated protein 25 isoform X1 [Zalophus californianus]	0	0	0	0	0	0	0	0	0	0	0	7.1051	14.136	0	0	0	0	0	0	0	0	0	7.437	0	0	0	0	0	0	0	0	0	0	0	0	0	0	0	0	0	1	2.39e-07	1	NORMAL	NOT NORMAL	NORMAL
stress-70 protein, mitochondrial [Zalophus californianus]	0	0	0	0	0	0	0	0	0	0	0	10.501	7.8555	0	0	0	0	0	0	0	0	0	5.3039	0	0	0	0	0	0	0	0	0	0	0	0	0	0	0	0	0	1	2.7e-07	1	NORMAL	NOT NORMAL	NORMAL
dynamin-1 isoform X1 [Zalophus californianus]	0	0	0	0	0	0	0	0	0	0	0	9.4786	6.3876	0	0	0	0	0	0	0	0	0	7.7194	0	0	0	0	0	0	0	0	0	0	0	0	0	0	0	0	0	1	2.69e-07	1	NORMAL	NOT NORMAL	NORMAL
endophilin-A1 isoform X1 [Zalophus californianus]	0	0	0	0	0	0	0	0	0	0	0	7.7681	9.5728	0	0	0	0	0	0	0	0	0	6.1561	0	0	0	0	0	0	0	0	0	0	0	0	0	0	0	0	0	1	2.72e-07	1	NORMAL	NOT NORMAL	NORMAL
NADH-ubiquinone oxidoreductase 75 kDa subunit, mitochondrial [Zalophus californianus]	0	0	0	0	0	0	0	0	0	0	0	6.7498	8.1843	0	0	0	0	0	0	0	0	0	8.0568	0	0	0	0	0	0	0	0	0	0	0	0	0	0	0	0	0	1	2.12e-07	1	NORMAL	NOT NORMAL	NORMAL
cytochrome b-c1 complex subunit 1, mitochondrial isoform X1 [Zalophus californianus]	0	0	0	0	0	0	0	0	0	0	0	10.622	5.9522	0	0	0	0	0	0	0	0	0	4.958	0	0	0	0	0	0	0	0	0	0	0	0	0	0	0	0	0	1	2.45e-07	1	NORMAL	NOT NORMAL	NORMAL
calcium-binding mitochondrial carrier protein Aralar1 isoform X1 [Zalophus californianus]	0	0	0	0	0	0	0	0	0	0	0	8.5261	5.9522	0	0	0	0	0	0	0	0	0	6.8173	0	0	0	0	0	0	0	0	0	0	0	0	0	0	0	0	0	1	2.67e-07	1	NORMAL	NOT NORMAL	NORMAL
synapsin-2 [Zalophus californianus]	0	0	0	0	0	0	0	0	0	0	0	9.6292	4.3464	0	0	0	0	0	0	0	0	0	6.6541	0	0	0	0	0	0	0	0	0	0	0	0	0	0	0	0	0	1	2.58e-07	1	NORMAL	NOT NORMAL	NORMAL
beta-soluble NSF attachment protein isoform X1 [Zalophus californianus]	0	0	0	0	0	0	0	0	0	0	0	6.7447	7.0629	0	0	0	0	0	0	0	0	0	5.5748	0	0	0	0	0	0	0	0	0	0	0	0	0	0	0	0	0	1	2.25e-07	1	NORMAL	NOT NORMAL	NORMAL
4-aminobutyrate aminotransferase, mitochondrial isoform X2 [Zalophus californianus]	0	0	0	0	0	0	0	0	0	0	0	8.1709	5.9522	0	0	0	0	0	0	0	0	0	4.3383	0	0	0	0	0	0	0	0	0	0	0	0	0	0	0	0	0	1	2.77e-07	1	NORMAL	NOT NORMAL	NORMAL
V-type proton ATPase 116 kDa subunit a1 isoform X1 [Zalophus californianus]	0	0	0	0	0	0	0	0	0	0	0	8.5261	5.9522	0	0	0	0	0	0	0	0	0	3.7185	0	0	0	0	0	0	0	0	0	0	0	0	0	0	0	0	0	1	2.52e-07	1	NORMAL	NOT NORMAL	NORMAL
isocitrate dehydrogenase [NAD] subunit alpha, mitochondrial isoform X1 [Zalophus californianus]	0	0	0	0	0	0	0	0	0	0	0	8.1709	3.7201	0	0	0	0	0	0	0	0	0	4.958	0	0	0	0	0	0	0	0	0	0	0	0	0	0	0	0	0	1	2.53e-07	1	NORMAL	NOT NORMAL	NORMAL
citrate synthase, mitochondrial isoform X1 [Zalophus californianus]	0	0	0	0	0	0	0	0	0	0	0	7.4603	3.7201	0	0	0	0	0	0	0	0	0	4.958	0	0	0	0	0	0	0	0	0	0	0	0	0	0	0	0	0	1	2.71e-07	1	NORMAL	NOT NORMAL	NORMAL
glutamate receptor ionotropic, delta-2 isoform X1 [Zalophus californianus]	0	0	0	0	0	0	0	0	0	0	0	9.2366	3.7201	0	0	0	0	0	0	0	0	0	3.0988	0	0	0	0	0	0	0	0	0	0	0	0	0	0	0	0	0	1	1.4e-07	1	NORMAL	NOT NORMAL	NORMAL
synaptotagmin-1 isoform X2 [Zalophus californianus]	0	0	0	0	0	0	0	0	0	0	0	5.2401	6.0267	0	0	0	0	0	0	0	0	0	4.4003	0	0	0	0	0	0	0	0	0	0	0	0	0	0	0	0	0	1	2.52e-07	1	NORMAL	NOT NORMAL	NORMAL
dynamin-1-like protein isoform X1 [Zalophus californianus]	0	0	0	0	0	0	0	0	0	0	0	7.1051	2.9761	0	0	0	0	0	0	0	0	0	5.5778	0	0	0	0	0	0	0	0	0	0	0	0	0	0	0	0	0	1	2.32e-07	1	NORMAL	NOT NORMAL	NORMAL
neuronal-specific septin-3 isoform X1 [Zalophus californianus]	0	0	0	0	0	0	0	0	0	0	0	6.0393	3.7201	0	0	0	0	0	0	0	0	0	4.958	0	0	0	0	0	0	0	0	0	0	0	0	0	0	0	0	0	1	2.71e-07	1	NORMAL	NOT NORMAL	NORMAL
kinesin heavy chain [Zalophus californianus]	0	0	0	0	0	0	0	0	0	0	0	5.6841	3.7201	0	0	0	0	0	0	0	0	0	4.958	0	0	0	0	0	0	0	0	0	0	0	0	0	0	0	0	0	1	2.59e-07	1	NORMAL	NOT NORMAL	NORMAL
heat shock 70 kDa protein 4L isoform X1 [Zalophus californianus]	0	0	0	0	0	0	0	0	0	0	0	6.2234	4.8496	0	0	0	0	0	0	0	0	0	3.0988	0	0	0	0	0	0	0	0	0	0	0	0	0	0	0	0	0	1	2.63e-07	1	NORMAL	NOT NORMAL	NORMAL
calcium-dependent secretion activator 1 [Zalophus californianus]	0	0	0	0	0	0	0	0	0	0	0	8.7766	3.5884	0	0	0	0	0	0	0	0	0	1.7861	0	0	0	0	0	0	0	0	0	0	0	0	0	0	0	0	0	1	9.24e-08	1	NORMAL	NOT NORMAL	NORMAL
isocitrate dehydrogenase [NAD] subunit beta, mitochondrial isoform X1 [Zalophus californianus]	0	0	0	0	0	0	0	0	0	0	0	5.6841	5.9522	0	0	0	0	0	0	0	0	0	2.479	0	0	0	0	0	0	0	0	0	0	0	0	0	0	0	0	0	1	1.83e-07	1	NORMAL	NOT NORMAL	NORMAL
LOW QUALITY PROTEIN: solute carrier family 12 member 5 [Zalophus californianus]	0	0	0	0	0	0	0	0	0	0	0	6.0393	2.9761	0	0	0	0	0	0	0	0	0	4.3383	0	0	0	0	0	0	0	0	0	0	0	0	0	0	0	0	0	1	2.7e-07	1	NORMAL	NOT NORMAL	NORMAL
T-complex protein 1 subunit alpha [Zalophus californianus]	0	0	0	0	0	0	0	0	0	0	0	4.8506	5.9522	0	0	0	0	0	0	0	0	0	2.479	0	0	0	0	0	0	0	0	0	0	0	0	0	0	0	0	0	1	2.24e-07	1	NORMAL	NOT NORMAL	NORMAL
alpha-soluble NSF attachment protein isoform X1 [Zalophus californianus]	0	0	0	0	0	0	0	0	0	0	0	5.3339	3.3535	0	0	0	0	0	0	0	0	0	3.7215	0	0	0	0	0	0	0	0	0	0	0	0	0	0	0	0	0	1	2.79e-07	1	NORMAL	NOT NORMAL	NORMAL
ras-related protein Rab-3A [Zalophus californianus]	0	0	0	0	0	0	0	0	0	0	0	4.644	3.2421	0	0	0	0	0	0	0	0	0	4.3832	0	0	0	0	0	0	0	0	0	0	0	0	0	0	0	0	0	1	2.38e-07	1	NORMAL	NOT NORMAL	NORMAL
aldehyde dehydrogenase, mitochondrial-like [Zalophus californianus]	0	0	0	0	0	0	0	0	0	0	0	5.3288	2.9761	0	0	0	0	0	0	0	0	0	3.0988	0	0	0	0	0	0	0	0	0	0	0	0	0	0	0	0	0	1	2.62e-07	1	NORMAL	NOT NORMAL	NORMAL
AP-2 complex subunit mu isoform X1 [Zalophus californianus]	0	0	0	0	0	0	0	0	0	0	0	6.0393	2.2321	0	0	0	0	0	0	0	0	0	3.0988	0	0	0	0	0	0	0	0	0	0	0	0	0	0	0	0	0	1	1.97e-07	1	NORMAL	NOT NORMAL	NORMAL
glycerol-3-phosphate dehydrogenase, mitochondrial [Zalophus californianus]	0	0	0	0	0	0	0	0	0	0	0	6.0393	2.2321	0	0	0	0	0	0	0	0	0	3.0988	0	0	0	0	0	0	0	0	0	0	0	0	0	0	0	0	0	1	1.97e-07	1	NORMAL	NOT NORMAL	NORMAL
ATP synthase subunit O, mitochondrial isoform X1 [Zalophus californianus]	0	0	0	0	0	0	0	0	0	0	0	4.6183	2.9761	0	0	0	0	0	0	0	0	0	3.7185	0	0	0	0	0	0	0	0	0	0	0	0	0	0	0	0	0	1	2.73e-07	1	NORMAL	NOT NORMAL	NORMAL
reticulon-1 isoform X1 [Zalophus californianus]	0	0	0	0	0	0	0	0	0	0	0	5.447	3.4718	0	0	0	0	0	0	0	0	0	2.1688	0	0	0	0	0	0	0	0	0	0	0	0	0	0	0	0	0	1	2.35e-07	1	NORMAL	NOT NORMAL	NORMAL
synaptotagmin-2 [Zalophus californianus]	0	0	0	0	0	0	0	0	0	0	0	4.3517	3.6456	0	0	0	0	0	0	0	0	0	3.0367	0	0	0	0	0	0	0	0	0	0	0	0	0	0	0	0	0	1	2.62e-07	1	NORMAL	NOT NORMAL	NORMAL
septin-5 isoform X2 [Zalophus californianus]	0	0	0	0	0	0	0	0	0	0	0	3.1973	5.2082	0	0	0	0	0	0	0	0	0	2.479	0	0	0	0	0	0	0	0	0	0	0	0	0	0	0	0	0	1	2.6e-07	1	NORMAL	NOT NORMAL	NORMAL
mitochondrial import receptor subunit TOM70 isoform X1 [Zalophus californianus]	0	0	0	0	0	0	0	0	0	0	0	6.0393	2.9761	0	0	0	0	0	0	0	0	0	1.8593	0	0	0	0	0	0	0	0	0	0	0	0	0	0	0	0	0	1	1.63e-07	1	NORMAL	NOT NORMAL	NORMAL
synaptic vesicle glycoprotein 2A isoform X1 [Zalophus californianus]	0	0	0	0	0	0	0	0	0	0	0	4.2631	2.2321	0	0	0	0	0	0	0	0	0	4.3383	0	0	0	0	0	0	0	0	0	0	0	0	0	0	0	0	0	1	2.05e-07	1	NORMAL	NOT NORMAL	NORMAL
septin-6 isoform X1 [Zalophus californianus]	0	0	0	0	0	0	0	0	0	0	0	2.4223	4.7349	0	0	0	0	0	0	0	0	0	3.6623	0	0	0	0	0	0	0	0	0	0	0	0	0	0	0	0	0	1	2.67e-07	1	NORMAL	NOT NORMAL	NORMAL
electrogenic sodium bicarbonate cotransporter 1 isoform X1 [Zalophus californianus]	0	0	0	0	0	0	0	0	0	0	0	5.9394	2.9761	0	0	0	0	0	0	0	0	0	1.8593	0	0	0	0	0	0	0	0	0	0	0	0	0	0	0	0	0	1	1.68e-07	1	NORMAL	NOT NORMAL	NORMAL
MICOS complex subunit MIC60 isoform X3 [Zalophus californianus]	0	0	0	0	0	0	0	0	0	0	0	5.6841	4.4641	0	0	0	0	0	0	0	0	0	0.61975	0	0	0	0	0	0	0	0	0	0	0	0	0	0	0	0	0	1	7.9e-08	1	NORMAL	NOT NORMAL	NORMAL
pyruvate carboxylase, mitochondrial isoform X1 [Zalophus californianus]	0	0	0	0	0	0	0	0	0	0	0	6.0393	2.2321	0	0	0	0	0	0	0	0	0	2.479	0	0	0	0	0	0	0	0	0	0	0	0	0	0	0	0	0	1	1.55e-07	1	NORMAL	NOT NORMAL	NORMAL
dynamin-3 isoform X1 [Zalophus californianus]	0	0	0	0	0	0	0	0	0	0	0	5.7189	2.0516	0	0	0	0	0	0	0	0	0	2.9249	0	0	0	0	0	0	0	0	0	0	0	0	0	0	0	0	0	1	1.92e-07	1	NORMAL	NOT NORMAL	NORMAL
clathrin coat assembly protein AP180 isoform X1 [Zalophus californianus]	0	0	0	0	0	0	0	0	0	0	0	3.5525	2.2321	0	0	0	0	0	0	0	0	0	4.3383	0	0	0	0	0	0	0	0	0	0	0	0	0	0	0	0	0	1	2.58e-07	1	NORMAL	NOT NORMAL	NORMAL
synaptojanin-1 isoform X1 [Zalophus californianus]	0	0	0	0	0	0	0	0	0	0	0	4.6183	2.9761	0	0	0	0	0	0	0	0	0	2.479	0	0	0	0	0	0	0	0	0	0	0	0	0	0	0	0	0	1	2.75e-07	1	NORMAL	NOT NORMAL	NORMAL
V-type proton ATPase subunit H isoform X1 [Zalophus californianus]	0	0	0	0	0	0	0	0	0	0	0	4.6183	2.9761	0	0	0	0	0	0	0	0	0	2.479	0	0	0	0	0	0	0	0	0	0	0	0	0	0	0	0	0	1	2.75e-07	1	NORMAL	NOT NORMAL	NORMAL
T-complex protein 1 subunit zeta isoform X1 [Zalophus californianus]	0	0	0	0	0	0	0	0	0	0	0	3.9078	2.9761	0	0	0	0	0	0	0	0	0	3.0988	0	0	0	0	0	0	0	0	0	0	0	0	0	0	0	0	0	1	2.52e-07	1	NORMAL	NOT NORMAL	NORMAL
neuronal membrane glycoprotein M6-a isoform X1 [Zalophus californianus]	0	0	0	0	0	0	0	0	0	0	0	3.9078	2.2321	0	0	0	0	0	0	0	0	0	3.7185	0	0	0	0	0	0	0	0	0	0	0	0	0	0	0	0	0	1	2.29e-07	1	NORMAL	NOT NORMAL	NORMAL
prohibitin [Zalophus californianus]	0	0	0	0	0	0	0	0	0	0	0	4.2631	2.2321	0	0	0	0	0	0	0	0	0	3.0988	0	0	0	0	0	0	0	0	0	0	0	0	0	0	0	0	0	1	2.76e-07	1	NORMAL	NOT NORMAL	NORMAL
elongation factor Tu, mitochondrial [Zalophus californianus]	0	0	0	0	0	0	0	0	0	0	0	4.6183	3.7201	0	0	0	0	0	0	0	0	0	1.2395	0	0	0	0	0	0	0	0	0	0	0	0	0	0	0	0	0	1	1.51e-07	1	NORMAL	NOT NORMAL	NORMAL
NADH dehydrogenase [ubiquinone] iron-sulfur protein 3, mitochondrial [Zalophus californianus]	0	0	0	0	0	0	0	0	0	0	0	4.2631	1.488	0	0	0	0	0	0	0	0	0	3.7185	0	0	0	0	0	0	0	0	0	0	0	0	0	0	0	0	0	1	1.78e-07	1	NORMAL	NOT NORMAL	NORMAL
sideroflexin-1 [Zalophus californianus]	0	0	0	0	0	0	0	0	0	0	0	5.3288	2.2321	0	0	0	0	0	0	0	0	0	1.8593	0	0	0	0	0	0	0	0	0	0	0	0	0	0	0	0	0	1	1.52e-07	1	NORMAL	NOT NORMAL	NORMAL
cytosolic acyl coenzyme A thioester hydrolase isoform X1 [Zalophus californianus]	0	0	0	0	0	0	0	0	0	0	0	3.1973	3.7201	0	0	0	0	0	0	0	0	0	2.479	0	0	0	0	0	0	0	0	0	0	0	0	0	0	0	0	0	1	2.62e-07	1	NORMAL	NOT NORMAL	NORMAL
succinate--CoA ligase [ADP/GDP-forming] subunit alpha, mitochondrial [Zalophus californianus]	0	0	0	0	0	0	0	0	0	0	0	3.1973	3.7201	0	0	0	0	0	0	0	0	0	2.479	0	0	0	0	0	0	0	0	0	0	0	0	0	0	0	0	0	1	2.62e-07	1	NORMAL	NOT NORMAL	NORMAL
LOW QUALITY PROTEIN: unconventional myosin-Va [Zalophus californianus]	0	0	0	0	0	0	0	0	0	0	0	7.1051	1.488	0	0	0	0	0	0	0	0	0	0.61975	0	0	0	0	0	0	0	0	0	0	0	0	0	0	0	0	0	1	2.47e-08	1	NORMAL	NOT NORMAL	NORMAL
succinate-semialdehyde dehydrogenase, mitochondrial [Zalophus californianus]	0	0	0	0	0	0	0	0	0	0	0	4.9736	2.9761	0	0	0	0	0	0	0	0	0	1.2395	0	0	0	0	0	0	0	0	0	0	0	0	0	0	0	0	0	1	1.52e-07	1	NORMAL	NOT NORMAL	NORMAL
LOW QUALITY PROTEIN: AP-2 complex subunit alpha-2 [Zalophus californianus]	0	0	0	0	0	0	0	0	0	0	0	4.0643	2.2321	0	0	0	0	0	0	0	0	0	2.7022	0	0	0	0	0	0	0	0	0	0	0	0	0	0	0	0	0	1	2.79e-07	1	NORMAL	NOT NORMAL	NORMAL
pyruvate dehydrogenase E1 component subunit alpha, somatic form, mitochondrial isoform X1 [Zalophus californianus]	0	0	0	0	0	0	0	0	0	0	0	4.2631	1.488	0	0	0	0	0	0	0	0	0	3.0988	0	0	0	0	0	0	0	0	0	0	0	0	0	0	0	0	0	1	2.07e-07	1	NORMAL	NOT NORMAL	NORMAL
dihydrolipoyllysine-residue acetyltransferase component of pyruvate dehydrogenase complex, mitochondrial [Zalophus californianus]	0	0	0	0	0	0	0	0	0	0	0	3.1973	3.7201	0	0	0	0	0	0	0	0	0	1.8593	0	0	0	0	0	0	0	0	0	0	0	0	0	0	0	0	0	1	2.43e-07	1	NORMAL	NOT NORMAL	NORMAL
mitochondrial 2-oxoglutarate/malate carrier protein [Zalophus californianus]	0	0	0	0	0	0	0	0	0	0	0	3.5525	1.488	0	0	0	0	0	0	0	0	0	3.7185	0	0	0	0	0	0	0	0	0	0	0	0	0	0	0	0	0	1	1.76e-07	1	NORMAL	NOT NORMAL	NORMAL
3-hydroxyacyl-CoA dehydrogenase type-2 isoform X1 [Zalophus californianus]	0	0	0	0	0	0	0	0	0	0	0	4.6183	2.2321	0	0	0	0	0	0	0	0	0	1.8593	0	0	0	0	0	0	0	0	0	0	0	0	0	0	0	0	0	1	1.98e-07	1	NORMAL	NOT NORMAL	NORMAL
pyruvate dehydrogenase E1 component subunit beta, mitochondrial [Zalophus californianus]	0	0	0	0	0	0	0	0	0	0	0	5.3288	1.488	0	0	0	0	0	0	0	0	0	1.8593	0	0	0	0	0	0	0	0	0	0	0	0	0	0	0	0	0	1	1e-07	1	NORMAL	NOT NORMAL	NORMAL
T-complex protein 1 subunit eta [Zalophus californianus]	0	0	0	0	0	0	0	0	0	0	0	2.4868	2.9761	0	0	0	0	0	0	0	0	0	3.0988	0	0	0	0	0	0	0	0	0	0	0	0	0	0	0	0	0	1	2.21e-07	1	NORMAL	NOT NORMAL	NORMAL
homer protein homolog 3 [Zalophus californianus]	0	0	0	0	0	0	0	0	0	0	0	4.2631	2.2321	0	0	0	0	0	0	0	0	0	1.8593	0	0	0	0	0	0	0	0	0	0	0	0	0	0	0	0	0	1	2.24e-07	1	NORMAL	NOT NORMAL	NORMAL
ATP synthase subunit d, mitochondrial [Zalophus californianus]	0	0	0	0	0	0	0	0	0	0	0	5.6841	0.74402	0	0	0	0	0	0	0	0	0	1.8593	0	0	0	0	0	0	0	0	0	0	0	0	0	0	0	0	0	1	5.09e-08	1	NORMAL	NOT NORMAL	NORMAL
NADH dehydrogenase [ubiquinone] iron-sulfur protein 2, mitochondrial isoform X1 [Zalophus californianus]	0	0	0	0	0	0	0	0	0	0	0	5.3288	0.74402	0	0	0	0	0	0	0	0	0	1.8593	0	0	0	0	0	0	0	0	0	0	0	0	0	0	0	0	0	1	5.74e-08	1	NORMAL	NOT NORMAL	NORMAL
synaptophysin [Zalophus californianus]	0	0	0	0	0	0	0	0	0	0	0	1.421	3.7201	0	0	0	0	0	0	0	0	0	2.479	0	0	0	0	0	0	0	0	0	0	0	0	0	0	0	0	0	1	2.28e-07	1	NORMAL	NOT NORMAL	NORMAL
V-type proton ATPase subunit C 1 [Zalophus californianus]	0	0	0	0	0	0	0	0	0	0	0	2.842	2.2321	0	0	0	0	0	0	0	0	0	2.479	0	0	0	0	0	0	0	0	0	0	0	0	0	0	0	0	0	1	2.4e-07	1	NORMAL	NOT NORMAL	NORMAL
C-terminal-binding protein 1 isoform X1 [Zalophus californianus]	0	0	0	0	0	0	0	0	0	0	0	2.842	1.488	0	0	0	0	0	0	0	0	0	3.0988	0	0	0	0	0	0	0	0	0	0	0	0	0	0	0	0	0	1	2.18e-07	1	NORMAL	NOT NORMAL	NORMAL
glutaminase kidney isoform, mitochondrial isoform X1 [Zalophus californianus]	0	0	0	0	0	0	0	0	0	0	0	3.9078	2.2321	0	0	0	0	0	0	0	0	0	1.2395	0	0	0	0	0	0	0	0	0	0	0	0	0	0	0	0	0	1	1.86e-07	1	NORMAL	NOT NORMAL	NORMAL
delta-1-pyrroline-5-carboxylate dehydrogenase, mitochondrial [Zalophus californianus]	0	0	0	0	0	0	0	0	0	0	0	4.6183	1.488	0	0	0	0	0	0	0	0	0	1.2395	0	0	0	0	0	0	0	0	0	0	0	0	0	0	0	0	0	1	8.73e-08	1	NORMAL	NOT NORMAL	NORMAL
succinate--CoA ligase [ADP-forming] subunit beta, mitochondrial [Zalophus californianus]	0	0	0	0	0	0	0	0	0	0	0	3.1973	1.488	0	0	0	0	0	0	0	0	0	2.479	0	0	0	0	0	0	0	0	0	0	0	0	0	0	0	0	0	1	2.53e-07	1	NORMAL	NOT NORMAL	NORMAL
NADH dehydrogenase [ubiquinone] flavoprotein 1, mitochondrial [Zalophus californianus]	0	0	0	0	0	0	0	0	0	0	0	3.5525	2.9761	0	0	0	0	0	0	0	0	0	0.61975	0	0	0	0	0	0	0	0	0	0	0	0	0	0	0	0	0	1	1.01e-07	1	NORMAL	NOT NORMAL	NORMAL
cytochrome b-c1 complex subunit Rieske, mitochondrial [Zalophus californianus]	0	0	0	0	0	0	0	0	0	0	0	3.9078	0.74402	0	0	0	0	0	0	0	0	0	2.479	0	0	0	0	0	0	0	0	0	0	0	0	0	0	0	0	0	1	1.21e-07	1	NORMAL	NOT NORMAL	NORMAL
ATP synthase subunit g, mitochondrial [Zalophus californianus]	0	0	0	0	0	0	0	0	0	0	0	2.842	2.9761	0	0	0	0	0	0	0	0	0	1.2395	0	0	0	0	0	0	0	0	0	0	0	0	0	0	0	0	0	1	1.83e-07	1	NORMAL	NOT NORMAL	NORMAL
mitochondrial proton/calcium exchanger protein isoform X1 [Zalophus californianus]	0	0	0	0	0	0	0	0	0	0	0	3.5525	2.2321	0	0	0	0	0	0	0	0	0	1.2395	0	0	0	0	0	0	0	0	0	0	0	0	0	0	0	0	0	1	2.1e-07	1	NORMAL	NOT NORMAL	NORMAL
disks large homolog 2 isoform X1 [Zalophus californianus]	0	0	0	0	0	0	0	0	0	0	0	2.3093	2.2321	0	0	0	0	0	0	0	0	0	2.479	0	0	0	0	0	0	0	0	0	0	0	0	0	0	0	0	0	1	2.02e-07	1	NORMAL	NOT NORMAL	NORMAL
nucleolin [Zalophus californianus]	0	0	0	0	0	0	0	0	0	0	0	2.4868	0.74402	0	0	0	0	0	0	0	0	0	3.7185	0	0	0	0	0	0	0	0	0	0	0	0	0	0	0	0	0	1	1.27e-07	1	NORMAL	NOT NORMAL	NORMAL
aspartate--tRNA ligase, cytoplasmic isoform X1 [Zalophus californianus]	0	0	0	0	0	0	0	0	0	0	0	2.1315	2.2321	0	0	0	0	0	0	0	0	0	2.479	0	0	0	0	0	0	0	0	0	0	0	0	0	0	0	0	0	1	2.16e-07	1	NORMAL	NOT NORMAL	NORMAL
adenylyl cyclase-associated protein 2 isoform X1 [Zalophus californianus]	0	0	0	0	0	0	0	0	0	0	0	3.9078	1.0118	0	0	0	0	0	0	0	0	0	1.8593	0	0	0	0	0	0	0	0	0	0	0	0	0	0	0	0	0	1	1.34e-07	1	NORMAL	NOT NORMAL	NORMAL
protein kinase C and casein kinase substrate in neurons protein 1 [Zalophus californianus]	0	0	0	0	0	0	0	0	0	0	0	3.5525	0.74402	0	0	0	0	0	0	0	0	0	2.479	0	0	0	0	0	0	0	0	0	0	0	0	0	0	0	0	0	1	1.31e-07	1	NORMAL	NOT NORMAL	NORMAL
LOW QUALITY PROTEIN: heterogeneous nuclear ribonucleoprotein A3 [Zalophus californianus]	0	0	0	0	0	0	0	0	0	0	0	2.842	0.74402	0	0	0	0	0	0	0	0	0	3.0988	0	0	0	0	0	0	0	0	0	0	0	0	0	0	0	0	0	1	1.17e-07	1	NORMAL	NOT NORMAL	NORMAL
phosphoserine aminotransferase [Zalophus californianus]	0	0	0	0	0	0	0	0	0	0	0	1.0658	1.488	0	0	0	0	0	0	0	0	0	0	0	0	0	4.0604	0	0	0	0	0	0	0	0	0	0	0	0	0	1	1.01e-07	1	NORMAL	NOT NORMAL	NORMAL
glutamine amidotransferase-like class 1 domain-containing protein 3A, mitochondrial isoform X1 [Zalophus californianus]	0	0	0	0	0	0	0	0	0	0	0	3.9078	0.74402	0	0	0	0	0	0	0	0	0	1.8593	0	0	0	0	0	0	0	0	0	0	0	0	0	0	0	0	0	1	1.02e-07	1	NORMAL	NOT NORMAL	NORMAL
NADH dehydrogenase [ubiquinone] iron-sulfur protein 7, mitochondrial isoform X1 [Zalophus californianus]	0	0	0	0	0	0	0	0	0	0	0	1.7763	2.2321	0	0	0	0	0	0	0	0	0	2.479	0	0	0	0	0	0	0	0	0	0	0	0	0	0	0	0	0	1	2.48e-07	1	NORMAL	NOT NORMAL	NORMAL
heterogeneous nuclear ribonucleoprotein U isoform X1 [Zalophus californianus]	0	0	0	0	0	0	0	0	0	0	0	2.4868	1.488	0	0	0	0	0	0	0	0	0	2.479	0	0	0	0	0	0	0	0	0	0	0	0	0	0	0	0	0	1	2.17e-07	1	NORMAL	NOT NORMAL	NORMAL
NADH dehydrogenase [ubiquinone] 1 alpha subcomplex subunit 10, mitochondrial [Zalophus californianus]	0	0	0	0	0	0	0	0	0	0	0	4.2631	1.488	0	0	0	0	0	0	0	0	0	0.61975	0	0	0	0	0	0	0	0	0	0	0	0	0	0	0	0	0	1	5.9e-08	1	NORMAL	NOT NORMAL	NORMAL
phytanoyl-CoA hydroxylase-interacting protein [Zalophus californianus]	0	0	0	0	0	0	0	0	0	0	0	2.1315	0.74402	0	0	0	0	0	0	0	0	0	3.357	0	0	0	0	0	0	0	0	0	0	0	0	0	0	0	0	0	1	1.38e-07	1	NORMAL	NOT NORMAL	NORMAL
vesicular glutamate transporter 1 [Zalophus californianus]	0	0	0	0	0	0	0	0	0	0	0	2.1315	2.2321	0	0	0	0	0	0	0	0	0	1.8593	0	0	0	0	0	0	0	0	0	0	0	0	0	0	0	0	0	1	2.16e-07	1	NORMAL	NOT NORMAL	NORMAL
monoglyceride lipase isoform X1 [Zalophus californianus]	0	0	0	0	0	0	0	0	0	0	0	3.5525	0.74402	0	0	0	0	0	0	0	0	0	1.8593	0	0	0	0	0	0	0	0	0	0	0	0	0	0	0	0	0	1	1.2e-07	1	NORMAL	NOT NORMAL	NORMAL
heterogeneous nuclear ribonucleoprotein H isoform X1 [Zalophus californianus]	0	0	0	0	0	0	0	0	0	0	0	3.0958	0.74402	0	0	0	0	0	0	0	0	0	2.3019	0	0	0	0	0	0	0	0	0	0	0	0	0	0	0	0	0	1	1.45e-07	1	NORMAL	NOT NORMAL	NORMAL
dnaJ homolog subfamily C member 5 [Zalophus californianus]	0	0	0	0	0	0	0	0	0	0	0	2.4868	2.2321	0	0	0	0	0	0	0	0	0	1.2395	0	0	0	0	0	0	0	0	0	0	0	0	0	0	0	0	0	1	2.3e-07	1	NORMAL	NOT NORMAL	NORMAL
rabphilin-3A isoform X1 [Zalophus californianus]	0	0	0	0	0	0	0	0	0	0	0	3.1973	1.488	0	0	0	0	0	0	0	0	0	1.2395	0	0	0	0	0	0	0	0	0	0	0	0	0	0	0	0	0	1	1.86e-07	1	NORMAL	NOT NORMAL	NORMAL
A-kinase anchor protein 12 isoform X1 [Zalophus californianus]	0	0	0	0	0	0	0	0	0	0	0	3.1973	1.488	0	0	0	0	1.2132	0	0	0	0	0	0	0	0	0	0	0	0	0	0	0	0	0	0	0	0	0	0	1	1.83e-07	1	NORMAL	NOT NORMAL	NORMAL
dihydropyrimidinase-related protein 4 isoform X1 [Zalophus californianus]	0	0	0	0	0	0	0	0	0	0	0	2.4868	1.488	0	0	0	0	0	0	0	0	0	1.8593	0	0	0	0	0	0	0	0	0	0	0	0	0	0	0	0	0	1	2.81e-07	1	NORMAL	NOT NORMAL	NORMAL
transcriptional activator protein Pur-alpha [Zalophus californianus]	0	0	0	0	0	0	0	0	0	0	0	1.0658	2.2321	0	0	0	0	0	0	0	0	0	2.479	0	0	0	0	0	0	0	0	0	0	0	0	0	0	0	0	0	1	2.05e-07	1	NORMAL	NOT NORMAL	NORMAL
NADH dehydrogenase [ubiquinone] flavoprotein 2, mitochondrial isoform X1 [Zalophus californianus]	0	0	0	0	0	0	0	0	0	0	0	2.842	2.2321	0	0	0	0	0	0	0	0	0	0.61975	0	0	0	0	0	0	0	0	0	0	0	0	0	0	0	0	0	1	1.28e-07	1	NORMAL	NOT NORMAL	NORMAL
NADH dehydrogenase [ubiquinone] 1 alpha subcomplex subunit 9, mitochondrial [Zalophus californianus]	0	0	0	0	0	0	0	0	0	0	0	4.2631	0.74402	0	0	0	0	0	0	0	0	0	0.61975	0	0	0	0	0	0	0	0	0	0	0	0	0	0	0	0	0	1	2.7e-08	1	NORMAL	NOT NORMAL	NORMAL
electron transfer flavoprotein subunit beta [Zalophus californianus]	0	0	0	0	0	0	0	0	0	0	0	2.1315	2.2321	0	0	0	0	0	0	0	0	0	1.2395	0	0	0	0	0	0	0	0	0	0	0	0	0	0	0	0	0	1	2.25e-07	1	NORMAL	NOT NORMAL	NORMAL
NADH dehydrogenase [ubiquinone] 1 beta subcomplex subunit 10 [Zalophus californianus]	0	0	0	0	0	0	0	0	0	0	0	2.1315	2.2321	0	0	0	0	0	0	0	0	0	1.2395	0	0	0	0	0	0	0	0	0	0	0	0	0	0	0	0	0	1	2.25e-07	1	NORMAL	NOT NORMAL	NORMAL
myosin regulatory light polypeptide 9 isoform X1 [Zalophus californianus]	0	0	0	0	0	0	0	0	0	0	0	2.1315	1.488	0	0	0	0	0	0	0	0	0	1.8593	0	0	0	0	0	0	0	0	0	0	0	0	0	0	0	0	0	1	2.56e-07	1	NORMAL	NOT NORMAL	NORMAL
prohibitin-2 [Zalophus californianus]	0	0	0	0	0	0	0	0	0	0	0	2.842	0.74402	0	0	0	0	0	0	0	0	0	1.8593	0	0	0	0	0	0	0	0	0	0	0	0	0	0	0	0	0	1	1.61e-07	1	NORMAL	NOT NORMAL	NORMAL
junctional adhesion molecule B isoform X2 [Zalophus californianus]	0	0	0	0	0	0	0	0	0	0	0	0	1.488	0	0	0	0	0	0	0	2.2222	0	0	0	1.7199	0	0	0	0	0	0	0	0	0	0	0	0	0	0	0	1	2.74e-07	1	NORMAL	NOT NORMAL	NORMAL
dihydrolipoyllysine-residue succinyltransferase component of 2-oxoglutarate dehydrogenase complex, mitochondrial isoform X1 [Zalophus californianus]	0	0	0	0	0	0	0	0	0	0	0	2.4868	2.2321	0	0	0	0	0	0	0	0	0	0.61975	0	0	0	0	0	0	0	0	0	0	0	0	0	0	0	0	0	1	1.25e-07	1	NORMAL	NOT NORMAL	NORMAL
phospholipid-transporting ATPase IA isoform X1 [Zalophus californianus]	0	0	0	0	0	0	0	0	0	0	0	2.4868	2.2321	0	0	0	0	0	0	0	0	0	0.61975	0	0	0	0	0	0	0	0	0	0	0	0	0	0	0	0	0	1	1.25e-07	1	NORMAL	NOT NORMAL	NORMAL
T-complex protein 1 subunit epsilon [Zalophus californianus]	0	0	0	0	0	0	0	0	0	0	0	3.1973	1.488	0	0	0	0	0	0	0	0	0	0.61975	0	0	0	0	0	0	0	0	0	0	0	0	0	0	0	0	0	1	1.02e-07	1	NORMAL	NOT NORMAL	NORMAL
complement component 1 Q subcomponent-binding protein, mitochondrial [Zalophus californianus]	0	0	0	0	0	0	0	0	0	0	0	1.421	0.74402	0	0	0	0	0	0	0	0	0	3.0988	0	0	0	0	0	0	0	0	0	0	0	0	0	0	0	0	0	1	1.21e-07	1	NORMAL	NOT NORMAL	NORMAL
gamma-soluble NSF attachment protein [Zalophus californianus]	0	0	0	0	0	0	0	0	0	0	0	1.7763	2.2321	0	0	0	0	0	0	0	0	0	1.2395	0	0	0	0	0	0	0	0	0	0	0	0	0	0	0	0	0	1	2.71e-07	1	NORMAL	NOT NORMAL	NORMAL
MAGUK p55 subfamily member 2 isoform X1 [Zalophus californianus]	0	0	0	0	0	0	0	0	0	0	0	1.7763	2.2321	0	0	0	0	0	0	0	0	0	1.2395	0	0	0	0	0	0	0	0	0	0	0	0	0	0	0	0	0	1	2.71e-07	1	NORMAL	NOT NORMAL	NORMAL
V-type proton ATPase subunit d 1 [Zalophus californianus]	0	0	0	0	0	0	0	0	0	0	0	1.7763	2.2321	0	0	0	0	0	0	0	0	0	1.2395	0	0	0	0	0	0	0	0	0	0	0	0	0	0	0	0	0	1	2.71e-07	1	NORMAL	NOT NORMAL	NORMAL
excitatory amino acid transporter 4 [Zalophus californianus]	0	0	0	0	0	0	0	0	0	0	0	1.979	2.4444	0	0	0	0	0	0	0	0	0	0.79662	0	0	0	0	0	0	0	0	0	0	0	0	0	0	0	0	0	1	1.81e-07	1	NORMAL	NOT NORMAL	NORMAL
hyaluronan and proteoglycan link protein 2 [Zalophus californianus]	0	0	0	0	0	0	0	0	0	0	0	1.421	0	0	0	0	0	0	1.4831	0	2.2222	0	0	0	0	0	0	0	0	0	0	0	0	0	0	0	0	0	0	0	1	2.75e-07	1	NORMAL	NOT NORMAL	NORMAL
CDGSH iron-sulfur domain-containing protein 1 isoform X1 [Zalophus californianus]	0	0	0	0	0	0	0	0	0	0	0	1.7763	1.488	0	0	0	0	0	0	0	0	0	1.8593	0	0	0	0	0	0	0	0	0	0	0	0	0	0	0	0	0	1	2.23e-07	1	NORMAL	NOT NORMAL	NORMAL
nucleophosmin [Zalophus californianus]	0	0	0	0	0	0	0	0	0	0	0	1.7763	1.488	0	0	0	0	0	0	0	0	0	1.8593	0	0	0	0	0	0	0	0	0	0	0	0	0	0	0	0	0	1	2.23e-07	1	NORMAL	NOT NORMAL	NORMAL
BTB/POZ domain-containing protein 17 [Zalophus californianus]	0	0	0	0	0	0	0	0	0	0	0	2.842	1.488	0	0	0	0	0	0	0	0	0	0.61975	0	0	0	0	0	0	0	0	0	0	0	0	0	0	0	0	0	1	1.25e-07	1	NORMAL	NOT NORMAL	NORMAL
GTP-binding protein Di-Ras2 [Zalophus californianus]	0	0	0	0	0	0	0	0	0	0	0	1.0658	0.74402	0	0	0	0	0	0	0	0	0	3.0988	0	0	0	0	0	0	0	0	0	0	0	0	0	0	0	0	0	1	8.62e-08	1	NORMAL	NOT NORMAL	NORMAL
alpha-centractin [Zalophus californianus]	0	0	0	0	0	0	0	0	0	0	0	2.1315	1.488	0	0	0	0	0	0	0	0	0	1.2395	0	0	0	0	0	0	0	0	0	0	0	0	0	0	0	0	0	1	2.82e-07	1	NORMAL	NOT NORMAL	NORMAL
septin-4 isoform X1 [Zalophus californianus]	0	0	0	0	0	0	0	0	0	0	0	2.1315	1.488	0	0	0	0	0	0	0	0	0	1.2395	0	0	0	0	0	0	0	0	0	0	0	0	0	0	0	0	0	1	2.82e-07	1	NORMAL	NOT NORMAL	NORMAL
endophilin-B2 isoform X1 [Zalophus californianus]	0	0	0	0	0	0	0	0	0	0	0	2.842	0.74402	0	0	0	0	0	0	0	0	0	1.2395	0	0	0	0	0	0	0	0	0	0	0	0	0	0	0	0	0	1	1.24e-07	1	NORMAL	NOT NORMAL	NORMAL
actin-related protein 2 isoform X1 [Zalophus californianus]	0	0	0	0	0	0	0	0	0	0	0	2.1315	0.74402	0	0	0	0	0	0	0	0	0	1.8593	0	0	0	0	0	0	0	0	0	0	0	0	0	0	0	0	0	1	1.78e-07	1	NORMAL	NOT NORMAL	NORMAL
2-oxoglutarate dehydrogenase-like, mitochondrial isoform X1 [Zalophus californianus]	0	0	0	0	0	0	0	0	0	0	0	3.6987	0.74402	0	0	0	0	0	0	0	0	0	0.2916	0	0	0	0	0	0	0	0	0	0	0	0	0	0	0	0	0	1	2.27e-08	1	NORMAL	NOT NORMAL	NORMAL
hippocalcin-like protein 1 [Zalophus californianus]	0	0	0	0	0	0	0	0	0	0	0	3.3104	0.98083	0	0	0	0	0	0	0	0	0	0.3945	0	0	0	0	0	0	0	0	0	0	0	0	0	0	0	0	0	1	4.26e-08	1	NORMAL	NOT NORMAL	NORMAL
neuroplastin isoform X1 [Zalophus californianus]	0	0	0	0	0	0	0	0	0	0	0	2.4868	1.8601	0	0	0	0	0	0	0	0	0	0.30988	0	0	0	0	0	0	0	0	0	0	0	0	0	0	0	0	0	1	8.74e-08	1	NORMAL	NOT NORMAL	NORMAL
disks large homolog 4 isoform X1 [Zalophus californianus]	0	0	0	0	0	0	0	0	0	0	0	2.6642	0.74402	0	0	0	0	0	0	0	0	0	1.2395	0	0	0	0	0	0	0	0	0	0	0	0	0	0	0	0	0	1	1.41e-07	1	NORMAL	NOT NORMAL	NORMAL
LOW QUALITY PROTEIN: sodium channel protein type 2 subunit alpha [Zalophus californianus]	0	0	0	0	0	0	0	0	0	0	0	3.1973	0.74402	0	0	0	0	0	0	0	0	0	0.61975	0	0	0	0	0	0	0	0	0	0	0	0	0	0	0	0	0	1	4.46e-08	1	NORMAL	NOT NORMAL	NORMAL
NADH dehydrogenase [ubiquinone] 1 alpha subcomplex subunit 13 [Zalophus californianus]	0	0	0	0	0	0	0	0	0	0	0	1.7763	1.488	0	0	0	0	0	0	0	0	0	1.2395	0	0	0	0	0	0	0	0	0	0	0	0	0	0	0	0	0	1	2.62e-07	1	NORMAL	NOT NORMAL	NORMAL
protein kinase C and casein kinase substrate in neurons protein 2 isoform X1 [Zalophus californianus]	0	0	0	0	0	0	0	0	0	0	0	1.7763	1.488	0	0	0	0	0	0	0	0	0	1.2395	0	0	0	0	0	0	0	0	0	0	0	0	0	0	0	0	0	1	2.62e-07	1	NORMAL	NOT NORMAL	NORMAL
electron transfer flavoprotein subunit alpha, mitochondrial isoform X1 [Zalophus californianus]	0	0	0	0	0	0	0	0	0	0	0	2.4868	0.74402	0	0	0	0	0	0	0	0	0	1.2395	0	0	0	0	0	0	0	0	0	0	0	0	0	0	0	0	0	1	1.6e-07	1	NORMAL	NOT NORMAL	NORMAL
EF-hand domain-containing protein D2 [Zalophus californianus]	0	0	0	0	0	0	0	0	0	0	0	1.0658	1.488	0	0	0	0	0	0	0	0	0	0	0	1.7199	0	0	0	0	0	0	0	0	0	0	0	0	0	0	0	1	2.61e-07	1	NORMAL	NOT NORMAL	NORMAL
dynactin subunit 2 isoform X1 [Zalophus californianus]	0	0	0	0	0	0	0	0	0	0	0	2.1315	1.488	0	0	0	0	0	0	0	0	0	0.61975	0	0	0	0	0	0	0	0	0	0	0	0	0	0	0	0	0	1	1.77e-07	1	NORMAL	NOT NORMAL	NORMAL
dynamin-like 120 kDa protein, mitochondrial isoform X1 [Zalophus californianus]	0	0	0	0	0	0	0	0	0	0	0	2.842	0.74402	0	0	0	0	0	0	0	0	0	0.61975	0	0	0	0	0	0	0	0	0	0	0	0	0	0	0	0	0	1	5.64e-08	1	NORMAL	NOT NORMAL	NORMAL
probable ATP-dependent RNA helicase DDX17 isoform X1 [Zalophus californianus]	0	0	0	0	0	0	0	0	0	0	0	2.2793	1.3018	0	0	0	0	0	0	0	0	0	0.61975	0	0	0	0	0	0	0	0	0	0	0	0	0	0	0	0	0	1	1.61e-07	1	NORMAL	NOT NORMAL	NORMAL
interleukin enhancer-binding factor 2 isoform X1 [Zalophus californianus]	0	0	0	0	0	0	0	0	0	0	0	2.1315	0.74402	0	0	0	0	0	0	0	0	0	1.2395	0	0	0	0	0	0	0	0	0	0	0	0	0	0	0	0	0	1	2.04e-07	1	NORMAL	NOT NORMAL	NORMAL
NADH dehydrogenase [ubiquinone] 1 alpha subcomplex subunit 8 [Zalophus californianus]	0	0	0	0	0	0	0	0	0	0	0	2.1315	0.74402	0	0	0	0	0	0	0	0	0	1.2395	0	0	0	0	0	0	0	0	0	0	0	0	0	0	0	0	0	1	2.04e-07	1	NORMAL	NOT NORMAL	NORMAL
tubulin-folding cofactor B isoform X1 [Zalophus californianus]	0	0	0	0	0	0	0	0	0	0	0	1.0658	2.2321	0	0	0	0	0	0	0	0	0	0.61975	0	0	0	0	0	0	0	0	0	0	0	0	0	0	0	0	0	1	1.44e-07	1	NORMAL	NOT NORMAL	NORMAL
tyrosine-protein kinase Lyn isoform X2 [Zalophus californianus]	0	0	0	0	0	0	0	0	0	0	0	2.4868	0.74402	0	0	0	0	0	0	0	0	0	0.61975	0	0	0	0	0	0	0	0	0	0	0	0	0	0	0	0	0	1	7.45e-08	1	NORMAL	NOT NORMAL	NORMAL
40S ribosomal protein S16 [Zalophus californianus]	0	0	0	0	0	0	0	0	0	0	0	1.0658	1.488	0	0	0	0	0	0	0	0	0	1.2395	0	0	0	0	0	0	0	0	0	0	0	0	0	0	0	0	0	1	2.6e-07	1	NORMAL	NOT NORMAL	NORMAL
V-type proton ATPase subunit G 2 isoform X1 [Zalophus californianus]	0	0	0	0	0	0	0	0	0	0	0	1.0658	1.488	0	0	0	0	0	0	0	0	0	1.2395	0	0	0	0	0	0	0	0	0	0	0	0	0	0	0	0	0	1	2.6e-07	1	NORMAL	NOT NORMAL	NORMAL
ras-related protein Rab-3C isoform X1 [Zalophus californianus]	0	0	0	0	0	0	0	0	0	0	0	1.1672	1.7006	0	0	0	0	0	0	0	0	0	0.79678	0	0	0	0	0	0	0	0	0	0	0	0	0	0	0	0	0	1	2.64e-07	1	NORMAL	NOT NORMAL	NORMAL
ATP-dependent RNA helicase DDX1 [Zalophus californianus]	0	0	0	0	0	0	0	0	0	0	0	1.7763	0.74402	0	0	0	0	0	0	0	1.1111	0	0	0	0	0	0	0	0	0	0	0	0	0	0	0	0	0	0	0	1	2.43e-07	1	NORMAL	NOT NORMAL	NORMAL
mitochondrial glutamate carrier 1 [Zalophus californianus]	0	0	0	0	0	0	0	0	0	0	0	1.421	1.488	0	0	0	0	0	0	0	0	0	0.61975	0	0	0	0	0	0	0	0	0	0	0	0	0	0	0	0	0	1	1.83e-07	1	NORMAL	NOT NORMAL	NORMAL
coronin-1C isoform X1 [Zalophus californianus]	0	0	0	0	0	0	0	0	0	0	0	2.1315	0.74402	0	0	0	0	0	0	0	0	0	0.61975	0	0	0	0	0	0	0	0	0	0	0	0	0	0	0	0	0	1	1.04e-07	1	NORMAL	NOT NORMAL	NORMAL
glutathione reductase, mitochondrial isoform X1 [Zalophus californianus]	0	0	0	0	0	0	0	0	0	0	0	2.1315	0.74402	0	0	0	0	0	0	0	0	0	0.61975	0	0	0	0	0	0	0	0	0	0	0	0	0	0	0	0	0	1	1.04e-07	1	NORMAL	NOT NORMAL	NORMAL
G-protein coupled receptor 37-like 1 [Zalophus californianus]	0	0	0	0	0	0	0	0	0	0	0	2.1315	0.74402	0	0	0	0	0	0	0	0	0	0.61975	0	0	0	0	0	0	0	0	0	0	0	0	0	0	0	0	0	1	1.04e-07	1	NORMAL	NOT NORMAL	NORMAL
synaptotagmin-12 isoform X1 [Zalophus californianus]	0	0	0	0	0	0	0	0	0	0	0	2.1315	0.74402	0	0	0	0	0	0	0	0	0	0.61975	0	0	0	0	0	0	0	0	0	0	0	0	0	0	0	0	0	1	1.04e-07	1	NORMAL	NOT NORMAL	NORMAL
transcription elongation factor A protein-like 3 [Zalophus californianus]	0	0	0	0	0	0	0	0	0	0	0	2.1315	0.74402	0	0	0	0	0	0	0	0	0	0.61975	0	0	0	0	0	0	0	0	0	0	0	0	0	0	0	0	0	1	1.04e-07	1	NORMAL	NOT NORMAL	NORMAL
hypoxia up-regulated protein 1 [Zalophus californianus]	0	0	0	0	0	0	0	0	0	0	0	1.0658	0	0	0	0	0	0	0	1.7587	0	0	0.61975	0	0	0	0	0	0	0	0	0	0	0	0	0	0	0	0	0	1	2.1e-07	1	NORMAL	NOT NORMAL	NORMAL
D-amino-acid oxidase isoform X1 [Zalophus californianus]	0	0	0	0	0	0	0	0	0	0	0	1.421	0.74402	0	0	0	0	0	0	0	0	0	1.2395	0	0	0	0	0	0	0	0	0	0	0	0	0	0	0	0	0	1	2.45e-07	1	NORMAL	NOT NORMAL	NORMAL
lamin-B1 [Zalophus californianus]	0	0	0	0	0	0	0	0	0	0	0	1.421	0.74402	0	0	0	0	0	0	0	0	0	1.2395	0	0	0	0	0	0	0	0	0	0	0	0	0	0	0	0	0	1	2.45e-07	1	NORMAL	NOT NORMAL	NORMAL
lanC-like protein 2 isoform X1 [Zalophus californianus]	0	0	0	0	0	0	0	0	0	0	0	1.421	0.74402	0	0	0	0	0	0	0	0	0	1.2395	0	0	0	0	0	0	0	0	0	0	0	0	0	0	0	0	0	1	2.45e-07	1	NORMAL	NOT NORMAL	NORMAL
NADH dehydrogenase [ubiquinone] iron-sulfur protein 4, mitochondrial [Zalophus californianus]	0	0	0	0	0	0	0	0	0	0	0	1.421	0.74402	0	0	0	0	0	0	0	0	0	1.2395	0	0	0	0	0	0	0	0	0	0	0	0	0	0	0	0	0	1	2.45e-07	1	NORMAL	NOT NORMAL	NORMAL
dynamin-2 isoform X1 [Zalophus californianus]	0	0	0	0	0	0	0	0	0	0	0	1.3775	1.0146	0	0	0	0	0	0	0	0	0	0.98894	0	0	0	0	0	0	0	0	0	0	0	0	0	0	0	0	0	1	2.64e-07	1	NORMAL	NOT NORMAL	NORMAL
solute carrier family 12 member 2 isoform X1 [Zalophus californianus]	0	0	0	0	0	0	0	0	0	0	0	0.71051	0	0	0	0	0	0	1.4831	0	1.1111	0	0	0	0	0	0	0	0	0	0	0	0	0	0	0	0	0	0	0	1	2.62e-07	1	NORMAL	NOT NORMAL	NORMAL
ELAV-like protein 1 [Zalophus californianus]	0	0	0	0	0	0	0	0	0	0	0	1.0658	1.488	0	0	0	0	0	0	0	0	0	0.61975	0	0	0	0	0	0	0	0	0	0	0	0	0	0	0	0	0	1	2.42e-07	1	NORMAL	NOT NORMAL	NORMAL
aldehyde dehydrogenase family 3 member A2 isoform X1 [Zalophus californianus]	0	0	0	0	0	0	0	0	0	0	0	1.7763	0.74402	0	0	0	0	0	0	0	0	0	0.61975	0	0	0	0	0	0	0	0	0	0	0	0	0	0	0	0	0	1	1.52e-07	1	NORMAL	NOT NORMAL	NORMAL
D-3-phosphoglycerate dehydrogenase [Zalophus californianus]	0	0	0	0	0	0	0	0	0	0	0	1.7763	0.74402	0	0	0	0	0	0	0	0	0	0.61975	0	0	0	0	0	0	0	0	0	0	0	0	0	0	0	0	0	1	1.52e-07	1	NORMAL	NOT NORMAL	NORMAL
mitochondrial carrier homolog 2 [Zalophus californianus]	0	0	0	0	0	0	0	0	0	0	0	1.7763	0.74402	0	0	0	0	0	0	0	0	0	0.61975	0	0	0	0	0	0	0	0	0	0	0	0	0	0	0	0	0	1	1.52e-07	1	NORMAL	NOT NORMAL	NORMAL
PH and SEC7 domain-containing protein 3 isoform X1 [Zalophus californianus]	0	0	0	0	0	0	0	0	0	0	0	1.7763	0.74402	0	0	0	0	0	0	0	0	0	0.61975	0	0	0	0	0	0	0	0	0	0	0	0	0	0	0	0	0	1	1.52e-07	1	NORMAL	NOT NORMAL	NORMAL
protein NipSnap homolog 1 [Zalophus californianus]	0	0	0	0	0	0	0	0	0	0	0	1.7763	0.74402	0	0	0	0	0	0	0	0	0	0.61975	0	0	0	0	0	0	0	0	0	0	0	0	0	0	0	0	0	1	1.52e-07	1	NORMAL	NOT NORMAL	NORMAL
ras-related protein Ral-A [Zalophus californianus]	0	0	0	0	0	0	0	0	0	0	0	1.7763	0.74402	0	0	0	0	0	0	0	0	0	0.61975	0	0	0	0	0	0	0	0	0	0	0	0	0	0	0	0	0	1	1.52e-07	1	NORMAL	NOT NORMAL	NORMAL
RNA-splicing ligase RtcB homolog [Zalophus californianus]	0	0	0	0	0	0	0	0	0	0	0	1.7763	0.74402	0	0	0	0	0	0	0	0	0	0.61975	0	0	0	0	0	0	0	0	0	0	0	0	0	0	0	0	0	1	1.52e-07	1	NORMAL	NOT NORMAL	NORMAL
uncharacterized protein KIAA0513 homolog isoform X1 [Zalophus californianus]	0	0	0	0	0	0	0	0	0	0	0	1.7763	0.74402	0	0	0	0	0	0	0	0	0	0.61975	0	0	0	0	0	0	0	0	0	0	0	0	0	0	0	0	0	1	1.52e-07	1	NORMAL	NOT NORMAL	NORMAL
cytochrome b-c1 complex subunit 9 [Zalophus californianus]	0	0	0	0	0	0	0	0	0	0	0	0.35525	1.488	0	0	0	0	0	0	0	0	0	1.2395	0	0	0	0	0	0	0	0	0	0	0	0	0	0	0	0	0	1	1.32e-07	1	NORMAL	NOT NORMAL	NORMAL
serine/threonine-protein kinase PAK 1 isoform X1 [Zalophus californianus]	0	0	0	0	0	0	0	0	0	0	0	1.6596	0.99924	0	0	0	0	0	0	0	0	0	0.41617	0	0	0	0	0	0	0	0	0	0	0	0	0	0	0	0	0	1	1.53e-07	1	NORMAL	NOT NORMAL	NORMAL
NADH dehydrogenase [ubiquinone] 1 beta subcomplex subunit 4 [Zalophus californianus]	0	0	0	0	0	0	0	0	0	0	0	1.0658	0.74402	0	0	0	0	0	0	0	0	0	1.2395	0	0	0	0	0	0	0	0	0	0	0	0	0	0	0	0	0	1	2.61e-07	1	NORMAL	NOT NORMAL	NORMAL
protein FAM98B [Zalophus californianus]	0	0	0	0	0	0	0	0	0	0	0	1.0658	0.74402	0	0	0	0	0	0	0	0	0	1.2395	0	0	0	0	0	0	0	0	0	0	0	0	0	0	0	0	0	1	2.61e-07	1	NORMAL	NOT NORMAL	NORMAL
cytochrome c oxidase subunit NDUFA4 [Zalophus californianus]	0	0	0	0	0	0	0	0	0	0	0	0.35525	1.488	0	0	0	0	0	0	0	1.1111	0	0	0	0	0	0	0	0	0	0	0	0	0	0	0	0	0	0	0	1	1.43e-07	1	NORMAL	NOT NORMAL	NORMAL
heterogeneous nuclear ribonucleoprotein A/B isoform X1 [Zalophus californianus]	0	0	0	0	0	0	0	0	0	0	0	0.71051	1.488	0	0	0	0	0	0	0	0	0	0.61975	0	0	0	0	0	0	0	0	0	0	0	0	0	0	0	0	0	1	2e-07	1	NORMAL	NOT NORMAL	NORMAL
cytochrome b-c1 complex subunit 7 [Zalophus californianus]	0	0	0	0	0	0	0	0	0	0	0	0.71776	1.2502	0	0	0	0	0	0	0	0	0	0.83055	0	0	0	0	0	0	0	0	0	0	0	0	0	0	0	0	0	1	2.8e-07	1	NORMAL	NOT NORMAL	NORMAL
40S ribosomal protein S3 isoform X1 [Zalophus californianus]	0	0	0	0	0	0	0	0	0	0	0	1.421	0.74402	0	0	0	0	0	0	0	0	0	0.61975	0	0	0	0	0	0	0	0	0	0	0	0	0	0	0	0	0	1	2.24e-07	1	NORMAL	NOT NORMAL	NORMAL
FXYD domain-containing ion transport regulator 6 isoform X1 [Zalophus californianus]	0	0	0	0	0	0	0	0	0	0	0	1.421	0.74402	0	0	0	0	0	0	0	0	0	0.61975	0	0	0	0	0	0	0	0	0	0	0	0	0	0	0	0	0	1	2.24e-07	1	NORMAL	NOT NORMAL	NORMAL
polyadenylate-binding protein 1 isoform X1 [Zalophus californianus]	0	0	0	0	0	0	0	0	0	0	0	1.421	0.74402	0	0	0	0	0	0	0	0	0	0.61975	0	0	0	0	0	0	0	0	0	0	0	0	0	0	0	0	0	1	2.24e-07	1	NORMAL	NOT NORMAL	NORMAL
protein bassoon [Zalophus californianus]	0	0	0	0	0	0	0	0	0	0	0	1.421	0.74402	0	0	0	0	0	0	0	0	0	0.61975	0	0	0	0	0	0	0	0	0	0	0	0	0	0	0	0	0	1	2.24e-07	1	NORMAL	NOT NORMAL	NORMAL
protein NipSnap homolog 3A-like isoform X1 [Zalophus californianus]	0	0	0	0	0	0	0	0	0	0	0	1.421	0.74402	0	0	0	0	0	0	0	0	0	0.61975	0	0	0	0	0	0	0	0	0	0	0	0	0	0	0	0	0	1	2.24e-07	1	NORMAL	NOT NORMAL	NORMAL
tubulin polymerization-promoting protein [Zalophus californianus]	0	0	0	0	0	0	0	0	0	0	0	1.421	0.74402	0	0	0	0	0	0	0	0	0	0.61975	0	0	0	0	0	0	0	0	0	0	0	0	0	0	0	0	0	1	2.24e-07	1	NORMAL	NOT NORMAL	NORMAL
diphosphoinositol polyphosphate phosphohydrolase 1 [Zalophus californianus]	0	0	0	0	0	0	0	0	0	0	0	0.71051	0.74402	0	0	0	0	0	0	0	0	0	1.2395	0	0	0	0	0	0	0	0	0	0	0	0	0	0	0	0	0	1	2.67e-07	1	NORMAL	NOT NORMAL	NORMAL
inositol polyphosphate-5-phosphatase A isoform X1 [Zalophus californianus]	0	0	0	0	0	0	0	0	0	0	0	0.71051	0.74402	0	0	0	0	0	0	0	0	0	1.2395	0	0	0	0	0	0	0	0	0	0	0	0	0	0	0	0	0	1	2.67e-07	1	NORMAL	NOT NORMAL	NORMAL
guanine nucleotide-binding protein subunit alpha-11 [Zalophus californianus]	0	0	0	0	0	0	0	0	0	0	0	0.71035	0.2479	0	0	0	0	0	0	0	0	0	1.6525	0	0	0	0	0	0	0	0	0	0	0	0	0	0	0	0	0	1	7.69e-08	1	NORMAL	NOT NORMAL	NORMAL
integral membrane protein 2B [Zalophus californianus]	0	0	0	0	0	0	0	0	0.9543	0	0	0	0.74402	0	0	0	0	0	0	0.87935	0	0	0	0	0	0	0	0	0	0	0	0	0	0	0	0	0	0	0	0	1	2.33e-07	1	NORMAL	NOT NORMAL	NORMAL
serine-threonine kinase receptor-associated protein isoform X1 [Zalophus californianus]	0	0	0	0	0	0	0	0	0	0	0	0.35525	1.488	0	0	0	0	0	0	0	0	0	0.61975	0	0	0	0	0	0	0	0	0	0	0	0	0	0	0	0	0	1	1.08e-07	1	NORMAL	NOT NORMAL	NORMAL
vacuolar protein sorting-associated protein 29 isoform X1 [Zalophus californianus]	0	0	0	0	0	0	0	0	0	0	0	0.35525	1.488	0	0	0	0	0	0	0	0	0	0.61975	0	0	0	0	0	0	0	0	0	0	0	0	0	0	0	0	0	1	1.08e-07	1	NORMAL	NOT NORMAL	NORMAL
Na(+)/H(+) exchange regulatory cofactor NHE-RF1 [Zalophus californianus]	0	0	0	0	0	0	0	0	0	0	0	0.71051	0	0	0	0	0	0	0	0	1.1111	0	0.61975	0	0	0	0	0	0	0	0	0	0	0	0	0	0	0	0	0	1	2.76e-07	1	NORMAL	NOT NORMAL	NORMAL
calcyclin-binding protein [Zalophus californianus]	0	0	0	0	0	0	0	0	0	0	0	1.0658	0.74402	0	0	0	0	0	0	0	0	0	0.61975	0	0	0	0	0	0	0	0	0	0	0	0	0	0	0	0	0	1	2.82e-07	1	NORMAL	NOT NORMAL	NORMAL
cannabinoid receptor 1 [Zalophus californianus]	0	0	0	0	0	0	0	0	0	0	0	1.0658	0.74402	0	0	0	0	0	0	0	0	0	0.61975	0	0	0	0	0	0	0	0	0	0	0	0	0	0	0	0	0	1	2.82e-07	1	NORMAL	NOT NORMAL	NORMAL
clathrin light chain A isoform X1 [Zalophus californianus]	0	0	0	0	0	0	0	0	0	0	0	1.0658	0.74402	0	0	0	0	0	0	0	0	0	0.61975	0	0	0	0	0	0	0	0	0	0	0	0	0	0	0	0	0	1	2.82e-07	1	NORMAL	NOT NORMAL	NORMAL
dynein light chain roadblock-type 1 isoform X1 [Zalophus californianus]	0	0	0	0	0	0	0	0	0	0	0	1.0658	0.74402	0	0	0	0	0	0	0	0	0	0.61975	0	0	0	0	0	0	0	0	0	0	0	0	0	0	0	0	0	1	2.82e-07	1	NORMAL	NOT NORMAL	NORMAL
gamma-aminobutyric acid receptor-associated protein-like 2 [Zalophus californianus]	0	0	0	0	0	0	0	0	0	0	0	1.0658	0.74402	0	0	0	0	0	0	0	0	0	0.61975	0	0	0	0	0	0	0	0	0	0	0	0	0	0	0	0	0	1	2.82e-07	1	NORMAL	NOT NORMAL	NORMAL
protein lin-7 homolog A isoform X1 [Zalophus californianus]	0	0	0	0	0	0	0	0	0	0	0	1.0658	0.74402	0	0	0	0	0	0	0	0	0	0.61975	0	0	0	0	0	0	0	0	0	0	0	0	0	0	0	0	0	1	2.82e-07	1	NORMAL	NOT NORMAL	NORMAL
tetraspanin-7 [Zalophus californianus]	0	0	0	0	0	0	0	0	0	0	0	1.0658	0.74402	0	0	0	0	0	0	0	0	0	0.61975	0	0	0	0	0	0	0	0	0	0	0	0	0	0	0	0	0	1	2.82e-07	1	NORMAL	NOT NORMAL	NORMAL
cytochrome c oxidase subunit 6C [Zalophus californianus]	0	0	0	0	0	0	0	0	0	0	0	0.35525	0.74402	0	0	0	0	0	0	0	0	0	1.2395	0	0	0	0	0	0	0	0	0	0	0	0	0	0	0	0	0	1	1.73e-07	1	NORMAL	NOT NORMAL	NORMAL
signal transducer and activator of transcription 1-alpha/beta [Zalophus californianus]	0	0	0	0	0	0	0	0	0	0	0	0.35525	0.74402	0	0	0	0	0	0	0	0	0	1.2395	0	0	0	0	0	0	0	0	0	0	0	0	0	0	0	0	0	1	1.73e-07	1	NORMAL	NOT NORMAL	NORMAL
semaphorin-4D isoform X3 [Zalophus californianus]	0	0	0	0	0	0	0	0	0	0	0	0.35525	0	0	0	0	0	0	0	0	1.1111	0	0.61975	0	0	0	0	0	0	0	0	0	0	0	0	0	0	0	0	0	1	1.85e-07	1	NORMAL	NOT NORMAL	NORMAL
bifunctional glutamate/proline--tRNA ligase isoform X1 [Zalophus californianus]	0	0	0	0	0	0	0	0	0	0	0	0.71051	0.74402	0	0	0	0	0	0	0	0	0	0.61975	0	0	0	0	0	0	0	0	0	0	0	0	0	0	0	0	0	1	2.16e-07	1	NORMAL	NOT NORMAL	NORMAL
D-beta-hydroxybutyrate dehydrogenase, mitochondrial isoform X1 [Zalophus californianus]	0	0	0	0	0	0	0	0	0	0	0	0.71051	0.74402	0	0	0	0	0	0	0	0	0	0.61975	0	0	0	0	0	0	0	0	0	0	0	0	0	0	0	0	0	1	2.16e-07	1	NORMAL	NOT NORMAL	NORMAL
histone H1.0 [Zalophus californianus]	0	0	0	0	0	0	0	0	0	0	0	0.71051	0.74402	0	0	0	0	0	0	0	0	0	0.61975	0	0	0	0	0	0	0	0	0	0	0	0	0	0	0	0	0	1	2.16e-07	1	NORMAL	NOT NORMAL	NORMAL
rho GTPase-activating protein 26 isoform X1 [Zalophus californianus]	0	0	0	0	0	0	0	0	0	0	0	0.71051	0.74402	0	0	0	0	0	0	0	0	0	0.61975	0	0	0	0	0	0	0	0	0	0	0	0	0	0	0	0	0	1	2.16e-07	1	NORMAL	NOT NORMAL	NORMAL
small nuclear ribonucleoprotein F [Zalophus californianus]	0	0	0	0	0	0	0	0	0	0	0	0.71051	0.74402	0	0	0	0	0	0	0	0	0	0.61975	0	0	0	0	0	0	0	0	0	0	0	0	0	0	0	0	0	1	2.16e-07	1	NORMAL	NOT NORMAL	NORMAL
sorting nexin-2 isoform X1 [Zalophus californianus]	0	0	0	0	0	0	0	0	0	0	0	0.71051	0.74402	0	0	0	0	0	0	0	0	0	0.61975	0	0	0	0	0	0	0	0	0	0	0	0	0	0	0	0	0	1	2.16e-07	1	NORMAL	NOT NORMAL	NORMAL
TBC1 domain family member 24 isoform X1 [Zalophus californianus]	0	0	0	0	0	0	0	0	0	0	0	0.71051	0.74402	0	0	0	0	0	0	0	0	0	0.61975	0	0	0	0	0	0	0	0	0	0	0	0	0	0	0	0	0	1	2.16e-07	1	NORMAL	NOT NORMAL	NORMAL
nucleosome assembly protein 1-like 1 isoform X1 [Zalophus californianus]	0	0	0	0	0	0	0	0	0	0	0	1.1842	0.24802	0	0	0	0	0	0	0	0	0	0.61975	0	0	0	0	0	0	0	0	0	0	0	0	0	0	0	0	0	1	1.2e-07	1	NORMAL	NOT NORMAL	NORMAL
probable ATP-dependent RNA helicase DDX5 [Zalophus californianus]	0	0	0	0	0	0	0	0	0	0	0	1.2337	0.18627	0	0	0	0	0	0	0	0	0	0.61975	0	0	0	0	0	0	0	0	0	0	0	0	0	0	0	0	0	1	8.96e-08	1	NORMAL	NOT NORMAL	NORMAL
NADH dehydrogenase subunit 5 (mitochondrion) [Zalophus californianus]	0	0	0	0	0	0	0	0	0	0	0	0.35525	0.74402	0	0	0	0	0	0	0	0	0	0.61975	0	0	0	0	0	0	0	0	0	0	0	0	0	0	0	0	0	1	2.43e-07	1	NORMAL	NOT NORMAL	NORMAL
prefoldin subunit 2 [Zalophus californianus]	0	0	0	0	0	0	0	0	0	0	0	0.35525	0.74402	0	0	0	0	0	0	0	0	0	0.61975	0	0	0	0	0	0	0	0	0	0	0	0	0	0	0	0	0	1	2.43e-07	1	NORMAL	NOT NORMAL	NORMAL
proline-rich transmembrane protein 2 isoform X2 [Zalophus californianus]	0	0	0	0	0	0	0	0	0	0	0	0.35525	0.74402	0	0	0	0	0	0	0	0	0	0.61975	0	0	0	0	0	0	0	0	0	0	0	0	0	0	0	0	0	1	2.43e-07	1	NORMAL	NOT NORMAL	NORMAL
serine/threonine-protein kinase PAK 2 isoform X1 [Zalophus californianus]	0	0	0	0	0	0	0	0	0	0	0	0.47195	0.48881	0	0	0	0	0	0	0	0	0	0.20358	0	0	0	0	0	0	0	0	0	0	0	0	0	0	0	0	0	1	1.79e-07	1	NORMAL	NOT NORMAL	NORMAL
LOW QUALITY PROTEIN: calcium-dependent secretion activator 2 [Zalophus californianus]	0	0	0	0	0	0	0	0	0	0	0	0.46004	0.13167	0	0	0	0	0	0	0	0	0	0.073121	0	0	0	0	0	0	0	0	0	0	0	0	0	0	0	0	0	1	4.93e-08	1	NORMAL	NOT NORMAL	NORMAL
hemoglobin subunit alpha [Zalophus californianus]	77.006	0	0	1.392	0	2.3318	9.4877	5.3653	109.42	38.703	108.74	18.407	28.439	0	68.773	67.738	7.611	1.1738	11.53	0.87935	27.534	0.49675	18.212	0	7.4882	0	137.23	10.681	163.84	5.0225	8.12	8.5856	7.8906	6.4538	9.0041	0	3.4125	10.268	0.62945	4.6206	1.83e-05	0.00072055	1.48e-06	NOT NORMAL	NOT NORMAL	NOT NORMAL
CD59 glycoprotein [Zalophus californianus]	0.95549	1.7844	2.0516	0	1.0553	0	0	2.7496	1.9086	1.0577	0.79187	0.71051	0	0	0	1.1325	0	1.2132	0.74156	0	0	1.0268	0	0	0	0	0	0	0	2.2732	0	2.5394	0	0	0	0	0	0.78701	0	0	0.253811	0.000304485	2.14e-05	NORMAL	NOT NORMAL	NOT NORMAL
moesin [Zalophus californianus]	2.3717	0	0	2.826	0	0	0	0	0.46012	0	0.76362	3.3306	4.0789	0	0.46245	0	0	0	2.9398	0.42399	2.758	0	5.2347	0	1.7199	0	5.5287	0	2.9387	0	0	0	8.6571	0	0	0	0	3.148	0	0	0.000125906	0.00045835	1.81e-05	NOT NORMAL	NOT NORMAL	NOT NORMAL
fibulin-2 isoform X1 [Zalophus californianus]	0.95549	0	0	0	0	0	0	1.3748	0	1.0577	1.5837	0	0	0	0	0	0	0	0.74156	1.7587	0	1.0268	0	0	0	0	0	2.7069	0	1.1366	0	0	0	0	0	1.3207	1.0077	1.574	2.6023	0.95237	0.000184048	5.43e-06	0.0121543	NOT NORMAL	NOT NORMAL	NOT NORMAL
annexin A11 [Zalophus californianus]	0	0	0	0	0	0	0	0	0	0	0	0.35525	1.488	0	0	0	0	0	4.4494	0	1.1111	0	0.61975	0	0	0	5.0755	0	0	0	0	0	3.3705	0	0	0	0	2.361	0	0	1	9.55e-07	5.66e-06	NORMAL	NOT NORMAL	NOT NORMAL
1-phosphatidylinositol 4,5-bisphosphate phosphodiesterase beta-1 isoform X1 [Zalophus californianus]	0	1.7844	0	0	0	0	0	1.3748	0	1.0577	0	2.1315	0.74402	0	0	0	0	0	0	0.87935	0	0	0	0	0	0	0	0	0	0	0	0	0	0	0	0	0	0	0	0	0.000156591	8.9e-07	1	NOT NORMAL	NOT NORMAL	NORMAL
creatine kinase S-type, mitochondrial [Zalophus californianus]	0	0	0	0	0	0	0	0	0	0	0.058269	0.13436	0.1095	0	0	0	0	0	0	0	0	0	0.045604	0	0	0	0.14939	0	0	0	0	0	1.7266	0	0	0	0	0	0	0	1	3.6e-06	5.04e-07	NORMAL	NOT NORMAL	NOT NORMAL
testican-2 isoform X1 [Zalophus californianus]	0	1.7844	0	0	0	0	0	0	0	3.1731	0	0	0	0	0	1.1325	0	0	0	0	0	0	0	0	0	0	0	2.7069	0	0	2.3417	0	0	0	1.0863	0	1.0077	0	0	0.95237	1.05e-06	2.77e-08	0.000618754	NOT NORMAL	NOT NORMAL	NOT NORMAL
elongation factor 1-beta [Zalophus californianus]	1.911	0	0	0	0	0	0	0	0.9543	0	0.79187	1.7763	1.488	0	0.95912	0	0	0	0.74156	0	3.3333	0	0.61975	0	1.7199	0	1.0151	0	2.0069	0	0	0	1.1235	0	0	0	0	1.574	0	0	1.05e-06	0.000790851	4.11e-05	NOT NORMAL	NOT NORMAL	NOT NORMAL
peptidyl-prolyl cis-trans isomerase FKBP4 [Zalophus californianus]	0.95549	0	0	0	0	0	0	0	0	0	0	4.6183	5.2082	0	0	0	0	0	0.74156	0	2.2222	0	1.8593	0	0	0	1.0151	0	0	0	0	0	1.1235	0	0	0	0	0	0	0	1.05e-06	4.09e-06	5.04e-07	NOT NORMAL	NOT NORMAL	NOT NORMAL
polymeric immunoglobulin receptor isoform X1 [Zalophus californianus]	5.7329	0	0	0	0	0	1.398	0	0	0	0	0.35525	0	0	0	0	0	0	0	0	0	0	0	0	0	0	7.1057	0	0	0	0	0	0	0	0	0	0	0	0	0	2.9e-05	6.96e-09	1	NOT NORMAL	NOT NORMAL	NORMAL
LOW QUALITY PROTEIN: dynactin subunit 1 [Zalophus californianus]	0	0	1.0258	0	0	0	0	1.3748	0	0	0	2.842	0	0	0	0	0	0	0	0	0	0	0.61975	0	0	0	0	0	0	0	0	0	0	0	0	0	0	0	0	0	0.000166587	1.62e-08	1	NOT NORMAL	NOT NORMAL	NORMAL
complement component C8 beta chain isoform X1 [Zalophus californianus]	1.911	1.7844	5.129	8.6321	3.1659	3.8049	6.9899	5.4992	5.7258	5.2885	2.3756	0	0	1.5513	1.9182	4.53	3.051	4.8526	1.4831	4.3968	5.5556	4.1073	2.479	9.9349	3.4398	8.7252	0	1.8046	5.0172	0	7.0252	5.0789	2.247	2.2111	4.3451	1.3207	3.0231	1.574	0	0.95237	0.709665	0.266501	0.364378	NORMAL	NORMAL	NORMAL
triosephosphate isomerase [Zalophus californianus]	24.843	7.1375	3.0774	7.1934	6.3318	13.317	12.582	12.373	13.36	4.2308	17.421	11.723	17.113	3.1026	16.305	1.1325	4.068	3.6395	17.056	7.0348	16.667	6.1609	15.494	2.4837	17.199	2.9084	18.272	0.9023	11.038	3.4098	3.5126	1.2697	21.347	3.3166	4.3451	3.9622	5.0385	16.527	3.9034	6.6666	0.175828	0.00365061	0.0034004	NORMAL	NOT NORMAL	NOT NORMAL
platelet endothelial cell adhesion molecule isoform X3 [Zalophus californianus]	0	0	0	0	2.1106	0.95123	2.796	1.3748	0	1.0577	0	0	0	0	0	1.1325	0	0	0.74156	0	0	0	0	1.2419	0	0	0	0.9023	0	0	0	0	0	0	0	0	1.0077	0.78701	1.3011	0.95237	0.0536804	1.1e-06	0.000762474	NORMAL	NOT NORMAL	NOT NORMAL
LOW QUALITY PROTEIN: calsyntenin-3, partial [Zalophus californianus]	0	0	1.0258	0	2.1106	0.95123	1.398	1.3748	0.9543	2.1154	0	0.35525	0	0	0.95912	1.1325	1.017	2.4263	1.4831	0	0	2.0536	0	1.2419	0	1.4542	1.0151	2.7069	0	1.1366	3.5126	1.2697	0	1.1055	2.1725	2.6415	1.0077	0.78701	1.3011	1.9047	0.197786	0.0164801	0.624335	NORMAL	NOT NORMAL	NORMAL
aldo-keto reductase family 1 member A1 [Zalophus californianus]	4.6407	0	0	0	0	2.7176	2.5959	4.1244	4.635	0	2.3756	2.7912	4.3577	0	5.6175	0	0	0	2.8601	0	2.0633	0	2.3903	0	1.4738	0	2.9001	0	0	0	0	0	5.5372	0	0	0	0	3.0354	0	0	0.0313764	0.00291999	5.29e-06	NOT NORMAL	NOT NORMAL	NOT NORMAL
multiple inositol polyphosphate phosphatase 1 isoform X1 [Zalophus californianus]	0	3.5687	1.0258	0	1.0553	2.8537	1.398	4.1244	0	4.2308	0.79187	0.35525	0	0	2.8774	4.53	3.051	2.4263	7.4156	8.7935	0	5.1341	0	6.2093	6.8795	1.4542	1.0151	5.4138	0	4.5464	5.8543	2.5394	1.1235	2.2111	4.3451	3.9622	3.0231	3.148	3.9034	5.7142	0.300741	0.0256911	0.744796	NORMAL	NOT NORMAL	NORMAL
stathmin [Zalophus californianus]	0.47775	0.8922	0	0	0	0	0	0	0	0	0	0.35525	1.116	0.77567	0	0	0	0	0	0	0	0	1.2395	0	0	0	0	0	0	0	0	0	0	0	0	0	0	0	0	0	0.000179815	8.56e-07	1	NOT NORMAL	NOT NORMAL	NORMAL
polyubiquitin-C [Zalophus californianus]	4.7774	7.1375	3.0774	2.8774	2.1106	2.8537	2.796	4.1244	2.8629	3.1731	2.3756	2.842	4.4641	4.6539	2.8774	2.265	2.034	3.6395	1.4831	3.5174	2.2222	2.0536	2.479	2.4837	13.759	2.9084	2.0302	2.7069	5.0172	2.2732	2.3417	3.8091	4.494	2.2111	2.1725	2.6415	2.0154	2.361	2.6023	1.9047	0.0638376	8.03e-07	0.00415671	NORMAL	NOT NORMAL	NOT NORMAL
fibroblast growth factor receptor 1 isoform X1 [Zalophus californianus]	0	1.7844	2.0516	0	3.1659	2.8537	2.796	2.7496	3.8172	5.2885	2.3756	0.35525	0	1.5513	1.9182	3.3975	2.034	2.4263	2.9662	3.5174	2.2222	4.1073	0	4.9674	1.7199	1.4542	1.0151	5.4138	1.0034	5.683	5.8543	6.3486	1.1235	1.1055	3.2588	3.9622	3.0231	3.148	2.6023	1.9047	0.0422403	0.749566	0.193897	NOT NORMAL	NORMAL	NORMAL
L-xylulose reductase [Zalophus californianus]	3.8219	0	0	0	0	1.9025	0	0	2.8629	0	1.5837	2.842	4.4641	0	1.9182	0	0	0	2.9662	0	2.2222	0	4.3383	0	1.7199	0	2.0302	0	0	0	0	0	6.741	0	0	0	0	4.7221	0	0	0.000163505	0.00255241	5.66e-06	NOT NORMAL	NOT NORMAL	NOT NORMAL
excitatory amino acid transporter 1 isoform X1 [Zalophus californianus]	0	0	0	0	0	0	0	0	0	0	0	10.81	10.204	0	0	0	0	0	1.4831	0	1.1111	0	6.6404	0	0	0	2.0302	0	0	4.5464	0	0	0	0	0	0	0	1.574	0	0.95237	1	1.62e-06	1.07e-05	NORMAL	NOT NORMAL	NOT NORMAL
ras-related protein Rab-5C [Zalophus californianus]	0	0	0	0	0	0	0	0	0	0	0	2.2931	2.0292	0	0	0	0	0	1.0113	0	0	0	2.0846	0	0.62549	0	1.3843	0	1.3684	0	0	0	1.1747	0	0	0	0	0.78701	0	0	1	1.33e-05	3.76e-05	NORMAL	NOT NORMAL	NOT NORMAL
tubulin-specific chaperone A isoform X2 [Zalophus californianus]	0	0	0	0	0	0.95123	0	0	0	0	0	0.71051	0	0	0.95912	0	0	0	2.2247	0.87935	1.1111	0	0.61975	0	1.7199	0	1.0151	0	1.0034	0	0	0	0.56175	0	0	0	0	0.78701	0	0	1.05e-06	0.000248958	4.11e-05	NOT NORMAL	NOT NORMAL	NOT NORMAL
transferrin receptor protein 1 isoform X1 [Zalophus californianus]	0.95549	0	2.0516	0	0	0.95123	0	0	0	0	0	0	0	0	0	0	0	0	0	0.87935	0	0	0.61975	0	0	0	0	0	1.0034	0	0	0	0	0	0	0	0	0	1.3011	0.95237	0.00367448	4.59e-08	3.59e-05	NOT NORMAL	NOT NORMAL	NOT NORMAL
LOW QUALITY PROTEIN: heat shock 70 kDa protein 1-like [Zalophus californianus]	2.5569	0.46199	0.26559	0.37249	0	0	0	0	1.2014	0	2.1191	8.8189	5.9222	0	2.3183	0.29322	0	0.3141	6.0297	0.22767	4.0845	0.26585	6.8903	0	4.6024	0	4.1935	0.23361	3.6887	0	0	0	4.5677	0	0	0.34195	0.2609	5.6123	0.33688	0.24658	0.000137722	0.00345516	0.000114757	NOT NORMAL	NOT NORMAL	NOT NORMAL
vinculin isoform X1 [Zalophus californianus]	1.911	1.7844	0	0	0	0	1.398	0	2.8629	0	2.3756	0.35525	8.1843	0	2.8774	0	0	0	8.1572	0	1.1111	0	5.5778	0	10.319	0	5.0755	0	0	0	0	0	15.729	0	0	0	0	15.74	0	0	0.00204889	0.00033773	4.03e-06	NOT NORMAL	NOT NORMAL	NOT NORMAL
alpha-mannosidase 2x isoform X1 [Zalophus californianus]	0	0	3.0774	0	3.1659	0.95123	0	0	0.9543	2.1154	1.5837	0	0	0	3.8365	1.1325	2.034	3.6395	2.2247	0	0	3.0805	0	2.4837	0	1.4542	0	2.7069	3.0103	4.5464	2.3417	0	0	1.1055	3.2588	1.3207	2.0154	1.574	1.3011	1.9047	0.00103529	0.00820856	0.877831	NOT NORMAL	NOT NORMAL	NORMAL
retinol-binding protein 1 [Zalophus californianus]	28.665	0	0	1.4387	0	19.976	20.97	21.997	14.314	0	15.046	0.35525	20.089	0	16.305	0	0	0	20.764	0	15.556	0	15.494	1.2419	34.398	0	9.1359	0	6.0207	0	0	0	24.717	0	0	0	0	17.314	0	1.9047	0.0231482	0.00105665	3.59e-05	NOT NORMAL	NOT NORMAL	NOT NORMAL
versican core protein isoform X1 [Zalophus californianus]	0	0	0	0	1.0553	0	0	0	0	0	0.79187	1.7763	0.74402	0	0	0	1.017	1.2132	2.2247	2.6381	1.1111	1.0268	0.61975	0	0	0	0	0	0	1.1366	1.1709	1.2697	0	0	0	2.6415	0	0	0	0.95237	1.05e-06	0.00204675	0.000753772	NOT NORMAL	NOT NORMAL	NOT NORMAL
destrin isoform X1 [Zalophus californianus]	0.95549	0	0	0	0	0	0	0	0	0	0.79187	0.71051	1.488	0	0	0	0	0	0.74156	0	1.1111	0	1.2395	0	1.7199	0	1.0151	0	0	0	0	0	1.1235	0	0	0	0	2.361	0	0	1.05e-06	0.000320222	4.7e-06	NOT NORMAL	NOT NORMAL	NOT NORMAL
complement component C9 isoform X1 [Zalophus californianus]	6.6884	14.275	17.439	23.019	15.83	7.6099	12.582	19.247	12.406	21.154	5.5431	2.1315	8.1843	9.3079	12.469	16.988	9.153	18.197	10.382	10.552	12.222	11.295	6.1975	16.144	6.8795	11.634	2.0302	10.828	7.0241	13.639	15.221	17.776	7.3028	14.372	10.863	14.528	12.092	6.2961	16.915	8.5713	0.864047	0.839702	0.518091	NORMAL	NORMAL	NORMAL
adenylyl cyclase-associated protein 1 isoform X1 [Zalophus californianus]	3.8219	0	0	0	0	0	0	0	0.9543	0	0	5.6841	7.1725	0	0.95912	0	0	0	2.9662	0	1.1111	0	8.6765	0	1.7199	0	4.0604	0	1.0034	0	0	0	8.9881	0	0	0	0	5.5091	0	0	1.05e-06	7.26e-05	1.14e-05	NOT NORMAL	NOT NORMAL	NOT NORMAL
alpha-2-antiplasmin isoform X1 [Zalophus californianus]	7.6439	3.5687	13.335	20.142	15.83	13.317	12.582	12.373	8.5887	12.692	7.9187	2.842	3.7201	9.3079	7.673	16.988	15.255	9.7052	8.8987	14.949	16.667	11.295	6.1975	21.112	6.8795	18.905	10.151	18.046	13.045	9.0928	17.563	16.506	6.741	17.689	19.553	10.566	11.085	10.231	19.517	13.333	0.664497	0.637815	0.267191	NORMAL	NORMAL	NORMAL
limbic system-associated membrane protein isoform X1 [Zalophus californianus]	5.7329	23.197	17.439	7.1934	16.885	12.366	12.582	12.373	8.5887	20.096	6.335	5.6841	5.9522	18.616	16.305	19.253	17.289	14.558	11.123	8.7935	5.5556	15.402	3.7185	18.628	10.319	17.45	7.1057	12.632	4.0138	22.732	14.05	17.776	8.9881	21.005	21.725	18.49	15.115	8.6571	20.818	18.095	0.720124	0.046349	0.334251	NORMAL	NOT NORMAL	NORMAL
ubiquitin-like modifier-activating enzyme 1 [Zalophus californianus]	9.5549	0	0	0	0	0	2.796	0	5.7258	0	4.7512	14.21	16.369	0	5.7547	0	0	0	17.056	0	11.111	0	17.973	0	10.319	0	11.166	0	9.031	0	0	0	18.538	0	0	0	0	21.249	0	0	4.7e-05	0.00145563	3.09e-05	NOT NORMAL	NOT NORMAL	NOT NORMAL
progranulin isoform X1 [Zalophus californianus]	0	0	0	0	1.0553	0	0	1.3748	0	1.0577	0	0	0	0	0	0	0	0	0	6.1555	0	0	0	0	0	0	0	0	0	0	0	0	0	0	0	0	0	0	0	0	0.000157802	1.31e-08	1	NOT NORMAL	NOT NORMAL	NORMAL
aspartate aminotransferase, mitochondrial isoform X1 [Zalophus californianus]	0.95549	0	0	0	0	0	0	0	0	0	0	11.723	8.1843	0	0	0	0	0	0	0	1.1111	0	5.5778	0	0	0	0	0	0	0	0	0	0	0	0	0	0	0	0	0	1.05e-06	4.54e-07	1	NOT NORMAL	NOT NORMAL	NORMAL
myosin-10 isoform X1 [Zalophus californianus]	0.70922	0	0	0	0	0	0	0	0	0	0	14.928	5.8225	0	0	0	0	0	0	0	0	0	3.399	0	0	0	0.75347	0	0	0	0	0	0	0	0	0	0	0	0	0	1.05e-06	1.29e-07	1	NOT NORMAL	NOT NORMAL	NORMAL
sodium/potassium-transporting ATPase subunit beta-2 [Zalophus californianus]	0.95549	0	0	0	0	0	0	0	0	0	0	5.6841	3.7201	0	0	0	0	0	0	0	2.2222	0	4.3383	0	0	0	0	0	0	0	0	0	0	0	0	0	0	0	0	0	1.05e-06	1.27e-06	1	NOT NORMAL	NOT NORMAL	NORMAL
immunoglobulin superfamily containing leucine-rich repeat protein isoform X1 [Zalophus californianus]	1.911	0	2.0516	0	1.0553	0.95123	0	0	0.9543	3.1731	1.5837	0	0.74402	1.5513	0.95912	2.265	1.017	1.2132	2.2247	1.7587	3.3333	2.0536	0	0	5.1596	1.4542	1.0151	0	0	1.1366	0	1.2697	2.8088	2.2111	2.1725	1.3207	1.0077	3.148	1.3011	0	0.0291319	0.0555225	0.136903	NOT NORMAL	NORMAL	NORMAL
alpha-2-macroglobulin-like isoform X1 [Zalophus californianus]	73.573	24.981	43.084	80.566	58.042	35.196	41.939	45.369	47.715	38.077	53.847	8.5261	17.113	21.718	19.182	40.77	37.629	36.395	37.078	42.209	43.334	42.1	33.467	47.191	24.078	36.355	60.906	38.799	60.207	29.552	39.809	44.44	21.908	32.061	34.761	39.622	46.354	25.184	42.938	47.619	0.582406	0.631886	0.958691	NORMAL	NORMAL	NORMAL
transgelin-2 [Zalophus californianus]	0	0	0	0	0	0.4499	0.66119	0	0	0	0	0.52328	1.0959	0	3.331	0	0	0	0	0.87935	5.5556	0	3.3919	0	5.1596	0	1.0151	0	0	0	0	0	1.6853	0	0	0	0	2.361	0	0	0.00018778	2.03e-05	5.63e-06	NOT NORMAL	NOT NORMAL	NOT NORMAL
elongation factor 1-alpha 2 [Zalophus californianus]	0.478	0	0	0	0	0.47588	0	0	0	0	0	2.6651	1.4889	0	0.95965	0	0	0	1.8549	0	1.1117	0	6.1989	0	1.7208	0	0.50783	0	0	0	0	0	0.84309	0	0	0	0	0.78744	0	0.47645	6.46e-05	1.02e-05	3.27e-05	NOT NORMAL	NOT NORMAL	NOT NORMAL
collagen alpha-3(VI) chain isoform X1 [Zalophus californianus]	0	5.3531	2.0516	0	1.0553	0.95123	0	0	0.9543	2.1154	0	0	0	0	0	0	0	0	0.74156	4.3968	0	1.0268	0	1.2419	0	0	0	2.7069	0	0	2.3417	1.2697	1.1235	0	1.0863	0	1.0077	0	3.9034	0.95237	0.00333137	2.78e-06	0.0227124	NOT NORMAL	NOT NORMAL	NOT NORMAL
proteoglycan 4 isoform X1 [Zalophus californianus]	0.95549	0	2.0516	0	2.1106	0	0	4.1244	0	0	1.5837	0	0	0	2.8774	0	0	0	2.2247	0	0	0	6.1975	0	0	0	1.0151	2.7069	0	0	0	1.2697	0	1.1055	1.0863	1.3207	4.0308	2.361	2.6023	0	0.0315003	1.41e-06	0.0484283	NOT NORMAL	NOT NORMAL	NOT NORMAL
peroxiredoxin-5, mitochondrial [Zalophus californianus]	4.7774	0	0	0	0	8.5611	5.5919	5.4992	3.8172	0	3.9594	4.2631	4.4641	0	5.7547	0	0	0	4.4494	0	5.5556	0	3.7185	0	5.1596	0	4.0604	0	2.0069	0	0	0	5.6175	0	0	0	0	4.7221	0	0	0.0333588	0.000367857	2.78e-05	NOT NORMAL	NOT NORMAL	NOT NORMAL
ly-6/neurotoxin-like protein 1 isoform X1 [Zalophus californianus]	0	0	1.0258	0	0	0	0	0	1.9086	0	0	0	0	0	0	1.1325	0	1.2132	0.74156	0	0	0	0	0	0	0	0	0	0	0	0	0	0	0	0	0	0	0	0	0	1.05e-06	1.29e-06	1	NOT NORMAL	NOT NORMAL	NORMAL
radixin isoform X1 [Zalophus californianus]	0.17594	0	0	0.52982	0	0	0	0	0.17572	0	0.29162	2.0052	4.1217	0	0.17661	0	0	0	0.27309	0.16192	0.99477	0	0.34235	0	0	0	0.56074	0	0.73907	0	0	0	0.71693	0	0	0	0	0.27984	0	0	6.6e-05	1.08e-06	2.21e-05	NOT NORMAL	NOT NORMAL	NOT NORMAL
mitochondrial fission 1 protein isoform X1 [Zalophus californianus]	0	0	0	0	0	0	0	0	0	0	0	0.71051	0.74402	0	0	0	0	0	1.4831	0	1.1111	0	1.2395	0	1.7199	0	0	0	0	0	0	0	2.247	0	0	0	0	2.361	0	0	1	2.24e-05	4.36e-06	NORMAL	NOT NORMAL	NOT NORMAL
cofilin-1 isoform X1 [Zalophus californianus]	7.3255	1.1898	0	2.3979	0	2.5367	2.3301	5.9578	4.4535	0	2.9036	5.6842	8.6803	1.0344	3.1973	0	0	0	3.4607	0.58632	6.2964	0	6.8175	0	8.5994	0	6.0906	0	4.3484	0	0	0	6.1795	0	0	0	0	4.7221	0.86755	1.5874	0.169099	0.00593498	0.000329641	NORMAL	NOT NORMAL	NOT NORMAL
LOW QUALITY PROTEIN: insulin-like growth factor-binding protein complex acid labile subunit [Zalophus californianus]	0.95549	0	0	2.8774	0	0	0	0	0.9543	0	0	0	0	0	0	0	0	0	0	0	4.4445	1.0268	0	0	0	0	0	0	0	0	0	0	0	0	0	0	0	0	0	0	6.6e-05	4.8e-08	1	NOT NORMAL	NOT NORMAL	NORMAL
calcium/calmodulin-dependent protein kinase type II subunit alpha isoform X1 [Zalophus californianus]	0	1.7844	0	0	0	0	0	0	0	1.0577	0	1.7437	0.96927	0	0.95912	0	0	0	1.4831	0	0	1.0268	0.18762	0	0	0	0	0	1.0034	1.1366	1.1709	0	0	1.1055	0	1.3207	0	0	2.6023	0.95237	1.05e-06	3.97e-05	0.00787878	NOT NORMAL	NOT NORMAL	NOT NORMAL
lactadherin [Zalophus californianus]	0	1.7844	3.0774	0	2.1106	1.9025	1.398	0	0	5.2885	0.79187	0	0	0	2.8774	3.3975	1.017	2.4263	5.1909	4.3968	4.4445	2.0536	0	3.7256	0	1.4542	2.0302	0.9023	0	5.683	3.5126	2.5394	0	1.1055	1.0863	5.2829	3.0231	3.9351	6.5057	3.8095	0.174925	0.0277689	0.467057	NORMAL	NOT NORMAL	NORMAL
cadherin-2 isoform X1 [Zalophus californianus]	2.8665	5.3531	8.2064	1.4387	10.553	10.464	5.5919	10.998	7.6344	13.75	8.7106	3.5525	2.2321	13.962	4.7956	7.9276	9.153	9.7052	5.9325	7.0348	8.8889	10.268	1.2395	9.9349	3.4398	10.179	5.0755	10.828	2.0069	13.639	8.1961	11.427	5.6175	8.8443	13.035	10.566	9.0693	9.4441	6.5057	11.428	0.318244	0.705643	0.543966	NORMAL	NORMAL	NORMAL
apolipoprotein A-IV [Zalophus californianus]	16.243	14.275	34.877	24.458	13.719	32.342	25.164	19.247	22.903	46.538	10.294	11.723	2.2321	31.026	24.937	48.698	31.527	40.034	21.505	27.26	38.889	32.858	15.494	40.981	32.678	49.443	9.1359	31.581	37.127	19.322	37.468	46.979	22.47	37.588	30.416	25.094	25.192	26.758	31.227	32.381	0.363278	0.624727	0.828484	NORMAL	NORMAL	NORMAL
WAP, Kazal, immunoglobulin, Kunitz and NTR domain-containing protein 2 [Zalophus californianus]	0	8.9219	7.1806	2.8774	7.3871	3.8049	4.1939	4.1244	0.9543	11.635	2.3756	2.1315	2.9761	4.6539	4.7956	9.0601	7.119	4.8526	5.9325	5.2761	1.1111	6.1609	1.8593	2.4837	3.4398	7.271	8.1208	9.023	1.0034	6.8196	10.538	13.967	5.0558	6.6333	5.4314	5.2829	7.0539	3.9351	6.5057	6.6666	0.719613	0.438527	0.380209	NORMAL	NORMAL	NORMAL
neural cell adhesion molecule 1 isoform X12 [Zalophus californianus]	5.7606	8.9649	11.85	5.3007	13.434	10.356	7.7277	11.052	6.2341	10.098	6.3656	6.6592	4.1128	10.392	8.8356	13.847	14.469	14.02	9.8084	7.5117	8.7471	12.723	5.5017	14.352	5.1846	15.345	8.16	12.695	6.0497	13.327	11.178	11.272	5.0802	14.628	14.192	13.494	11.983	10.542	10.895	13.714	0.784073	0.168052	0.0252748	NORMAL	NORMAL	NOT NORMAL
myelin protein zero-like protein 1 [Zalophus californianus]	0	0	0	0	0	0	0	0	0	0	0.79187	0	0	0	0.95912	1.1325	1.017	0	0	0.87935	0	0	0	0	0	0	0	0	0	0	1.1709	0	0	1.1055	1.0863	0	1.0077	0	0	0	1	3.95e-06	8.88e-05	NORMAL	NOT NORMAL	NOT NORMAL
vitamin K-dependent protein S [Zalophus californianus]	7.6439	7.1375	19.49	11.509	25.327	18.073	18.174	17.872	15.269	15.865	10.294	2.4868	8.1843	9.3079	6.7139	19.253	21.357	24.263	17.797	14.949	6.6667	14.376	3.0988	21.112	5.1596	18.905	6.0906	23.46	9.031	12.503	18.734	10.158	7.3028	16.583	19.553	25.094	21.162	11.805	20.818	17.143	0.345578	0.321154	0.63063	NORMAL	NORMAL	NORMAL
phospholipase A1 member A isoform X1 [Zalophus californianus]	0	1.7844	1.0258	0	5.2765	0.95123	0	1.3748	0.9543	1.0577	0	0	0.74402	3.1026	1.9182	2.265	3.051	0	1.4831	2.6381	0	3.0805	0.61975	3.7256	1.7199	0	0	5.4138	0	0	2.3417	1.2697	0	2.2111	4.3451	3.9622	1.0077	3.9351	6.5057	1.9047	0.00842635	0.0292328	0.335909	NOT NORMAL	NOT NORMAL	NORMAL
contactin-2 [Zalophus californianus]	8.5994	12.491	20.516	5.7547	18.995	25.683	25.164	20.622	13.36	22.212	13.462	5.6841	4.4641	13.962	16.305	27.18	32.544	26.689	16.314	15.828	17.778	25.671	4.958	21.112	10.319	26.176	12.181	22.558	17.059	26.142	29.272	25.394	7.3028	21.005	18.467	27.735	23.177	21.249	16.915	19.047	0.357983	0.565694	0.428635	NORMAL	NORMAL	NORMAL
sushi domain-containing protein 5 [Zalophus californianus]	0.95549	1.7844	3.0774	0	1.0553	3.8049	1.398	0	0	0	3.1675	0	0.74402	1.5513	2.8774	0	2.034	0	0.74156	0.87935	1.1111	0	0.61975	0	0	0	0	2.7069	0	2.2732	0	2.5394	0	1.1055	0	1.3207	2.0154	1.574	0	0.95237	0.417095	0.000241131	0.0447226	NORMAL	NOT NORMAL	NOT NORMAL
cellular retinoic acid-binding protein 2 isoform X1 [Zalophus californianus]	5.7329	0	0	0	0	2.8537	2.796	4.1244	3.8172	0	3.9594	0	4.4641	0	5.7547	0	0	0	6.674	0	3.3333	0	0.61975	0	6.8795	0	2.0302	0	0	0	0	0	4.494	0	0	0	0	5.5091	0	0	0.0518435	0.000370048	5.24e-06	NORMAL	NOT NORMAL	NOT NORMAL
phosphoglucomutase-2 [Zalophus californianus]	4.7774	0	0	0	0	0	0	0	3.8172	0	3.9594	0	3.7201	0	1.9182	0	0	0	5.9325	0	4.4445	0	3.0988	0	12.039	0	1.0151	0	1.0034	0	0	0	11.235	0	0	0	0	10.231	0	0	1.05e-06	9.47e-05	7.65e-06	NOT NORMAL	NOT NORMAL	NOT NORMAL
cytoplasmic aconitate hydratase [Zalophus californianus]	1.911	0	0	0	0	0	0	1.3748	2.8629	0	0.79187	2.4868	2.9761	0	0.95912	0	0	0	5.9325	0	3.3333	0	3.0988	0	0	0	3.0453	0	0	0	0	0	7.8646	0	0	0	0	5.5091	0	0	0.000176454	0.000331002	5.66e-06	NOT NORMAL	NOT NORMAL	NOT NORMAL
eukaryotic translation initiation factor 5A-1 isoform X1 [Zalophus californianus]	0	0	0	0	0	0	0	0	0.9543	0	0	2.1315	0.74402	0	0	0	0	0	1.4831	0	0	0	4.3383	0	0	0	3.0453	0	2.0069	0	0	0	1.6853	0	0	0	0	2.361	0	0	1	8.21e-06	3.53e-05	NORMAL	NOT NORMAL	NOT NORMAL
acylphosphatase-1 isoform X1 [Zalophus californianus]	0.95549	0	0	0	1.0553	0	0	0	0.9543	1.0577	0	0.71051	0	0	0	0	0	0	0.74156	0	0	0	0	0	0	0	0	0	1.0034	1.1366	1.1709	0	0.56175	0	1.0863	0	0	0.78701	0	0	9.72e-05	1.21e-06	0.00165606	NOT NORMAL	NOT NORMAL	NOT NORMAL
isocitrate dehydrogenase [NADP], mitochondrial isoform X1 [Zalophus californianus]	0.42992	0	0	0	0	0	0	0	0	0	0.7126	3.7124	2.2321	0	0.43156	0	0	0	0.33366	0	0	0	1.2395	0	0	0	0.45674	0	0	0	0	0	1.3763	0	0	0	0	0.35411	0	0	1.05e-06	2.74e-06	2.22e-06	NOT NORMAL	NOT NORMAL	NOT NORMAL
microtubule-associated protein 1B isoform X1 [Zalophus californianus]	0.95549	12.491	0	0	0	0	0	0	0	0	0	12.677	10.18	0	0	0	0	0	0	0	0	0	6.1975	0	0	0	0	0	0	0	0	0	0	0	0	0	0	0	0	0	3.38e-06	2.55e-07	1	NOT NORMAL	NOT NORMAL	NORMAL
ectonucleotide pyrophosphatase/phosphodiesterase family member 2 isoform X7 [Zalophus californianus]	19.11	28.55	48.213	31.651	35.88	57.074	37.745	37.12	31.492	50.769	29.299	9.2366	16.369	43.437	23.978	43.035	44.748	41.247	27.438	50.123	16.667	63.663	9.916	57.125	10.319	39.264	29.438	66.77	26.089	43.191	53.86	52.058	19.661	40.905	42.365	39.622	75.577	33.054	41.636	41.904	0.87854	0.505089	0.489831	NORMAL	NORMAL	NORMAL
glutathione S-transferase LANCL1 [Zalophus californianus]	0.95549	0	0	0	0	0	0	0	0.9543	0	0	0.35525	2.2321	0	0.95912	0	0	0	2.2247	0	0	0	1.2395	0	1.7199	0	0	0	0	0	0	0	1.6853	0	0	0	0	0.78701	0	0	1.05e-06	3.68e-05	4.61e-06	NOT NORMAL	NOT NORMAL	NOT NORMAL
beta-1,4-glucuronyltransferase 1 [Zalophus californianus]	5.7329	7.1375	15.387	7.1934	16.885	12.366	9.7858	9.6236	9.543	13.75	11.086	3.9078	2.9761	13.962	15.346	11.325	18.306	9.7052	11.865	7.9142	4.4445	17.456	3.0988	14.902	12.039	15.996	8.1208	16.241	9.031	17.049	14.05	16.506	5.6175	15.478	10.863	17.17	16.123	9.4441	14.313	11.428	0.450673	0.361565	0.0961677	NORMAL	NORMAL	NORMAL
phosphatidylcholine-sterol acyltransferase [Zalophus californianus]	0.95549	3.5687	3.0774	1.4387	1.0553	0	2.796	0	0	3.1731	1.5837	0	0.74402	3.1026	2.8774	3.3975	1.017	2.4263	0.74156	2.6381	1.1111	1.0268	0.61975	0	3.4398	0	1.0151	1.8046	1.0034	3.4098	1.1709	3.8091	1.6853	2.2111	1.0863	1.3207	2.0154	2.361	3.9034	1.9047	0.324496	0.0205794	0.0728595	NORMAL	NOT NORMAL	NORMAL
brevican core protein [Zalophus californianus]	1.911	12.491	6.1548	5.7547	10.553	14.268	9.7858	5.4992	5.7258	7.4038	3.9594	4.6183	4.4641	6.2052	8.6321	9.0601	11.187	8.4921	7.4156	7.9142	2.2222	12.322	1.8593	9.9349	3.4398	15.996	2.0302	11.73	2.0069	11.366	12.88	10.158	5.0558	9.9499	2.1725	13.207	9.0693	8.6571	10.409	8.5713	0.794832	0.523087	0.0682232	NORMAL	NORMAL	NORMAL
creatine kinase B-type [Zalophus californianus]	12.117	5.3531	2.0516	5.7547	3.1659	2.8537	8.3879	6.874	4.7715	0	6.0828	25.273	36.395	0	12.469	0.87933	3.8407	2.4263	15.676	5.2761	21.111	0	25.694	0	10.319	0	19.655	0.9023	3.0103	6.8196	0	0.98587	9.3709	0	0.84343	3.9622	0	9.8045	0	7.4061	0.54895	0.00778885	0.0111341	NORMAL	NOT NORMAL	NOT NORMAL
thioredoxin-like protein 1 isoform X1 [Zalophus californianus]	0	0	0	0	0	0	0	0	0	0	1.5837	1.7763	0.74402	0	0.95912	0	0	0	0	0	0	0	1.8593	0	0	0	0	0	0	0	0	0	0.56175	0	0	0	0	0.78701	0	0	1	4.02e-06	5.63e-06	NORMAL	NOT NORMAL	NOT NORMAL
ras-related protein Rab-8A [Zalophus californianus]	0	0	0	0	0	0	0	0	0	0	0.14967	0.8284	1.5943	0	0	0	0	0	0	0	0	0	0.20567	0	0	0	0.19187	0	0.18966	0	0	0	0.10618	0	0	0	0	0	0	0	1	2.38e-07	5.36e-06	NORMAL	NOT NORMAL	NOT NORMAL
ciliary neurotrophic factor receptor subunit alpha [Zalophus californianus]	0	0	3.0774	0	2.1106	1.9025	2.796	1.3748	2.8629	2.1154	0	0	0.74402	0	1.9182	2.265	2.034	0	2.9662	1.7587	3.3333	4.1073	0.61975	1.2419	0	2.9084	1.0151	1.8046	0	2.2732	2.3417	1.2697	1.1235	3.3166	3.2588	3.9622	3.0231	2.361	1.3011	2.8571	0.14428	0.127749	0.90551	NORMAL	NORMAL	NORMAL
CD166 antigen isoform X1 [Zalophus californianus]	0.95549	0	3.0774	0	3.1659	2.8537	4.1939	0	1.9086	3.1731	3.9594	0	1.488	1.5513	5.7547	1.1325	2.034	3.6395	5.1909	1.7587	3.3333	3.0805	1.2395	1.2419	3.4398	1.4542	5.0755	3.6092	3.0103	4.5464	1.1709	1.2697	4.494	5.5277	1.0863	1.3207	2.0154	4.7221	3.9034	1.9047	0.0814594	0.246539	0.120158	NORMAL	NORMAL	NORMAL
vesicular integral-membrane protein VIP36 isoform X1 [Zalophus californianus]	0	0	6.1548	2.8774	3.1659	6.6586	1.398	0	1.9086	5.2885	2.3756	0	0	1.5513	4.7956	6.795	6.102	8.4921	1.4831	11.432	1.1111	5.1341	0	2.4837	0	0	4.0604	6.3161	0	4.5464	5.8543	2.5394	2.247	5.5277	7.6039	3.9622	6.0462	3.148	2.6023	6.6666	0.10551	0.0345644	0.69937	NORMAL	NOT NORMAL	NORMAL
serpin B6 isoform X1 [Zalophus californianus]	4.7774	0	0	0	1.0553	7.6099	4.1939	4.1244	0.9543	0	4.7512	2.4868	5.2082	0	7.673	1.1325	0	0	8.1572	0	8.8889	1.0268	8.0568	0	8.5994	0	3.0453	0	1.0034	1.1366	0	0	7.8646	0	0	0	0	14.166	0	0	0.12435	0.00113987	1.35e-05	NORMAL	NOT NORMAL	NOT NORMAL
4-trimethylaminobutyraldehyde dehydrogenase isoform X1 [Zalophus californianus]	0.95549	0	0	0	0	0	0	0	0.9543	0	2.3756	1.7763	2.2321	0	2.8774	0	0	0	3.7078	0	1.1111	0	0.61975	0	0	0	3.0453	0	5.0172	0	0	0	4.494	0	0	0	0	3.9351	0	0	1.05e-06	0.000548631	3.06e-05	NOT NORMAL	NOT NORMAL	NOT NORMAL
neuronal pentraxin receptor, partial [Zalophus californianus]	0.95549	5.3531	10.258	2.8774	6.3318	8.5611	8.3879	4.1244	3.8172	5.2885	3.1675	1.0658	0.74402	4.6539	5.7547	4.53	7.119	7.2789	5.9325	1.7587	1.1111	8.2146	1.2395	9.9349	3.4398	10.179	2.0302	3.6092	0	10.229	8.1961	6.3486	2.8088	5.5277	4.3451	11.887	5.0385	10.231	10.409	6.6666	0.931229	0.238817	0.824205	NORMAL	NORMAL	NORMAL
ganglioside GM2 activator [Zalophus californianus]	0.95549	0	5.129	2.8774	4.2212	8.5611	4.1939	4.1244	4.7715	3.1731	3.1675	1.421	1.488	0	3.8365	3.3975	5.085	6.0658	2.2247	4.3968	2.2222	4.1073	1.8593	3.7256	0	2.9084	2.0302	3.6092	5.0172	3.4098	4.6835	3.8091	1.6853	4.4222	6.5176	3.9622	5.0385	2.361	2.6023	3.8095	0.625929	0.943744	0.970537	NORMAL	NORMAL	NORMAL
aldo-keto reductase family 1 member B1 isoform X1 [Zalophus californianus]	6.6884	0	0	0	0	3.8049	6.9899	2.7496	6.6801	0	3.9594	3.1973	10.416	0	7.673	0	0	0	10.382	0.87935	7.7778	0	4.958	0	13.759	0	5.0755	0	5.0172	0	0	0	6.741	0	0	0	0	5.5091	0	0.95237	0.0264142	0.00484252	7.76e-05	NOT NORMAL	NOT NORMAL	NOT NORMAL
DOMON domain-containing protein FRRS1L [Zalophus californianus]	0	1.7844	2.0516	0	1.0553	0.95123	0	0	0	1.0577	0	0.35525	0	0	0	0	1.017	1.2132	0.74156	0	0	3.0805	0	0	0	0	0	0.9023	1.0034	2.2732	2.3417	0	0	1.1055	1.0863	0	1.0077	0	0	0.95237	0.0386997	3.13e-06	0.0149192	NOT NORMAL	NOT NORMAL	NOT NORMAL
contactin-associated protein-like 4 isoform X1 [Zalophus californianus]	0	1.7844	1.0258	0	1.0553	1.9025	2.796	2.7496	1.9086	2.1154	0	0.35525	0	0	0.95912	1.1325	4.068	6.0658	1.4831	0	0	5.1341	0	2.4837	0	1.4542	0	4.5115	0	2.2732	5.8543	3.8091	0	5.5277	2.1725	1.3207	2.0154	0	1.3011	3.8095	0.354035	0.00071761	0.263108	NORMAL	NOT NORMAL	NORMAL
syntaxin-binding protein 1 isoform X1 [Zalophus californianus]	0.63475	1.1854	0	0	0	0	0	0	0	0	0	13.81	7.6638	0	0	0	0	0	0	0	0	0	11.736	0	0	0	0	0	0	0	0	0	0	0	0	0	0	0	0	0	0.000179815	2.58e-07	1	NOT NORMAL	NOT NORMAL	NORMAL
angiopoietin-4 isoform X1 [Zalophus californianus]	0	0	0	0	3.1659	0	0	0	0	0	0	0	0	0	0	0	0	0	0	0	0	0	0	0	0	0	0	0	0	0	0	0	0	0	0	2.6415	0	0	1.3011	0	1.05e-06	1	4.85e-06	NOT NORMAL	NORMAL	NOT NORMAL
5'-nucleotidase domain-containing protein 1 isoform X1 [Zalophus californianus]	0.95549	0	0	0	0	0	0	0	0	0	0	0	0	0	0	0	0	0	0	0	0	0	0	0	0	0	0	0	0	0	0	0	0.56175	0	0	0	0	0.78701	0	0	1.05e-06	1	5.63e-06	NOT NORMAL	NORMAL	NOT NORMAL
cullin-associated NEDD8-dissociated protein 1 isoform X1 [Zalophus californianus]	1.911	0	0	0	0	0	0	0	0.9543	0	0	7.8156	7.4402	0	1.9182	0	0	0	3.7078	0	2.2222	0	8.0568	0	0	0	3.0453	0	4.0138	0	0	0	6.741	0	0	0	0	6.2961	0	0	1.05e-06	3.56e-05	3.31e-05	NOT NORMAL	NOT NORMAL	NOT NORMAL
beta-1,3-N-acetylglucosaminyltransferase lunatic fringe isoform X3 [Zalophus californianus]	0	0	0	0	0	0	0	0	0	1.0577	0	0	0	0	0.95912	0	1.017	0	0.74156	7.0348	0	1.0268	0	0	0	0	0	0	0	0	2.3417	0	0	0	0	0	2.0154	0	1.3011	0	1	1.11e-07	3.72e-05	NORMAL	NOT NORMAL	NOT NORMAL
ras-related protein Rab-7a [Zalophus californianus]	0.95549	0	0	0	0	0	0	0	0	0	0	2.1315	6.6962	0	0	0	0	0	1.4831	0	1.1111	0	3.0988	0	5.1596	0	1.0151	0	0	0	0	0	2.247	0	0	0	0	3.9351	0	0	1.05e-06	1.31e-05	5.42e-06	NOT NORMAL	NOT NORMAL	NOT NORMAL
heterogeneous nuclear ribonucleoprotein K isoform X3 [Zalophus californianus]	0	0	0	0	0	0	0	0	0	0	0	6.7498	4.4641	0	0	0	0	0	0	0	2.2222	0	8.6765	0	0	0	0	0	0	0	0	0	1.6853	0	0	0	0	0	0	0	1	8.84e-07	5.04e-07	NORMAL	NOT NORMAL	NOT NORMAL
synaptic vesicle membrane protein VAT-1 homolog-like [Zalophus californianus]	0	0	0	0	0	0	0	0	0	0	0	6.3946	3.7201	0	0	0	0	0	0.74156	0	0	0	4.958	0	0	0	0	0	0	0	0	0	0.56175	0	0	0	0	0	0	0	1	5.14e-07	5.04e-07	NORMAL	NOT NORMAL	NOT NORMAL
importin-5 [Zalophus californianus]	0	0	0	0	0	0	0	0	0	0	0	2.1315	0.74402	0	0	0	0	0	0.74156	0	0	0	1.8593	0	0	0	0	0	0	0	0	0	0.56175	0	0	0	0	0	0	0	1	6.88e-07	5.04e-07	NORMAL	NOT NORMAL	NOT NORMAL
sialic acid synthase [Zalophus californianus]	0	0	0	0	0	0	0	0	0	0	0	1.0658	0.74402	0	0	0	0	0	0	0	0	0	1.2395	0	1.7199	0	0	0	0	0	0	0	0.56175	0	0	0	0	0	0	0	1	1.38e-06	5.04e-07	NORMAL	NOT NORMAL	NOT NORMAL
S-formylglutathione hydrolase isoform X1 [Zalophus californianus]	1.911	0	0	0	0	2.8537	0	0	1.9086	0	0	2.4868	7.4402	0	2.8774	0	0	0	2.9662	0	3.3333	0	3.0988	0	1.7199	0	1.0151	0	0	0	0	0	5.0558	0	0	0	0	6.2961	0	0	0.000190107	0.000188616	5.3e-06	NOT NORMAL	NOT NORMAL	NOT NORMAL
LOW QUALITY PROTEIN: collagen alpha-1(XVIII) chain [Zalophus californianus]	0	3.5687	4.1032	4.3161	4.2212	7.6099	4.1939	4.1244	2.8629	5.2885	4.7512	1.0658	0.74402	1.5513	4.7956	2.265	2.034	4.8526	5.1909	2.6381	2.2222	2.0536	0.61975	3.7256	6.8795	1.4542	4.0604	4.5115	2.0069	5.683	3.5126	2.5394	3.3705	4.4222	1.0863	6.6037	6.0462	4.7221	6.5057	4.7619	0.0319246	0.273005	0.690858	NOT NORMAL	NORMAL	NORMAL
glutathione S-transferase Mu 3 [Zalophus californianus]	0	0	0	0	0	0	0	0	0	0	0	0	0.74402	0	0	0	0	0	5.1909	0	8.8889	0	1.2395	0	0	0	3.0453	0	1.0034	0	0	0	3.9323	0	0	0	0	3.148	0	2.8571	1	6.85e-07	0.000136032	NORMAL	NOT NORMAL	NOT NORMAL
nucleoside diphosphate kinase A [Zalophus californianus]	2.8665	0	0	0	0	0.95123	0	1.3748	3.8172	0	3.5637	3.02	3.3484	0	1.9189	0	0	0	2.5957	0	3.8893	0	3.0992	0	3.4398	0	4.0604	0	7.5262	0	0	0	2.8091	0	0	0	0	3.9356	0	0	0.00324137	0.000368626	3.18e-05	NOT NORMAL	NOT NORMAL	NOT NORMAL
glutathione peroxidase 1 [Zalophus californianus]	2.8665	0	0	0	0	0	0	0	4.7715	0	3.1675	1.421	2.2321	0	1.9182	0	0	0	0.74156	0	1.1111	0	2.479	0	0	0	8.1208	0	5.0172	0	0	0	3.9323	0	0	0	0	2.361	0	0	1.05e-06	6.5e-05	3.86e-05	NOT NORMAL	NOT NORMAL	NOT NORMAL
fibronectin isoform X1 [Zalophus californianus]	27.704	40.142	45.127	44.591	56.449	41.846	41.932	52.921	36.734	47.059	40.378	10.833	16.738	51.184	34.043	43.594	39.656	48.517	30.398	52.752	17.775	45.172	11.773	52.77	6.8782	40.71	15.731	39.694	22.573	59.66	49.168	47.605	17.692	45.319	43.443	61.403	42.819	28.721	47.483	35.232	0.559833	0.0364435	0.669766	NORMAL	NOT NORMAL	NORMAL
dystroglycan isoform X1 [Zalophus californianus]	0.95549	0	12.31	4.3161	7.3871	8.5611	8.3879	5.4992	4.7715	12.692	7.1268	1.421	0.74402	10.859	7.673	9.0601	7.119	4.8526	5.9325	14.949	8.8889	6.1609	1.2395	8.693	5.1596	5.8168	4.0604	7.2184	7.0241	6.8196	11.709	10.158	5.0558	7.7388	6.5176	7.9244	8.0616	7.8701	11.71	9.5237	0.823936	0.713778	0.276759	NORMAL	NORMAL	NORMAL
transaldolase [Zalophus californianus]	0	3.5687	0	0	0	0	0	0	0	0	1.5837	4.2631	4.4641	0	2.8774	0	0	0	2.9662	0	1.1111	0	3.0988	0	3.4398	0	1.0151	0	2.0069	0	0	0	3.3705	0	0	0	0	6.2961	0	0	1.05e-06	0.000438434	2.81e-05	NOT NORMAL	NOT NORMAL	NOT NORMAL
heterogeneous nuclear ribonucleoproteins A2/B1 isoform X1 [Zalophus californianus]	0	0	0	0	0	0	0	0	0	0	0	4.6183	3.7201	0	0.95912	0	0	0	4.4494	0	0	0	6.1975	0	0	0	0	0	0	0	0	0	3.3705	0	0	0	0	3.9351	0	0	1	2.93e-06	5e-06	NORMAL	NOT NORMAL	NOT NORMAL
thioredoxin-dependent peroxide reductase, mitochondrial isoform X1 [Zalophus californianus]	0	0	0	0	0	0	0	0	0	0	0.27513	4.2631	3.7201	0	0	0	0	0	0	0	0	0	3.7185	0	0	0	0.35269	0	0.34864	0	0	0	0.56175	0	0	0	0	0	0	0	1	4.17e-07	5.62e-06	NORMAL	NOT NORMAL	NOT NORMAL
ras-related protein Rab-5A [Zalophus californianus]	0	0	0	0	0	0	0	0	0	0	0	2.8743	0.40584	0	0	0	0	0	0	0	0	0	2.648	0	0.46907	0	0.27685	0	0.27367	0	0	0	1.0214	0	0	0	0	0	0	0	1	2.36e-07	2.33e-06	NORMAL	NOT NORMAL	NOT NORMAL
nidogen-1 [Zalophus californianus]	0	1.7844	3.0774	0	6.3318	0.95123	0	2.7496	0.9543	4.2308	5.5431	0	0.74402	3.1026	0.95912	1.1325	6.102	4.8526	3.7078	3.5174	0	5.1341	0	1.2419	0	1.4542	1.0151	5.4138	0	2.2732	4.6835	1.2697	0.56175	5.5277	2.1725	5.2829	8.0616	0.78701	6.5057	2.8571	0.0941361	0.0178596	0.448175	NORMAL	NOT NORMAL	NORMAL
CD44 antigen isoform X1 [Zalophus californianus]	0	0	2.0516	0	2.1106	2.8537	0	2.7496	0.9543	1.0577	0.79187	0.71051	0	0	3.8365	2.265	3.051	2.4263	2.2247	1.7587	2.2222	2.0536	0.61975	2.4837	0	0	1.0151	3.6092	1.0034	1.1366	2.3417	2.5394	1.1235	0	2.1725	1.3207	3.0231	2.361	1.3011	2.8571	0.0113757	0.173199	0.761852	NOT NORMAL	NORMAL	NORMAL
creatine kinase M-type [Zalophus californianus]	0	0	0	0	0	0	0	2.7496	0.9543	0	0	0.079418	0.33266	0	2.8774	3.6507	2.2614	0	3.132	0	1.1111	0	0.7583	0	0	0	3.0453	0	0	0	0	0	1.6853	0	6.7605	0	2.0154	5.685	0	6.8795	1.05e-06	0.000160957	0.000288718	NOT NORMAL	NOT NORMAL	NOT NORMAL
platelet-activating factor acetylhydrolase IB subunit gamma [Zalophus californianus]	0	0	0	0	0	1.9025	0	0	0.9543	0	0.79187	1.7763	1.488	0	0	0	0	0	1.4831	0	1.1111	0	1.2395	0	1.7199	0	0	0	0	0	0	0	1.1235	0	0	0	0	2.361	0	0	1.05e-06	0.000183021	4.7e-06	NOT NORMAL	NOT NORMAL	NOT NORMAL
spectrin beta chain, erythrocytic isoform X1 [Zalophus californianus]	1.911	0	0	0	0	0	0	0	12.406	0	21.381	4.858	0	0	1.9182	0	0	0	0	0	0	0	1.2818	0	0	0	38.436	0	77.874	0	0	0	0	0	0	0	0	0	0	0	1.05e-06	5.88e-07	5.04e-07	NOT NORMAL	NOT NORMAL	NOT NORMAL
heat shock protein beta-1 [Zalophus californianus]	2.8665	0	0	0	0	0	0	0	0	0	0	1.421	0.74402	3.1026	0	0	0	0	2.2247	0	2.2222	0	0	0	0	0	1.0151	0	0	0	0	0	1.6853	0	0	0	0	0	0	0	1.05e-06	1.54e-05	5.04e-07	NOT NORMAL	NOT NORMAL	NOT NORMAL
V-set and immunoglobulin domain-containing protein 4 isoform X1 [Zalophus californianus]	0	0	1.0258	0	3.1659	1.9025	4.1939	2.7496	1.9086	0	0	0	0	0	2.8774	3.3975	2.034	3.6395	2.9662	0.87935	1.1111	1.0268	1.2395	1.2419	0	1.4542	3.0453	1.8046	3.0103	0	1.1709	0	1.6853	5.5277	2.1725	2.6415	3.0231	3.148	2.6023	4.7619	0.237822	0.0268494	0.633883	NORMAL	NOT NORMAL	NORMAL
SPARC-like protein 1 isoform X1 [Zalophus californianus]	15.288	17.844	45.135	2.8774	21.106	27.586	22.368	20.622	16.223	28.558	28.507	8.5261	8.1843	17.064	39.324	36.24	18.306	33.968	19.281	22.863	8.8889	23.617	3.0988	22.353	5.1596	23.267	8.1208	47.822	5.0172	37.508	19.905	40.631	17.414	24.322	29.329	19.811	24.185	21.249	22.119	36.19	0.433334	0.474489	0.702014	NORMAL	NORMAL	NORMAL
pterin-4-alpha-carbinolamine dehydratase [Zalophus californianus]	0.95549	0	0	0	0	0	2.796	1.3748	0.9543	0	0.79187	0.71051	0.74402	0	0.95912	0	0	0	1.4831	0	0	0	0	0	1.7199	0	0	0	0	0	0	0	0.56175	0	0	0	0	0.78701	0	0	0.00353018	8.31e-05	5.63e-06	NOT NORMAL	NOT NORMAL	NOT NORMAL
tumor necrosis factor receptor superfamily member 6B [Zalophus californianus]	0	0	3.0774	1.4387	1.0553	0	0	0	0	0	0	0	0	0	0.95912	0	0	1.2132	1.4831	0.87935	0	0	0	0	0	0	1.0151	0	0	1.1366	0	0	0	0	1.0863	1.3207	2.0154	0.78701	3.9034	0.95237	0.00319117	5.64e-06	0.00317549	NOT NORMAL	NOT NORMAL	NOT NORMAL
cytosol aminopeptidase [Zalophus californianus]	3.8219	0	0	0	0	0	0	0	0.9543	0	1.5837	4.9736	4.4641	0	1.9182	0	0	0	2.2247	0	1.1111	0	4.958	0	0	0	2.0302	0.9023	0	0	0	0	5.6175	1.1055	0	0	0	4.7221	0	0	1.05e-06	0.000163543	3.4e-05	NOT NORMAL	NOT NORMAL	NOT NORMAL
heat shock-related 70 kDa protein 2 [Zalophus californianus]	2.5172	0	0	0	0	0.20262	0	0	0.38929	0	0.50244	0.64425	0.66153	0	0.69618	0	0	0.1476	1.0012	0.549	1.1821	0	0.92548	0	0.7249	0	0.93467	0.10978	0.78031	0	0	0	2.6438	0.077253	0	0	0.052185	1.9623	0	0.11587	3.58e-06	0.013935	5.15e-05	NOT NORMAL	NOT NORMAL	NOT NORMAL
lysozyme C [Zalophus californianus]	5.7329	8.9219	9.2323	11.509	9.4977	6.6586	9.7858	9.6236	5.7258	6.3462	6.335	1.7763	5.9522	15.513	5.7547	10.193	7.119	9.7052	8.1572	5.2761	5.5556	8.2146	3.0988	8.693	12.039	13.088	7.1057	9.023	4.0138	7.9562	9.3669	8.888	4.494	7.7388	8.6902	11.887	8.0616	6.2961	7.8068	5.7142	0.313716	0.450765	0.623943	NORMAL	NORMAL	NORMAL
galectin-1 [Zalophus californianus]	8.5994	0	0	0	0	1.9025	1.398	4.1244	2.8629	0	7.1268	2.842	5.2082	0	5.7547	0	0	0	4.4494	0.87935	10	1.0268	2.479	0	6.8795	0	5.0755	0	1.0034	0	1.1709	0	4.494	0	1.0863	0	1.0077	3.148	0	0	0.00685278	0.0102915	0.000596257	NOT NORMAL	NOT NORMAL	NOT NORMAL
proteasome subunit alpha type-4 [Zalophus californianus]	0	0	0	0	0	0	0	0	0	0	0	1.0658	2.2321	0	0	0	0	0	0.74156	0	0	0	1.8593	0	0	0	2.0302	0	0	0	0	0	1.1235	0	0	0	0	1.574	0	0	1	3.75e-06	5.63e-06	NORMAL	NOT NORMAL	NOT NORMAL
rab GDP dissociation inhibitor beta [Zalophus californianus]	5.3753	0.72523	0	0	0.42891	0.77323	0.56819	1.1175	4.4144	0	4.3067	8.6934	9.6962	0	2.9082	0	0.8267	0	7.1619	1.4296	4.6881	1.252	7.0891	0	4.8378	0	8.3434	0	6.2407	0	0	0	11.376	0	0	0	0.81913	9.0023	0.52883	0.38708	0.00029574	0.0131294	9.73e-05	NOT NORMAL	NOT NORMAL	NOT NORMAL
plexin domain-containing protein 1 [Zalophus californianus]	0	0	0	0	0	0.95123	0	0	1.9086	3.1731	0.79187	0.71051	0	0	0	0	0	0	0	0	0	0	0	0	0	1.4542	0	0.9023	0	1.1366	1.1709	1.2697	0	0	0	2.6415	0	0.78701	0	0	1.05e-06	2.56e-06	0.00275073	NOT NORMAL	NOT NORMAL	NOT NORMAL
clathrin heavy chain 1 isoform X1 [Zalophus californianus]	0	0	0	0	0	0	0	0	0	0	0	40.854	22.321	0	0	0	0	0	0.74156	0	0	0	32.227	0	0	0	0	0	0	1.1366	0	0	0	0	0	0	0	0	0	0	1	3.01e-07	5.04e-07	NORMAL	NOT NORMAL	NOT NORMAL
filamin-A isoform X1 [Zalophus californianus]	0	0	0	0	0	0	0	0	0	0	0	4.6183	4.4641	0	0	0	0	0	0	0	0	0	0.11566	0	0	0	2.2196	0	0	0	0	0	0.9646	0	0	0	0	0	0	0	1	2.28e-07	5.04e-07	NORMAL	NOT NORMAL	NOT NORMAL
betaine--homocysteine S-methyltransferase 1 [Zalophus californianus]	0	0	0	0	0	0	0	0	0	0	0	1.0658	0.74402	0	0	0	0	0	0	0	0	0	1.8593	0	0	0	3.0453	0	0	0	0	0	0	0	0	0	0	0.78701	0	0	1	6.86e-07	5.04e-07	NORMAL	NOT NORMAL	NOT NORMAL
nucleosome assembly protein 1-like 4 isoform X1 [Zalophus californianus]	0	0	0	0	0	0	0	0	0	0	0	2.0131	0.496	0	0	0	0	0	0	0	0	0	1.2395	0	0	0	1.0151	0	1.0034	0	0	0	0	0	0	0	0	0	0	0	1	8.97e-07	5.04e-07	NORMAL	NOT NORMAL	NOT NORMAL
ezrin isoform X1 [Zalophus californianus]	1.2743	0	0	0.9602	0	0	0	0	0.31846	0	0.52851	3.5456	5.1919	0	2.2383	0	0	0	3.4612	0.29345	5.1362	0	3.0995	0	0	0	4.0615	0	3.3463	0	0	0	4.1081	0	0	0	0	2.8682	0	0.95237	0.000163643	0.00019111	0.000128915	NOT NORMAL	NOT NORMAL	NOT NORMAL
procollagen-lysine,2-oxoglutarate 5-dioxygenase 1 [Zalophus californianus]	0.8834	1.7844	1.5	1.4387	5.2765	0.43973	2.796	1.3748	0.9543	6.2664	1.1579	0.16423	0	3.1026	0.95912	2.265	1.4871	2.4263	0.74156	12.651	0	1.5015	0	1.8159	0	1.4542	0	1.3194	0.46387	5.0718	5.2247	2.5394	0.25969	1.1055	1.5884	5.8935	4.9625	0.78701	1.9026	3.2974	0.038386	9.33e-06	0.0865802	NOT NORMAL	NOT NORMAL	NORMAL
prostaglandin reductase 2 isoform X1 [Zalophus californianus]	0.95549	0	0	0	0	4.7562	2.796	2.7496	2.8629	0	1.5837	1.0658	4.4641	0	1.9182	0	0	0	3.7078	0	4.4445	0	3.0988	0	1.7199	0	0	0	0	0	0	0	3.3705	0	0	0	0	4.7221	0	0	0.0290069	0.000562465	5.63e-06	NOT NORMAL	NOT NORMAL	NOT NORMAL
cytosolic non-specific dipeptidase [Zalophus californianus]	2.8665	0	0	0	0	0	1.398	0	1.9086	0	2.3756	1.7763	4.4641	0	1.9182	0	0	0	5.1909	0	2.2222	0	4.958	0	1.7199	0	0	0	0	0	0	0	8.9881	0	0	0	0	8.6571	0	0	0.00015835	0.000350797	4.28e-06	NOT NORMAL	NOT NORMAL	NOT NORMAL
glyceraldehyde-3-phosphate dehydrogenase-like [Zalophus californianus]	14.423	0.81181	0	3.5319	2.5907	7.3528	5.466	7.3756	7.7247	7.3086	11.45	12.824	15.293	3.8084	7.8501	2.7803	2.4967	5.9565	16.318	0.87935	8.4885	0	11.666	2.4837	13.767	0	10.617	1.3128	7.7563	4.5464	3.5126	1.2697	15.276	0.50297	2.1725	1.3207	2.4739	13.025	2.6023	3.2904	0.409293	0.332262	0.00250604	NORMAL	NORMAL	NOT NORMAL
T-cell surface glycoprotein CD1e, membrane-associated-like isoform X1 [Zalophus californianus]	0	0	0	1.4387	0	0	1.398	0	0.9543	0	0	0	0	0	0	0	0	0	0	0.87935	0	0	0	0	0	0	0	1.8046	1.0034	0	0	0	0	1.1055	0	0	1.0077	0	0	0	7.23e-05	4.04e-08	0.000224385	NOT NORMAL	NOT NORMAL	NOT NORMAL
protein O-linked-mannose beta-1,2-N-acetylglucosaminyltransferase 1 isoform X1 [Zalophus californianus]	0	0	0	0	0	0	0	0	0	0	0	0	0	0	0	0	0	0	0.74156	0.87935	0	0	0	0	0	0	0	0	0	0	1.1709	0	0	0	0	0	0	0.78701	1.3011	0	1	4.34e-08	3.53e-05	NORMAL	NOT NORMAL	NOT NORMAL
retinol-binding protein 4 [Zalophus californianus]	6.6884	3.5687	7.1806	14.387	8.4424	12.366	5.5919	12.373	8.5887	7.4038	6.335	3.9078	8.1843	17.064	6.7139	12.458	14.238	7.2789	9.6403	8.7935	15.556	9.2414	4.3383	13.66	12.039	15.996	12.181	17.144	7.0241	17.049	14.05	7.6183	3.9323	8.8443	8.6902	10.566	13.1	14.166	10.409	19.047	0.583686	0.539553	0.864154	NORMAL	NORMAL	NORMAL
cysteine and glycine-rich protein 1 [Zalophus californianus]	0.95549	0	0	0	0	0	0	0	0	0	0	3.1973	5.2082	0	1.9182	0	0	0	0.74156	0	3.3333	0	3.0988	0	0	0	1.0151	0	0	0	0	0	0.56175	0	0	0	0	0.78701	0	0.95237	1.05e-06	3.26e-05	3.93e-05	NOT NORMAL	NOT NORMAL	NOT NORMAL
pyridoxal phosphate homeostasis protein isoform X1 [Zalophus californianus]	0	0	0	0	0	0	0	0	0	0	0	0.35525	0.74402	0	0	0	0	0	0.74156	0	0	0	0.61975	0	1.7199	0	0	0	0	0	0	0	0.56175	0	0	0	0	0.78701	0	0	1	2.24e-06	5.63e-06	NORMAL	NOT NORMAL	NOT NORMAL
guanine deaminase isoform X1 [Zalophus californianus]	3.8219	10.706	7.1806	7.1934	7.3871	8.5611	4.1939	2.7496	2.8629	8.4615	4.7512	1.421	1.488	4.6539	7.673	4.53	10.17	4.8526	2.9662	0.87935	4.4445	7.1878	3.0988	6.2093	1.7199	4.3626	2.0302	3.6092	0	7.9562	2.3417	3.8091	7.3028	3.3166	3.2588	6.6037	4.0308	5.5091	11.71	11.428	0.617258	0.280152	0.353589	NORMAL	NORMAL	NORMAL
carbonic anhydrase 3 [Zalophus californianus]	0	1.7844	0	0	0	0	0	0	0	0	0	0	0.74402	0	0.95912	0	0	0	0	0	0	0	0	0	3.4398	0	3.0453	0	1.0333	0	0	0	1.6853	0	7.6039	0	4.0308	4.7221	0	0	1.05e-06	3.66e-07	0.000363084	NOT NORMAL	NOT NORMAL	NOT NORMAL
neurofascin isoform X9 [Zalophus californianus]	0.95549	3.5687	2.0516	0	9.4977	3.8049	4.1939	0	0	3.1731	0	7.1051	5.2082	7.7565	0	0	12.204	6.0658	7.4156	1.7587	2.2222	5.1341	3.0988	2.4837	0	7.271	0	11.73	0	6.8196	2.3417	1.2697	0.56175	11.055	4.3451	7.9244	8.0616	1.574	6.5057	9.5237	0.138565	0.0342778	0.303761	NORMAL	NOT NORMAL	NORMAL
fructose-bisphosphate aldolase C [Zalophus californianus]	16.243	28.55	13.335	14.387	11.608	13.317	9.7858	8.2488	7.6344	9.5192	6.335	31.195	27.978	7.7565	21.101	11.325	5.085	10.918	14.831	13.19	14.445	9.2414	26.03	8.693	22.358	13.088	16.242	10.828	6.0207	15.912	7.0252	8.888	11.235	12.161	11.949	14.528	8.0616	10.231	10.409	12.381	0.0318069	0.0529933	0.981585	NOT NORMAL	NORMAL	NORMAL
alpha-adducin isoform X1 [Zalophus californianus]	0	0	0	0	0	0	0	0	0	0	0	5.3466	2.2321	0	0	0	0	0	0	0	0	0	3.4242	0	0	0	2.0302	0	3.0103	0	0	0	0	0	0	0	0	0	0	0	1	1.11e-06	5.04e-07	NORMAL	NOT NORMAL	NOT NORMAL
cadherin-11 [Zalophus californianus]	0	0	0	0	0	0	0	0	0	0	0	0	0.74402	0	0	0	0	0	0.74156	0	2.2222	0	0	0	1.7199	0	0	0	0	0	0	0	0	0	0	0	0	0.78701	0	0	1	7.55e-07	5.04e-07	NORMAL	NOT NORMAL	NOT NORMAL
guanine nucleotide-binding protein G(o) subunit alpha isoform X1 [Zalophus californianus]	0.43859	0	0	0	0	0	0	0	0	0	0	9.9496	10.085	0	0	0	0	0	1.082	0	1.6211	0	10.82	0	0	0	1.0151	0	0	0	0	0	0.25786	0	0	0	0	0.36126	0	0	1.05e-06	7.98e-07	5.63e-06	NOT NORMAL	NOT NORMAL	NOT NORMAL
vasorin [Zalophus californianus]	0.95549	0	0	0	0	0.95123	0	0	0.9543	0	0.79187	0	0.74402	0	0.95912	0	0	0	0	2.6381	1.1111	1.0268	0	0	1.7199	0	2.0302	0	0	0	0	0	1.6853	0	0	0	0	1.574	0	0.95237	6.46e-05	0.000718097	3.27e-05	NOT NORMAL	NOT NORMAL	NOT NORMAL
NADP-dependent malic enzyme [Zalophus californianus]	0	0	0	0	0	0	0	0	0	0	0	3.3481	1.488	0	0	0	0	0	2.9662	0	0	0	1.8593	0	0	0	1.0151	0	0	0	0	0	2.247	0	0	0	0	2.361	0	0	1	4.18e-06	4.36e-06	NORMAL	NOT NORMAL	NOT NORMAL
fructose-1,6-bisphosphatase 1 [Zalophus californianus]	0	0	0	0	0	0	0	0	0	0	0	0.35525	0.74402	0	0	0	0	0	0.74156	0	0	0	1.8593	0	1.7199	0	0	0	0	0	0	0	1.6853	0	0	0	0	1.574	0	0	1	1.88e-06	4.48e-06	NORMAL	NOT NORMAL	NOT NORMAL
seizure protein 6 homolog isoform X1 [Zalophus californianus]	0	0	2.0516	0	1.0553	0	0	0	0.9543	3.1731	0	0	0	0	0.95912	0	3.051	1.2132	0	0	0	2.0536	0	0	0	1.4542	0	0.9023	0	1.1366	0	1.2697	0	2.2111	0	1.3207	3.0231	0	2.6023	0.95237	0.000171301	4.39e-05	0.0461574	NOT NORMAL	NOT NORMAL	NOT NORMAL
oligodendrocyte-myelin glycoprotein [Zalophus californianus]	0.95549	8.9219	2.0516	0	2.1106	1.9025	2.796	2.7496	1.9086	3.1731	1.5837	0.71051	0.74402	4.6539	2.8774	3.3975	4.068	2.4263	5.1909	2.6381	1.1111	3.0805	0.61975	2.4837	3.4398	5.8168	1.0151	3.6092	4.0138	3.4098	3.5126	2.5394	0.56175	3.3166	4.3451	5.2829	3.0231	2.361	2.6023	1.9047	0.00722994	0.413686	0.972444	NOT NORMAL	NORMAL	NORMAL
elongation factor 2 [Zalophus californianus]	8.5994	0	0	0	0	1.9025	1.398	0	3.8172	0	5.5431	5.3288	8.9283	0	4.7956	0	0	0	15.573	0	3.3333	0	11.156	0	3.4398	0	4.0604	0	3.0103	0	0	0	15.729	0	0	0	0	13.379	0	0	0.000128158	0.000833567	1.44e-05	NOT NORMAL	NOT NORMAL	NOT NORMAL
ubiquitin carboxyl-terminal hydrolase isozyme L1 [Zalophus californianus]	17.199	0	1.0258	0	0	6.6586	9.7858	2.7496	6.6801	0	8.7106	11.013	11.904	0	9.5912	0	0	1.2132	11.123	0	14.445	0	10.536	0	13.759	0	11.166	0	9.031	0	0	0	15.729	0	0	0	0	10.231	0	1.9047	0.0356561	0.000963199	9.34e-05	NOT NORMAL	NOT NORMAL	NOT NORMAL
myocilin [Zalophus californianus]	0	5.3531	0	0	6.3318	0	0	1.3748	0	2.1154	0	0	0	0	0.95912	0	0	0	0	2.6381	0	0	0	0	0	0	0	0	0	0	0	2.5394	0.56175	0	0	2.6415	1.0077	0	0	0.95237	0.00113793	2.02e-07	0.000283443	NOT NORMAL	NOT NORMAL	NOT NORMAL
inhibitor of carbonic anhydrase isoform X1 [Zalophus californianus]	1.911	0	1.0258	11.509	6.3318	4.7562	4.1939	1.3748	2.8629	2.1154	1.5837	1.421	0	3.1026	2.8774	5.6625	6.102	2.4263	2.2247	2.6381	6.6667	4.1073	1.2395	2.4837	5.1596	10.179	5.0755	0	4.0138	1.1366	8.1961	3.8091	2.8088	0	6.5176	1.3207	3.0231	0	0	0	0.237155	0.0767077	0.0267167	NORMAL	NORMAL	NOT NORMAL
ubiquitin carboxyl-terminal hydrolase 14 isoform X1 [Zalophus californianus]	0.95549	0	0	0	0	0	0	0	0.9543	0	0.79187	2.842	2.2321	0	0	0	0	0	0	0	0	0	0.61975	0	0	0	2.0302	0	4.0138	0	0	0	0	0	0	0	0	0	0	0	1.05e-06	9.31e-06	5.04e-07	NOT NORMAL	NOT NORMAL	NOT NORMAL
out at first protein homolog isoform X1 [Zalophus californianus]	2.8665	5.3531	9.2323	0	4.2212	6.6586	6.9899	4.1244	3.8172	6.3462	3.1675	0.35525	0.74402	1.5513	4.7956	7.9276	8.136	6.0658	5.1909	2.6381	2.2222	6.1609	1.8593	2.4837	0	5.8168	3.0453	5.4138	2.0069	3.4098	8.1961	5.0789	1.6853	6.6333	8.6902	5.2829	4.0308	3.148	5.2046	6.6666	0.979084	0.481551	0.813192	NORMAL	NORMAL	NORMAL
alpha-internexin [Zalophus californianus]	0	0	0.10625	0	0	0	0	0	0	0	0	7.8805	3.7972	0	0	0	0	0	2.9587	0	1.5962	0	4.958	0	0	0	0	0	0	0	0	0	0.058186	0	0	0	0	0	0	0	1.05e-06	3.48e-06	5.04e-07	NOT NORMAL	NOT NORMAL	NOT NORMAL
heat shock 70 kDa protein 4 isoform X1 [Zalophus californianus]	0.95549	0	0	0	0	0	0	0	0	0	0	5.5	3.3347	0	0	0	0	0	0	0	1.1111	0	1.8593	0	0	0	1.0151	0	0	0	0	0	0	0	0	0	0	0.78701	0	0	1.05e-06	1.41e-06	5.04e-07	NOT NORMAL	NOT NORMAL	NOT NORMAL
corticosteroid-binding globulin-like isoform X1 [Zalophus californianus]	0.95549	1.7844	5.129	4.3161	3.1659	2.8537	5.5919	2.7496	2.8629	3.1731	1.5837	0	0	0	1.9182	2.265	6.102	1.2132	0.74156	2.6381	8.8889	6.1609	0.61975	6.2093	3.4398	1.4542	0	1.8046	0	2.2732	2.3417	1.2697	1.1235	3.3166	3.2588	3.9622	3.0231	1.574	0	0	0.831728	0.0148826	0.38214	NORMAL	NOT NORMAL	NORMAL
heterogeneous nuclear ribonucleoprotein D0 isoform X1 [Zalophus californianus]	0.95549	0	0	0	0	0	0	0	0	0	0.79187	1.7763	0.74402	0	0	0	0	0	0.74156	0	1.1111	0	3.0988	0	1.7199	0	0	0	2.0069	0	0	0	0	0	0	0	0	0.78701	0	0	1.05e-06	3.4e-05	3.78e-06	NOT NORMAL	NOT NORMAL	NOT NORMAL
ran-specific GTPase-activating protein [Zalophus californianus]	0.95549	0	0	0	0	0	0	0	0	0	0	0.35525	0.74402	0	0.95912	0	0	0	0.74156	0	1.1111	0	1.2395	0	3.4398	0	0	0	0	0	0	0	1.1235	0	0	0	0	0.78701	0	0	1.05e-06	4.77e-06	5.66e-06	NOT NORMAL	NOT NORMAL	NOT NORMAL
myristoylated alanine-rich C-kinase substrate isoform X1 [Zalophus californianus]	0.95549	3.5687	0	0	1.0553	0.95123	0	0	0.9543	0	0.79187	1.7763	0.74402	0	0	0	0	0	0	0	2.2222	0	0.61975	0	0	0	1.0151	0.9023	1.0034	0	0	0	0.56175	0	0	0	0	0	0	0	0.00313389	5.26e-05	3.49e-05	NOT NORMAL	NOT NORMAL	NOT NORMAL
Parkinson disease protein 7 [Zalophus californianus]	19.11	0	0	0	2.1106	7.6099	5.5919	8.2488	7.6344	1.0577	8.7106	6.7498	14.136	0	9.5912	1.1325	1.017	1.2132	10.382	1.7587	8.8889	1.0268	8.6765	0	13.759	0	6.0906	0.9023	4.0138	0	1.1709	1.2697	16.853	1.1055	0	0	1.0077	16.527	0	0.95237	0.0510998	0.0138174	3.89e-05	NORMAL	NOT NORMAL	NOT NORMAL
CD81 antigen [Zalophus californianus]	1.911	0	0	0	0	0	0	0	0	0	0	1.7763	1.488	0	0.95912	0	0	0	1.4831	0	2.2222	0	0.61975	0	0	0	1.0151	0	0	0	0	0	0.56175	0	0	0	0	1.574	0	0	1.05e-06	8.11e-05	3.36e-06	NOT NORMAL	NOT NORMAL	NOT NORMAL
WD repeat-containing protein 1 [Zalophus californianus]	1.911	0	0	0	0	0	0	0	0.9543	0	0	4.6183	2.9761	0	0.95912	0	0	0	2.2247	0	2.2222	0	6.1975	0	0	0	3.0453	0	3.0103	0	0	0	5.0558	0	0	0	0	3.148	0	0	1.05e-06	0.000109379	4.1e-05	NOT NORMAL	NOT NORMAL	NOT NORMAL
complement C2 [Zalophus californianus]	2.8665	5.3531	3.0774	10.071	6.3318	4.7562	5.5919	10.998	1.9086	6.3462	4.7512	0.35525	2.2321	6.2052	2.8774	4.53	5.085	9.7052	4.4494	8.7935	2.2222	6.1609	1.8593	4.9674	1.7199	8.7252	2.0302	2.7069	4.0138	0	5.8543	7.6183	2.247	5.5277	5.4314	3.9622	5.0385	5.5091	5.2046	3.8095	0.224691	0.19308	0.457471	NORMAL	NORMAL	NORMAL
calcium/calmodulin-dependent protein kinase type II subunit delta isoform X1 [Zalophus californianus]	0	0	0	0	0	0	0	0	0	0	0	5.3429	3.6056	0	0	0	0	0	2.2247	0	0	0	2.0747	0	0	0	0	0.9023	0	0	1.1709	0	0	0	0	1.3207	0	0	0	0.95237	1	1.12e-06	0.000175764	NORMAL	NOT NORMAL	NOT NORMAL
F-actin-capping protein subunit alpha-1 isoform X1 [Zalophus californianus]	0	0	0	0	0	0	0	0	0	0	0	0.87208	0.74402	0	0.95912	0	0	0	0	0	0	0	3.0988	0	0	0	0	0	0	0	0	0	1.379	0	0	0	0	0	0	0	1	2.59e-07	5.04e-07	NORMAL	NOT NORMAL	NOT NORMAL
dual specificity mitogen-activated protein kinase kinase 2 isoform X1 [Zalophus californianus]	0	0	0	0	0	0	0	0	0	0	0	1.0658	0.74402	0	0	0	0	0	0.74156	0	0	0	3.0988	0	0	0	0	0	0	0	0	0	1.1235	0	0	0	0	0	0	0	1	2.57e-07	5.04e-07	NORMAL	NOT NORMAL	NOT NORMAL
26S proteasome non-ATPase regulatory subunit 5 isoform X1 [Zalophus californianus]	0	0	0	0	0	0	0	0	0	0	0	0.35525	0.74402	0	0	0	0	0	0	0	0	0	0.61975	0	0	0	1.0151	0	1.0034	0	0	0	0	0	0	0	0	0	0	0	1	1.21e-06	5.04e-07	NORMAL	NOT NORMAL	NOT NORMAL
prostaglandin-H2 D-isomerase [Zalophus californianus]	42.997	41.041	83.09	44.599	107.64	97.026	81.083	94.862	54.395	99.423	88.69	20.96	39.433	97.732	55.629	82.673	88.479	94.626	60.808	68.589	54.445	89.334	23.551	109.28	53.316	122.15	58.876	66.77	59.203	119.34	110.06	78.722	35.952	107.24	86.902	103.02	94.724	54.304	110.6	99.047	0.106817	0.602686	0.347789	NORMAL	NORMAL	NORMAL
inter-alpha-trypsin inhibitor heavy chain H2 isoform X1 [Zalophus californianus]	3.8219	0	0	2.8774	0	0.95123	2.796	0	4.7715	0	3.9594	0.35525	0	3.1026	0	0	3.051	0	0	0.87935	5.5556	1.0268	0	1.2419	1.7199	4.3626	1.0151	0	2.0069	0	1.1709	3.8091	0.56175	1.1055	0	0	0	0	0	0	0.021983	0.00253454	0.000281607	NOT NORMAL	NOT NORMAL	NOT NORMAL
kallikrein-6 [Zalophus californianus]	9.5549	16.059	21.542	18.703	13.719	19.976	18.174	21.997	15.269	16.923	17.421	4.6183	5.9522	26.372	13.428	14.723	16.272	15.771	13.348	21.984	12.222	13.349	8.0568	18.628	15.479	20.359	16.242	13.535	7.0241	26.142	24.588	15.237	8.9881	21.005	21.725	19.811	16.123	13.379	18.216	20	0.479473	0.540071	0.919017	NORMAL	NORMAL	NORMAL
alpha-aminoadipic semialdehyde dehydrogenase [Zalophus californianus]	3.8219	0	0	0	0	0	0	0	1.9086	0	0	5.3288	7.4402	0	0	0	0	0	1.4831	0	1.1111	0	4.958	0	0	0	6.0906	0	0	0	0	0	7.3028	0	0	0	0	3.9351	0	0	1.05e-06	1.95e-05	5.23e-06	NOT NORMAL	NOT NORMAL	NOT NORMAL
lipocalin-like 1 protein isoform X2 [Zalophus californianus]	0	3.5687	4.1032	1.4387	7.3871	4.7562	8.3879	6.874	1.9086	5.2885	3.1675	0.71051	2.2321	3.1026	3.8365	4.53	6.102	6.0658	2.9662	4.3968	3.3333	7.1878	1.8593	4.9674	0	5.8168	4.0604	6.3161	1.0034	3.4098	4.6835	5.0789	1.6853	3.3166	5.4314	6.6037	8.0616	3.9351	7.8068	6.6666	0.804595	0.982619	0.79737	NORMAL	NORMAL	NORMAL
glutathione S-transferase theta-1 isoform X1 [Zalophus californianus]	0	0	0	0	0	0	0	0	0	0	0	0	1.488	0	0.95912	0	0	0	0.74156	0	2.2222	0	1.8593	0	0	0	0	0	0	0	0	0	2.247	0	0	0	0	1.574	0	0	1	4.85e-06	5.66e-06	NORMAL	NOT NORMAL	NOT NORMAL
lysosome-associated membrane glycoprotein 1 isoform X1 [Zalophus californianus]	0	0	0	0	0	0	0	0	0	0	0	0.35525	0.74402	0	0	0	0	0	0	0.87935	1.1111	0	0.61975	0	0	0	0	0	0	0	1.1709	0	0	0	0	0	0	0.78701	0	0	1	5.36e-06	5.68e-06	NORMAL	NOT NORMAL	NOT NORMAL
elongation factor 1-delta isoform X1 [Zalophus californianus]	0	0	0	0	0	0	0	0	0	0	0.79187	0.35525	0.74402	0	0	0	0	0	0	0	0	0	1.2395	0	0	0	2.0302	0	2.0069	0	0	0	0.56175	0	0	0	0	0.78701	0	0	1	2.59e-06	1.71e-05	NORMAL	NOT NORMAL	NOT NORMAL
neutral alpha-glucosidase AB isoform X1 [Zalophus californianus]	0	0	0	0	0	0	0	0	0	0	0	2.842	0	0	0.95912	0	2.034	0	0.74156	0	0	0	1.8593	0	0	0	0	0	0	0	0	0	0	2.2111	0	0	1.0077	0	1.3011	0	1	3.78e-06	3.96e-05	NORMAL	NOT NORMAL	NOT NORMAL
prosaposin isoform X1 [Zalophus californianus]	0.95549	1.7844	4.1032	0	2.1106	2.8537	4.1939	2.7496	2.8629	4.2308	3.1675	2.1315	0.74402	1.5513	5.7547	4.53	1.017	3.6395	1.4831	9.6729	3.3333	3.0805	1.2395	3.7256	3.4398	0	1.0151	4.5115	1.0034	1.1366	7.0252	3.8091	1.1235	2.2111	5.4314	5.2829	7.0539	3.148	1.3011	7.619	0.790254	0.0213565	0.132259	NORMAL	NOT NORMAL	NORMAL
tubulin beta-2A chain isoform X1 [Zalophus californianus]	3.2609	0.2974	0	0	0	1.5613	1.572	0.69414	2.0869	0	1.2163	4.41	4.8806	0	1.3158	0	0	0	2.8765	0	3.9283	0	2.907	0	3.2576	0	3.4985	0	0.32475	0.1714	0	0	2.5058	0	0	0	0	1.67	0	1.3738	0.0504706	0.00199896	0.000151105	NORMAL	NOT NORMAL	NOT NORMAL
tubulin beta-2B chain [Zalophus californianus]	3.2609	0.2974	0	0	0	0.61009	1.572	0.69414	1.1326	0	1.2163	4.41	4.8806	0	1.3158	0	0	0	3.618	0	3.9283	0	2.907	0	3.2576	0	2.4834	0	0.32475	0.1714	0	0	3.0675	0	0	0	0	2.457	0	0.42146	0.012739	0.00151667	2.66e-05	NOT NORMAL	NOT NORMAL	NOT NORMAL
NAD(P)H dehydrogenase [quinone] 1 [Zalophus californianus]	7.6439	0	0	0	0	4.7562	5.5919	5.4992	2.8629	0	0.79187	1.421	4.4641	0	4.7956	0	0	0	5.1909	0	3.3333	0	3.0988	0	6.8795	0	4.0604	0	1.0034	0	0	0	8.4263	0	0	0	0	5.5091	0	0	0.0224782	0.00185703	1.2e-05	NOT NORMAL	NOT NORMAL	NOT NORMAL
plasma protease C1 inhibitor [Zalophus californianus]	12.421	14.275	23.594	28.774	22.161	11.415	19.572	28.871	12.406	21.154	16.629	4.9736	10.416	21.718	19.182	11.325	15.255	20.624	10.382	17.587	13.333	16.429	9.916	22.353	22.358	24.722	14.211	17.144	9.031	19.322	16.392	13.967	13.482	21.005	13.035	21.132	16.123	10.231	23.421	19.047	0.350285	0.687725	0.928474	NORMAL	NORMAL	NORMAL
afamin isoform X1 [Zalophus californianus]	13.377	8.9219	21.542	28.774	17.94	16.171	19.572	19.247	17.177	13.75	11.086	1.7763	3.7201	23.27	14.387	22.65	18.306	15.771	5.1909	16.708	21.111	16.429	10.536	21.112	17.199	18.905	7.1057	15.339	13.045	11.366	17.563	20.315	9.5498	16.583	19.553	18.49	15.115	7.8701	10.409	11.428	0.91931	0.200207	0.671523	NORMAL	NORMAL	NORMAL
filamin-C isoform X1 [Zalophus californianus]	0	0	0	0	0	0	0	0	0	0	0	0	0.74402	0	0	0	0	0	1.3302	0	0	0	0.49195	0	1.7199	0	1.3765	0	0	0	0	0	20.922	0	0	0	0	1.4117	0	0	1	3.92e-06	7.7e-07	NORMAL	NOT NORMAL	NOT NORMAL
transmembrane protein 132A isoform X1 [Zalophus californianus]	1.911	3.5687	6.1548	0	2.1106	3.8049	2.796	1.3748	2.8629	2.1154	5.5431	0	0	1.5513	2.8774	3.3975	2.034	2.4263	5.1909	5.2761	0	6.1609	0	3.7256	0	4.3626	2.0302	8.1207	1.0034	9.0928	2.3417	3.8091	0	7.7388	3.2588	2.6415	2.0154	3.148	7.8068	3.8095	0.908286	0.107744	0.112201	NORMAL	NORMAL	NORMAL
pyridoxal kinase isoform X1 [Zalophus californianus]	1.911	0	0	0	0	2.8537	1.398	1.3748	3.8172	0	3.1675	4.2631	6.6962	0	5.7547	0	0	0	8.1572	0	2.2222	0	6.1975	0	3.4398	0	1.0151	0	3.0103	0	0	0	6.1793	0	0	0	0	8.6571	0	0	0.052265	0.00203221	3.22e-05	NORMAL	NOT NORMAL	NOT NORMAL
cell surface glycoprotein MUC18 isoform X1 [Zalophus californianus]	0.95549	0	3.0774	2.8774	1.0553	4.7562	2.796	4.1244	0	3.1731	0.79187	0.71051	0	0	2.8774	1.1325	3.051	2.4263	2.9662	16.708	1.1111	2.0536	0.61975	1.2419	0	4.3626	1.0151	4.5115	2.0069	5.683	2.3417	3.8091	1.1235	2.2111	1.0863	2.6415	2.0154	1.574	1.3011	1.9047	0.667864	1.69e-06	0.03228	NORMAL	NOT NORMAL	NOT NORMAL
elongation factor 1-gamma [Zalophus californianus]	0.95549	0	0	0	0	0	0	0	1.9086	0	0	2.842	2.2321	0	0.95912	0	0	0	0	0	0	0	1.8593	0	1.7199	0	5.0755	0	6.0207	0	0	0	0.56175	0	0	0	0	1.574	0	0	1.05e-06	4.27e-05	3.97e-06	NOT NORMAL	NOT NORMAL	NOT NORMAL
fibrinogen gamma chain isoform X1 [Zalophus californianus]	18.154	8.9219	22.568	31.651	20.051	12.366	15.378	20.622	8.5887	21.154	11.086	2.1315	13.392	20.167	18.223	20.385	15.255	20.624	14.09	14.949	23.333	15.402	9.2963	12.419	22.358	18.905	23.347	12.632	12.041	12.503	16.392	22.855	8.4263	12.161	21.725	9.2451	14.108	11.018	16.915	17.143	0.872623	0.27505	0.327918	NORMAL	NORMAL	NORMAL
SH3 domain-binding glutamic acid-rich-like protein 3 [Zalophus californianus]	0	0	0	0	1.0553	0.95123	0	0	0	0	0	1.421	0	0	0.95912	1.1325	0	0	1.4831	0.87935	2.2222	0	1.8593	0	0	0	1.0151	0	0	0	0	1.2697	2.8088	0	0	0	0	0	0	0	9.88e-05	0.000339755	4.45e-06	NOT NORMAL	NOT NORMAL	NOT NORMAL
chloride intracellular channel protein 4 [Zalophus californianus]	4.7774	0	0	0	0	1.9025	2.796	1.3748	4.7715	0	3.1675	0.71051	7.0693	0	1.9182	0	0	0	8.8987	0	1.1111	0	4.3383	0	0	0	2.0302	0	0	0	0	0	7.8646	0	0	0	0	7.8701	0	0	0.0438717	0.000132183	4.03e-06	NOT NORMAL	NOT NORMAL	NOT NORMAL
tropomyosin alpha-4 chain isoform X2 [Zalophus californianus]	0.22926	0	0	0	0	0	0	0	0	0	0	1.7	2.4106	0	0.23013	0	0	0	0.74156	0	0	0	4.5431	0	5.5723	0	3.5324	0	0.48154	0	0	0	3.8032	0	0	0	0	1.7629	0	0	1.05e-06	1.22e-05	1.03e-05	NOT NORMAL	NOT NORMAL	NOT NORMAL
PITH domain-containing protein 1 isoform X1 [Zalophus californianus]	0	0	0	0	0	0	0	0	0	0	0.79187	1.7763	0.74402	0	0	0	0	0	0	0	0	0	1.2395	0	0	0	0	0	4.0138	0	0	0	0	0	0	0	0	0	0	0	1	1.22e-06	5.04e-07	NORMAL	NOT NORMAL	NOT NORMAL
26S proteasome regulatory subunit 6A [Zalophus californianus]	0	0	0	0	0	0	0	0	0.9543	0	0	1.0658	0	0	0	0	0	0	0	0	0	0	1.2395	0	0	0	1.0151	0	3.0103	0	0	0	0	0	0	0	0	0	0	0	1	1.02e-06	5.04e-07	NORMAL	NOT NORMAL	NOT NORMAL
monocarboxylate transporter 1 [Zalophus californianus]	0	0	0	0	0	0	0	0	0	0	0	0.71051	0	0	0.95912	0	0	0	0	0	1.1111	0	0	0	0	0	1.0151	0	2.0069	0	0	0	0	0	0	0	0	0	0	0	1	1.07e-06	5.04e-07	NORMAL	NOT NORMAL	NOT NORMAL
complement C1q subcomponent subunit A [Zalophus californianus]	0.95549	1.7844	3.0774	7.1934	4.2212	7.6099	2.796	6.874	0	5.2885	2.3756	0.71051	0.74402	4.6539	0.95912	3.3975	6.102	4.8526	2.2247	7.0348	0	4.1073	2.479	3.7256	0	1.4542	1.0151	4.5115	3.0103	1.1366	5.8543	3.8091	0.56175	3.3166	3.2588	3.9622	5.0385	0.78701	1.3011	2.8571	0.282901	0.195717	0.567969	NORMAL	NORMAL	NORMAL
mannosyl-oligosaccharide 1,2-alpha-mannosidase IA isoform X1 [Zalophus californianus]	0	0	2.0516	0	6.3318	1.9025	2.796	0	1.9086	1.0577	3.1675	0	0	0	0	2.265	5.085	2.4263	3.7078	0.87935	0	2.0536	0	3.7256	0	1.4542	0	1.8046	0	1.1366	2.3417	1.2697	1.6853	4.4222	1.0863	3.9622	2.0154	1.574	5.2046	2.8571	0.0182724	0.00772097	0.330556	NOT NORMAL	NOT NORMAL	NORMAL
complement factor B isoform X1 [Zalophus californianus]	20.065	17.844	29.748	38.844	34.825	22.83	22.368	31.621	26.72	24.327	17.421	4.6183	8.9283	18.616	21.101	27.18	18.306	40.034	13.348	23.742	24.445	24.644	22.931	28.563	24.078	26.176	20.302	15.339	13.045	19.322	30.442	26.664	10.673	19.9	36.933	17.17	28.216	16.527	24.722	22.857	0.592523	0.238461	0.932501	NORMAL	NORMAL	NORMAL
cellular retinoic acid-binding protein 1 [Zalophus californianus]	16.243	1.7844	0	1.4387	0	13.317	9.7858	16.498	15.269	0	15.837	2.842	14.136	0	11.509	0	0	0	11.123	0	8.8889	0	13.015	0	13.759	0	11.166	0	7.0241	0	1.1709	0	18.538	0	0	0	0	18.101	0	0.95237	0.0510755	0.000463534	3.92e-05	NORMAL	NOT NORMAL	NOT NORMAL
neuronal cell adhesion molecule isoform X1 [Zalophus californianus]	14.226	18.977	28.663	12.24	22.446	20.233	23.788	21.444	12.855	25.67	18.657	5.6446	6.3301	18.698	17.279	21.679	27.992	26.664	15.247	14.963	12.604	33.787	6.591	22.012	15.133	27.838	12.235	32.249	14.521	25.787	22.414	23.406	9.5587	25.866	20.794	27.54	21.434	16.74	21.218	23.91	0.902464	0.642983	0.846817	NORMAL	NORMAL	NORMAL
proteasome subunit alpha type-6 isoform X1 [Zalophus californianus]	0	0	0	0	0	0	0	0	0	0	0.79187	1.0658	0	0	0.95912	0	0	0	0	0	0	0	0	0	1.7199	0	1.0151	0	3.0103	0	0	0	3.3705	0	0	0	0	0	0	0	1	5.95e-06	4.76e-06	NORMAL	NOT NORMAL	NOT NORMAL
putative hydroxypyruvate isomerase isoform X1 [Zalophus californianus]	0	0	0	0	0	0	0	0	0	0	0.79187	0.35525	1.488	0	0	0	0	0	0	0	1.1111	0	0.61975	0	0	0	0	0	0	0	0	0	1.6853	0	0	0	0	1.574	0	0	1	4.19e-06	4.48e-06	NORMAL	NOT NORMAL	NOT NORMAL
high mobility group protein B1 [Zalophus californianus]	0.95549	0	0	0	0	0	0	0	0	0	0.79187	2.842	2.2321	0	2.8774	0	0	0	2.2247	0	1.1111	0	4.958	0	0	0	0	0	0	0	0	0	7.8646	0	0	0	0	4.7221	0	0	1.05e-06	4.14e-05	5.56e-06	NOT NORMAL	NOT NORMAL	NOT NORMAL
heat shock protein HSP 90-beta-like [Zalophus californianus]	1.1189	0	0	0.33694	0	0.10019	0.37649	0	0.4805	0	0.39872	1.0025	2.0422	0	1.1121	0	0	0	1.2592	0.23682	1.3663	0	1.3644	0	1.3292	0	1.1174	0	0.54048	0	0	0	1.3683	0	0	0	0	1.8065	0	0.25648	0.0025872	0.0028992	6.04e-05	NOT NORMAL	NOT NORMAL	NOT NORMAL
ADP-ribosylation factor 4 [Zalophus californianus]	0	0	0	0	0	0.76061	0	0.54965	0.76306	0	0.31659	1.2074	1.3389	0	0.76692	0	0	0	1.631	0	0.88845	0	3.0981	0	0	0	1.4209	0	0.80236	0	0	0	3.7071	0	0	0	0	3.7773	0	0	0.00017534	0.000261052	1.2e-05	NOT NORMAL	NOT NORMAL	NOT NORMAL
dihydropteridine reductase [Zalophus californianus]	1.911	0	0	0	0	2.8537	6.9899	1.3748	0.9543	0	2.3756	2.842	4.4641	0	3.8365	0	0	0	2.9662	0	6.6667	0	3.0988	0	6.8795	0	2.0302	0	2.0069	0	0	0	6.741	0	0	0	0	3.9351	0	0	0.00812325	0.00145731	2.77e-05	NOT NORMAL	NOT NORMAL	NOT NORMAL
cystatin-C-like [Zalophus californianus]	8.5994	8.9219	13.335	11.509	20.051	17.122	19.572	17.872	9.543	13.75	11.086	4.9736	5.9522	15.513	7.673	18.12	18.306	13.345	10.382	17.587	7.7778	15.402	1.2395	13.66	10.319	11.634	8.1208	8.1207	2.0069	20.459	22.246	11.427	5.6175	11.055	15.208	6.6037	9.0693	8.6571	15.614	14.286	0.264019	0.817965	0.900714	NORMAL	NORMAL	NORMAL
osteoclast-stimulating factor 1 [Zalophus californianus]	0	0	0	0	0	0.95123	0	1.3748	0	0	0	0.35525	0.74402	0	0	0	0	0	0.74156	0.87935	1.1111	0	0.61975	0	0	0	0	0	0	0	0	0	0	0	0	0	0	0.78701	0	0	0.000184896	2.12e-05	5.04e-07	NOT NORMAL	NOT NORMAL	NOT NORMAL
galactose mutarotase isoform X1 [Zalophus californianus]	0.95549	0	0	0	0	0.95123	0	0	0	0	1.5837	1.421	0	0	0	0	0	0	1.4831	0	1.1111	0	2.479	0	1.7199	0	1.0151	0	0	0	0	0	2.247	0	0	0	0	0.78701	0	0	6.46e-05	9.1e-05	3.28e-06	NOT NORMAL	NOT NORMAL	NOT NORMAL
ribonuclease K6-like [Zalophus californianus]	0	0	0	1.4387	0	0	0	0	0	0	0	0.71051	0	1.5513	0	2.265	0	0	0	1.7587	0	0	1.8593	0	0	0	0	0	0	0	0	0	0	0	0	0	0	0	1.3011	0	1.05e-06	4.21e-06	5.04e-07	NOT NORMAL	NOT NORMAL	NOT NORMAL
apolipoprotein E [Zalophus californianus]	74.528	155.24	115.92	61.863	100.25	89.416	81.083	89.362	82.07	131.15	73.644	25.578	33.481	152.03	93.994	115.52	128.14	123.74	88.246	73.865	62.222	116.03	22.931	99.349	111.79	136.7	55.83	77.598	82.282	159.12	110.06	124.43	49.996	137.09	120.58	121.51	119.92	77.127	148.33	111.43	0.340673	0.491607	0.650585	NORMAL	NORMAL	NORMAL
ubiquitin carboxyl-terminal hydrolase 5 isoform X1 [Zalophus californianus]	4.7774	0	0	0	0	0	0	0	2.8629	0	3.1675	2.842	4.4641	0	0.95912	0	0	0	1.4831	0	0	0	1.8593	0	0	0	3.0453	0	5.0172	0	0	0	5.6175	0	0	0	0	0	0	0	1.05e-06	0.000216985	4.76e-06	NOT NORMAL	NOT NORMAL	NOT NORMAL
argininosuccinate lyase [Zalophus californianus]	2.8665	0	0	0	0	0	0	0	0	0	0.79187	0.35525	2.2321	0	0.95912	0	0	0	2.2247	0	0	0	1.2395	0	1.7199	0	2.0302	0	0	0	0	0	8.4263	0	0	0	0	3.9351	0	0	1.05e-06	0.000102993	4.61e-06	NOT NORMAL	NOT NORMAL	NOT NORMAL
C4b-binding protein alpha chain isoform X1 [Zalophus californianus]	5.7329	0	2.0516	2.8774	1.0553	0	1.398	2.7496	4.7715	0	2.3756	0	3.7201	0	0.95912	2.265	0	1.2132	0.74156	0	2.2222	1.0268	0	1.2419	3.4398	1.4542	3.0453	0	4.0138	0	0	1.2697	1.1235	1.1055	1.0863	0	1.0077	0	2.6023	0	0.324352	0.0367286	0.0031278	NORMAL	NOT NORMAL	NOT NORMAL
tubulin beta-3 chain [Zalophus californianus]	9.1941	0	0	0	0	2.6755	6.6244	3.3667	4.1751	0	4.1717	16.239	17.526	0	5.4759	0	0	0	7.976	0	9.003	0	12.308	0	7.2782	0	6.2156	0	1.7326	1.3712	0	0	6.6915	0	0	0	0	5.6999	0	4.0793	0.0359214	0.001722	0.000432306	NOT NORMAL	NOT NORMAL	NOT NORMAL
glutathione S-transferase A4 [Zalophus californianus]	1.911	0	0	0	0	1.9025	1.398	0	0	0	1.5837	1.0658	0.74402	0	0.95912	0	0	0	2.2247	0	3.3333	0	1.2395	0	1.7199	0	3.0453	0	0	0	0	0	2.8088	0	0	0	0	2.361	0	0	0.00164477	0.000615639	5.09e-06	NOT NORMAL	NOT NORMAL	NOT NORMAL
aspartate aminotransferase, cytoplasmic [Zalophus californianus]	12.421	7.1375	5.129	1.4387	13.719	14.268	12.582	10.998	11.452	7.4038	7.9187	9.5919	11.904	15.513	16.305	7.9276	13.221	8.4921	16.314	14.07	10	15.402	16.733	8.693	15.479	15.996	11.166	9.023	4.0138	12.503	14.05	5.0789	14.606	13.267	17.38	17.17	9.0693	21.249	14.313	11.428	0.201096	0.0346679	0.909283	NORMAL	NOT NORMAL	NORMAL
NADP-dependent malic enzyme, mitochondrial isoform X1 [Zalophus californianus]	0	0	0	0	0	0	0	0	0	0	0	7.6648	0	0	0	0	0	0	0	0	0	0	1.8593	0	0	0	0	0	0	0	0	0	0	0	0	0	0	0	0	0	1	1.81e-08	1	NORMAL	NOT NORMAL	NORMAL
septin-8 isoform X1 [Zalophus californianus]	0	0	0	0	0	0	0	0	0	0	0	6.3946	0	0	0	0	0	0	0	0	0	0	1.8593	0	0	0	0	0	0	0	0	0	0	0	0	0	0	0	0	0	1	2.2e-08	1	NORMAL	NOT NORMAL	NORMAL
cytochrome c1, heme protein, mitochondrial [Zalophus californianus]	0	0	0	0	0	0	0	0	0	0	0	5.3288	0	0	0	0	0	0	0	0	0	0	2.479	0	0	0	0	0	0	0	0	0	0	0	0	0	0	0	0	0	1	3.67e-08	1	NORMAL	NOT NORMAL	NORMAL
splicing factor, proline- and glutamine-rich isoform X1 [Zalophus californianus]	0	0	0	0	0	0	0	0	0	0	0	4.6183	0	0	0	0	0	0	0	0	0	0	3.0988	0	0	0	0	0	0	0	0	0	0	0	0	0	0	0	0	0	1	4.58e-08	1	NORMAL	NOT NORMAL	NORMAL
enoyl-CoA hydratase, mitochondrial [Zalophus californianus]	0	0	0	0	0	0	0	0	0	0	0	2.842	3.7201	0	0	0	0	0	0	0	0	0	0	0	0	0	0	0	0	0	0	0	0	0	0	0	0	0	0	0	1	4.54e-08	1	NORMAL	NOT NORMAL	NORMAL
myc box-dependent-interacting protein 1 isoform X8 [Zalophus californianus]	0	0	0	0	0	0	0	0	0	0	0	4.9736	1.488	0	0	0	0	0	0	0	0	0	0	0	0	0	0	0	0	0	0	0	0	0	0	0	0	0	0	0	1	2.27e-08	1	NORMAL	NOT NORMAL	NORMAL
2-oxoglutarate dehydrogenase, mitochondrial isoform X1 [Zalophus californianus]	0	0	0	0	0	0	0	0	0	0	0	5.1826	0	0	0	0	0	0	0	0	0	0	0.94791	0	0	0	0	0	0	0	0	0	0	0	0	0	0	0	0	0	1	1.38e-08	1	NORMAL	NOT NORMAL	NORMAL
NAD(P) transhydrogenase, mitochondrial [Zalophus californianus]	0	0	0	0	0	0	0	0	0	0	0	3.1973	2.2321	0	0	0	0	0	0	0	0	0	0	0	0	0	0	0	0	0	0	0	0	0	0	0	0	0	0	0	1	4.59e-08	1	NORMAL	NOT NORMAL	NORMAL
cytoplasmic FMR1-interacting protein 2 isoform X2 [Zalophus californianus]	0	0	0	0	0	0	0	0	0	0	0	3.9078	1.488	0	0	0	0	0	0	0	0	0	0	0	0	0	0	0	0	0	0	0	0	0	0	0	0	0	0	0	1	2.98e-08	1	NORMAL	NOT NORMAL	NORMAL
nck-associated protein 1 isoform X1 [Zalophus californianus]	0	0	0	0	0	0	0	0	0	0	0	2.4868	2.2321	0	0	0	0	0	0	0	0	0	0	0	0	0	0	0	0	0	0	0	0	0	0	0	0	0	0	0	1	4.14e-08	1	NORMAL	NOT NORMAL	NORMAL
heterogeneous nuclear ribonucleoprotein R isoform X2 [Zalophus californianus]	0	0	0	0	0	0	0	0	0	0	0	2.9309	0	0	0	0	0	0	0	0	0	0	1.7043	0	0	0	0	0	0	0	0	0	0	0	0	0	0	0	0	0	1	4.35e-08	1	NORMAL	NOT NORMAL	NORMAL
isocitrate dehydrogenase [NAD] subunit gamma, mitochondrial isoform X1 [Zalophus californianus]	0	0	0	0	0	0	0	0	0	0	0	2.1315	0	0	0	0	0	0	0	0	0	0	2.479	0	0	0	0	0	0	0	0	0	0	0	0	0	0	0	0	0	1	4.28e-08	1	NORMAL	NOT NORMAL	NORMAL
ATP-citrate synthase isoform X1 [Zalophus californianus]	0	0	0	0	0	0	0	0	0	0	0	3.1973	0	0	0	0	0	0	0	0	0	0	1.2395	0	0	0	0	0	0	0	0	0	0	0	0	0	0	0	0	0	1	3.04e-08	1	NORMAL	NOT NORMAL	NORMAL
isovaleryl-CoA dehydrogenase, mitochondrial [Zalophus californianus]	0	0	0	0	0	0	0	0	0	0	0	3.1973	0	0	0	0	0	0	0	0	0	0	1.2395	0	0	0	0	0	0	0	0	0	0	0	0	0	0	0	0	0	1	3.04e-08	1	NORMAL	NOT NORMAL	NORMAL
catenin beta-1 [Zalophus californianus]	0	0	0	0	0	0	0	0	0	0	0	1.421	2.9761	0	0	0	0	0	0	0	0	0	0	0	0	0	0	0	0	0	0	0	0	0	0	0	0	0	0	0	1	3.76e-08	1	NORMAL	NOT NORMAL	NORMAL
oxidation resistance protein 1 isoform X1 [Zalophus californianus]	0	0	0	0	0	0	0	0	0	0	0	2.1315	2.2321	0	0	0	0	0	0	0	0	0	0	0	0	0	0	0	0	0	0	0	0	0	0	0	0	0	0	0	1	3.9e-08	1	NORMAL	NOT NORMAL	NORMAL
non-POU domain-containing octamer-binding protein [Zalophus californianus]	0	0	0	0	0	0	0	0	0	0	0	1.7763	0	0	0	0	0	0	0	0	0	0	2.479	0	0	0	0	0	0	0	0	0	0	0	0	0	0	0	0	0	1	4.59e-08	1	NORMAL	NOT NORMAL	NORMAL
protein kinase C gamma type isoform X1 [Zalophus californianus]	0	0	0	0	0	0	0	0	0	0	0	3.612	0	0	0	0	0	0	0	0	0	0	0.61975	0	0	0	0	0	0	0	0	0	0	0	0	0	0	0	0	0	1	1.31e-08	1	NORMAL	NOT NORMAL	NORMAL
phytanoyl-CoA hydroxylase-interacting protein-like isoform X1 [Zalophus californianus]	0	0	0	0	0	0	0	0	0	0	0	3.1973	0	0	0	0	0	0	0	0	0	0	0.98125	0	0	0	0	0	0	0	0	0	0	0	0	0	0	0	0	0	1	2.34e-08	1	NORMAL	NOT NORMAL	NORMAL
lamin-B2 isoform X1 [Zalophus californianus]	0	0	0	0	0	0	0	0	0	0	0	2.842	0	0	0	0	0	0	0	0	0	0	1.2395	0	0	0	0	0	0	0	0	0	0	0	0	0	0	0	0	0	1	3.44e-08	1	NORMAL	NOT NORMAL	NORMAL
complexin-2 [Zalophus californianus]	0	0	0	0	0	0	0	0	0	0	0	3.4037	0	0	0	0	0	0	0	0	0	0	0.61975	0	0	0	0	0	0	0	0	0	0	0	0	0	0	0	0	0	1	1.38e-08	1	NORMAL	NOT NORMAL	NORMAL
junctional adhesion molecule-like isoform X1 [Zalophus californianus]	0	0	0	0	0	0	0	0	0.9543	0	0	0	0	0	0	0	0	0	0	0	0	0	0	0	0	0	3.0453	0	0	0	0	0	0	0	0	0	0	0	0	0	1	2.39e-08	1	NORMAL	NOT NORMAL	NORMAL
heat shock protein 105 kDa [Zalophus californianus]	0	0	0	0	0	0	0	0	0	0	0	3.1973	0.74402	0	0	0	0	0	0	0	0	0	0	0	0	0	0	0	0	0	0	0	0	0	0	0	0	0	0	0	1	1.73e-08	1	NORMAL	NOT NORMAL	NORMAL
rho guanine nucleotide exchange factor 33 [Zalophus californianus]	0	0	0	0	0	0	0	0	0	0	0	3.1973	0.74402	0	0	0	0	0	0	0	0	0	0	0	0	0	0	0	0	0	0	0	0	0	0	0	0	0	0	0	1	1.73e-08	1	NORMAL	NOT NORMAL	NORMAL
heterogeneous nuclear ribonucleoproteins C1/C2 isoform X1 [Zalophus californianus]	0	0	0	0	0	0	0	0	0	0	0	1.421	0	0	0	0	0	0	0	0	0	0	2.479	0	0	0	0	0	0	0	0	0	0	0	0	0	0	0	0	0	1	4.32e-08	1	NORMAL	NOT NORMAL	NORMAL
acylglycerol kinase, mitochondrial isoform X1 [Zalophus californianus]	0	0	0	0	0	0	0	0	0	0	0	2.4868	0	0	0	0	0	0	0	0	0	0	1.2395	0	0	0	0	0	0	0	0	0	0	0	0	0	0	0	0	0	1	3.9e-08	1	NORMAL	NOT NORMAL	NORMAL
guanine nucleotide-binding protein G(z) subunit alpha [Zalophus californianus]	0	0	0	0	0	0	0	0	0	0	0	2.4868	0	0	0	0	0	0	0	0	0	0	1.2395	0	0	0	0	0	0	0	0	0	0	0	0	0	0	0	0	0	1	3.9e-08	1	NORMAL	NOT NORMAL	NORMAL
core histone macro-H2A.1 isoform X1 [Zalophus californianus]	0	0	0	0	0	0	0	0	0	0	0	2.1315	1.488	0	0	0	0	0	0	0	0	0	0	0	0	0	0	0	0	0	0	0	0	0	0	0	0	0	0	0	1	4.59e-08	1	NORMAL	NOT NORMAL	NORMAL
apoptosis-inducing factor 1, mitochondrial isoform X1 [Zalophus californianus]	0	0	0	0	0	0	0	0	0	0	0	2.842	0.74402	0	0	0	0	0	0	0	0	0	0	0	0	0	0	0	0	0	0	0	0	0	0	0	0	0	0	0	1	1.96e-08	1	NORMAL	NOT NORMAL	NORMAL
kinesin light chain 1 isoform X1 [Zalophus californianus]	0	0	0	0	0	0	0	0	0	0	0	2.842	0.74402	0	0	0	0	0	0	0	0	0	0	0	0	0	0	0	0	0	0	0	0	0	0	0	0	0	0	0	1	1.96e-08	1	NORMAL	NOT NORMAL	NORMAL
succinate dehydrogenase [ubiquinone] iron-sulfur subunit, mitochondrial [Zalophus californianus]	0	0	0	0	0	0	0	0	0	0	0	2.842	0.74402	0	0	0	0	0	0	0	0	0	0	0	0	0	0	0	0	0	0	0	0	0	0	0	0	0	0	0	1	1.96e-08	1	NORMAL	NOT NORMAL	NORMAL
hepatocyte cell adhesion molecule isoform X1 [Zalophus californianus]	0	0	0	0	0	0	0	0	0	0	0	2.842	0	0	0	0	0	0	0	0	0	0	0.61975	0	0	0	0	0	0	0	0	0	0	0	0	0	0	0	0	0	1	1.62e-08	1	NORMAL	NOT NORMAL	NORMAL
microtubule-associated protein RP/EB family member 3 isoform X1 [Zalophus californianus]	0	0	0	0	0	0	0	0	0	0	0	2.7129	0.74402	0	0	0	0	0	0	0	0	0	0	0	0	0	0	0	0	0	0	0	0	0	0	0	0	0	0	0	1	2.06e-08	1	NORMAL	NOT NORMAL	NORMAL
LOW QUALITY PROTEIN: trifunctional enzyme subunit beta, mitochondrial [Zalophus californianus]	0	0	0	0	0	0	0	0	0	0	0	2.0121	1.363	0	0	0	0	0	0	0	0	0	0	0	0	0	0	0	0	0	0	0	0	0	0	0	0	0	0	0	1	4.58e-08	1	NORMAL	NOT NORMAL	NORMAL
aquaporin-4 isoform X1 [Zalophus californianus]	0	0	0	0	0	0	0	0	0	0	0	2.1315	0	0	0	0	0	0	0	0	0	0	1.2395	0	0	0	0	0	0	0	0	0	0	0	0	0	0	0	0	0	1	4.35e-08	1	NORMAL	NOT NORMAL	NORMAL
SRC kinase signaling inhibitor 1 isoform X8 [Zalophus californianus]	0	0	0	0	0	0	0	0	0	0	0.79187	2.4868	0	0	0	0	0	0	0	0	0	0	0	0	0	0	0	0	0	0	0	0	0	0	0	0	0	0	0	0	1	2.43e-08	1	NORMAL	NOT NORMAL	NORMAL
elongin-B [Zalophus californianus]	0	0	0	0	0	0	0	0	0	0	0	1.7763	1.488	0	0	0	0	0	0	0	0	0	0	0	0	0	0	0	0	0	0	0	0	0	0	0	0	0	0	0	1	4.36e-08	1	NORMAL	NOT NORMAL	NORMAL
gamma-adducin isoform X1 [Zalophus californianus]	0	0	0	0	0	0	0	0	0	0	0	2.4868	0.74402	0	0	0	0	0	0	0	0	0	0	0	0	0	0	0	0	0	0	0	0	0	0	0	0	0	0	0	1	2.27e-08	1	NORMAL	NOT NORMAL	NORMAL
protein NDRG4 isoform X1 [Zalophus californianus]	0	0	0	0	0	0	0	0	0	0	0	2.4868	0.74402	0	0	0	0	0	0	0	0	0	0	0	0	0	0	0	0	0	0	0	0	0	0	0	0	0	0	0	1	2.27e-08	1	NORMAL	NOT NORMAL	NORMAL
microtubule-associated protein RP/EB family member 2 isoform X1 [Zalophus californianus]	0	0	0	0	0	0	0	0	0	0	0	1.9055	0	0	0	0	0	0	0	0	0	0	1.2395	0	0	0	0	0	0	0	0	0	0	0	0	0	0	0	0	0	1	4.55e-08	1	NORMAL	NOT NORMAL	NORMAL
3-ketoacyl-CoA thiolase, peroxisomal [Zalophus californianus]	0	0	0	0	0	0	0	0	0	0	0	2.4868	0	0	0	0	0	0	0	0	0	0	0.61975	0	0	0	0	0	0	0	0	0	0	0	0	0	0	0	0	0	1	1.86e-08	1	NORMAL	NOT NORMAL	NORMAL
NADH-cytochrome b5 reductase 3 [Zalophus californianus]	0	0	0	0	0	0	0	0	0	0	0	1.7763	0	0	0	0	0	0	0	0	0	0	1.2395	0	0	0	0	0	0	0	0	0	0	0	0	0	0	0	0	0	1	4.59e-08	1	NORMAL	NOT NORMAL	NORMAL
bolA-like protein 2 [Zalophus californianus]	0	0	0	0	0	0	0	0	0	0	0	0.71051	2.2321	0	0	0	0	0	0	0	0	0	0	0	0	0	0	0	0	0	0	0	0	0	0	0	0	0	0	0	1	2.43e-08	1	NORMAL	NOT NORMAL	NORMAL
cdc42 effector protein 4 [Zalophus californianus]	0	0	0	0	0	0	0	0	0	0	0	0.71051	2.2321	0	0	0	0	0	0	0	0	0	0	0	0	0	0	0	0	0	0	0	0	0	0	0	0	0	0	0	1	2.43e-08	1	NORMAL	NOT NORMAL	NORMAL
epoxide hydrolase 1 [Zalophus californianus]	0	0	0	0	0	0	0	0	0	0	0	2.1315	0.74402	0	0	0	0	0	0	0	0	0	0	0	0	0	0	0	0	0	0	0	0	0	0	0	0	0	0	0	1	2.7e-08	1	NORMAL	NOT NORMAL	NORMAL
far upstream element-binding protein 1 isoform X1 [Zalophus californianus]	0	0	0	0	0	0	0	0	0	0	0	2.1315	0.74402	0	0	0	0	0	0	0	0	0	0	0	0	0	0	0	0	0	0	0	0	0	0	0	0	0	0	0	1	2.7e-08	1	NORMAL	NOT NORMAL	NORMAL
lon protease homolog, mitochondrial [Zalophus californianus]	0	0	0	0	0	0	0	0	0	0	0	2.1315	0.74402	0	0	0	0	0	0	0	0	0	0	0	0	0	0	0	0	0	0	0	0	0	0	0	0	0	0	0	1	2.7e-08	1	NORMAL	NOT NORMAL	NORMAL
nebulette isoform X12 [Zalophus californianus]	0	0	0	0	0	0	0	0	0	0	0	2.1315	0.74402	0	0	0	0	0	0	0	0	0	0	0	0	0	0	0	0	0	0	0	0	0	0	0	0	0	0	0	1	2.7e-08	1	NORMAL	NOT NORMAL	NORMAL
tropomodulin-2 [Zalophus californianus]	0	0	0	0	0	0	0	0	0	0	0	2.1315	0.74402	0	0	0	0	0	0	0	0	0	0	0	0	0	0	0	0	0	0	0	0	0	0	0	0	0	0	0	1	2.7e-08	1	NORMAL	NOT NORMAL	NORMAL
protein kinase C beta type isoform X1 [Zalophus californianus]	0	0	0	0	0	0	0	0	0	0	0	2.0721	0.74402	0	0	0	0	0	0	0	0	0	0	0	0	0	0	0	0	0	0	0	0	0	0	0	0	0	0	0	1	2.79e-08	1	NORMAL	NOT NORMAL	NORMAL
NAD-dependent protein deacetylase sirtuin-2 [Zalophus californianus]	0	0	0	0	0	0	0	0	0	0	0	1.7763	0	0	0	0	0	0	0	0	0	0	0	0	0	0	1.0151	0	0	0	0	0	0	0	0	0	0	0	0	0	1	4.31e-08	1	NORMAL	NOT NORMAL	NORMAL
AP-2 complex subunit sigma [Zalophus californianus]	0	0	0	0	0	0	0	0	0	0	0	2.1315	0	0	0	0	0	0	0	0	0	0	0.61975	0	0	0	0	0	0	0	0	0	0	0	0	0	0	0	0	0	1	2.2e-08	1	NORMAL	NOT NORMAL	NORMAL
ganglioside-induced differentiation-associated protein 1-like 1 isoform X1 [Zalophus californianus]	0	0	0	0	0	0	0	0	0	0	0	2.1315	0	0	0	0	0	0	0	0	0	0	0.61975	0	0	0	0	0	0	0	0	0	0	0	0	0	0	0	0	0	1	2.2e-08	1	NORMAL	NOT NORMAL	NORMAL
inositol polyphosphate-4-phosphatase type I A isoform X1 [Zalophus californianus]	0	0	0	0	0	0	0	0	0	0	0	2.1315	0	0	0	0	0	0	0	0	0	0	0.61975	0	0	0	0	0	0	0	0	0	0	0	0	0	0	0	0	0	1	2.2e-08	1	NORMAL	NOT NORMAL	NORMAL
interleukin enhancer-binding factor 3 isoform X1 [Zalophus californianus]	0	0	0	0	0	0	0	0	0	0	0	2.1315	0	0	0	0	0	0	0	0	0	0	0.61975	0	0	0	0	0	0	0	0	0	0	0	0	0	0	0	0	0	1	2.2e-08	1	NORMAL	NOT NORMAL	NORMAL
NADH dehydrogenase [ubiquinone] 1 alpha subcomplex subunit 12 [Zalophus californianus]	0	0	0	0	0	0	0	0	0	0	0	2.1315	0	0	0	0	0	0	0	0	0	0	0.61975	0	0	0	0	0	0	0	0	0	0	0	0	0	0	0	0	0	1	2.2e-08	1	NORMAL	NOT NORMAL	NORMAL
NADH dehydrogenase [ubiquinone] flavoprotein 3, mitochondrial isoform X1 [Zalophus californianus]	0	0	0	0	0	0	0	0	0	0	0	2.1315	0	0	0	0	0	0	0	0	0	0	0.61975	0	0	0	0	0	0	0	0	0	0	0	0	0	0	0	0	0	1	2.2e-08	1	NORMAL	NOT NORMAL	NORMAL
saccharopine dehydrogenase-like oxidoreductase [Zalophus californianus]	0	0	0	0	0	0	0	0	0	0	0	2.1315	0	0	0	0	0	0	0	0	0	0	0.61975	0	0	0	0	0	0	0	0	0	0	0	0	0	0	0	0	0	1	2.2e-08	1	NORMAL	NOT NORMAL	NORMAL
serine/arginine-rich splicing factor 3 [Zalophus californianus]	0	0	0	0	0	0	0	0	0	0	0	1.421	0	0	0	0	0	0	0	0	0	0	1.2395	0	0	0	0	0	0	0	0	0	0	0	0	0	0	0	0	0	1	4.24e-08	1	NORMAL	NOT NORMAL	NORMAL
peroxisomal multifunctional enzyme type 2 [Zalophus californianus]	0	0	0	0	0	0	0	0	0	0	0	1.0658	0	1.5513	0	0	0	0	0	0	0	0	0	0	0	0	0	0	0	0	0	0	0	0	0	0	0	0	0	0	1	4.59e-08	1	NORMAL	NOT NORMAL	NORMAL
60S ribosomal protein L3 [Zalophus californianus]	0	0	0	0	0	0	0	0	0	0	0	1.0658	1.488	0	0	0	0	0	0	0	0	0	0	0	0	0	0	0	0	0	0	0	0	0	0	0	0	0	0	0	1	4.59e-08	1	NORMAL	NOT NORMAL	NORMAL
dipeptidyl aminopeptidase-like protein 6 isoform X1 [Zalophus californianus]	0	0	0	0	0	0	0	0	0	0	0	1.0658	1.488	0	0	0	0	0	0	0	0	0	0	0	0	0	0	0	0	0	0	0	0	0	0	0	0	0	0	0	1	4.59e-08	1	NORMAL	NOT NORMAL	NORMAL
NADH dehydrogenase [ubiquinone] 1 beta subcomplex subunit 5, mitochondrial [Zalophus californianus]	0	0	0	0	0	0	0	0	0	0	0	1.0658	1.488	0	0	0	0	0	0	0	0	0	0	0	0	0	0	0	0	0	0	0	0	0	0	0	0	0	0	0	1	4.59e-08	1	NORMAL	NOT NORMAL	NORMAL
protein RUFY3 isoform X1 [Zalophus californianus]	0	0	0	0	0	0	0	0	0	0	0	1.0658	1.488	0	0	0	0	0	0	0	0	0	0	0	0	0	0	0	0	0	0	0	0	0	0	0	0	0	0	0	1	4.59e-08	1	NORMAL	NOT NORMAL	NORMAL
ubiquilin-2 [Zalophus californianus]	0	0	0	0	0	0	0	0	0	0	0	1.0658	1.488	0	0	0	0	0	0	0	0	0	0	0	0	0	0	0	0	0	0	0	0	0	0	0	0	0	0	0	1	4.59e-08	1	NORMAL	NOT NORMAL	NORMAL
glycerophosphoinositol inositolphosphodiesterase GDPD2 [Zalophus californianus]	0	0	0	0	0	0	0	0	0	0	0	1.421	0	0	0	0	0	0	0	0	1.1111	0	0	0	0	0	0	0	0	0	0	0	0	0	0	0	0	0	0	0	1	4.51e-08	1	NORMAL	NOT NORMAL	NORMAL
ATPase GET3 [Zalophus californianus]	0	0	0	0	0	0	0	0	0	0	0	1.7763	0.74402	0	0	0	0	0	0	0	0	0	0	0	0	0	0	0	0	0	0	0	0	0	0	0	0	0	0	0	1	3.3e-08	1	NORMAL	NOT NORMAL	NORMAL
phosphatidylinositol 5-phosphate 4-kinase type-2 beta isoform X1 [Zalophus californianus]	0	0	0	0	0	0	0	0	0	0	0	1.7763	0.74402	0	0	0	0	0	0	0	0	0	0	0	0	0	0	0	0	0	0	0	0	0	0	0	0	0	0	0	1	3.3e-08	1	NORMAL	NOT NORMAL	NORMAL
V-type proton ATPase subunit G 1 [Zalophus californianus]	0	0	0	0	0	0	0	0	0	0	0	1.421	0	0	0	0	0	0	0	0	0	0	0	0	0	0	1.0151	0	0	0	0	0	0	0	0	0	0	0	0	0	1	4.59e-08	1	NORMAL	NOT NORMAL	NORMAL
26S proteasome non-ATPase regulatory subunit 3 isoform X1 [Zalophus californianus]	0	0	0	0	0	0	0	0	0	0	0	1.7763	0	0	0	0	0	0	0	0	0	0	0.61975	0	0	0	0	0	0	0	0	0	0	0	0	0	0	0	0	0	1	2.7e-08	1	NORMAL	NOT NORMAL	NORMAL
catenin alpha-2 isoform X1 [Zalophus californianus]	0	0	0	0	0	0	0	0	0	0	0	1.7763	0	0	0	0	0	0	0	0	0	0	0.61975	0	0	0	0	0	0	0	0	0	0	0	0	0	0	0	0	0	1	2.7e-08	1	NORMAL	NOT NORMAL	NORMAL
NADH dehydrogenase [ubiquinone] 1 alpha subcomplex subunit 6 [Zalophus californianus]	0	0	0	0	0	0	0	0	0	0	0	1.7763	0	0	0	0	0	0	0	0	0	0	0.61975	0	0	0	0	0	0	0	0	0	0	0	0	0	0	0	0	0	1	2.7e-08	1	NORMAL	NOT NORMAL	NORMAL
NADH dehydrogenase [ubiquinone] 1 alpha subcomplex subunit 7 [Zalophus californianus]	0	0	0	0	0	0	0	0	0	0	0	1.7763	0	0	0	0	0	0	0	0	0	0	0.61975	0	0	0	0	0	0	0	0	0	0	0	0	0	0	0	0	0	1	2.7e-08	1	NORMAL	NOT NORMAL	NORMAL
septin-9 isoform X1 [Zalophus californianus]	0	0	0	0	0	0	0	0	0	0	0	1.7763	0	0	0	0	0	0	0	0	0	0	0.61975	0	0	0	0	0	0	0	0	0	0	0	0	0	0	0	0	0	1	2.7e-08	1	NORMAL	NOT NORMAL	NORMAL
complex I assembly factor ACAD9, mitochondrial [Zalophus californianus]	0	0	0	0	0	0	0	0	0.9543	0	0	1.421	0	0	0	0	0	0	0	0	0	0	0	0	0	0	0	0	0	0	0	0	0	0	0	0	0	0	0	0	1	4.58e-08	1	NORMAL	NOT NORMAL	NORMAL
small nuclear ribonucleoprotein Sm D1 [Zalophus californianus]	0	0	0	0	0	0	0	0	0	0	0	1.0658	0	0	0	0	0	0	0	0	0	0	1.2395	0	0	0	0	0	0	0	0	0	0	0	0	0	0	0	0	0	1	4.28e-08	1	NORMAL	NOT NORMAL	NORMAL
heterogeneous nuclear ribonucleoprotein D-like [Zalophus californianus]	0	0	0	0	0	0	0	0	0	0	0	0.74607	1.488	0	0	0	0	0	0	0	0	0	0	0	0	0	0	0	0	0	0	0	0	0	0	0	0	0	0	0	1	3.92e-08	1	NORMAL	NOT NORMAL	NORMAL
alpha-parvin [Zalophus californianus]	0	0	0	0	0	0	0	0	0	0	0	0	1.488	0	0	0	0	0	0.74156	0	0	0	0	0	0	0	0	0	0	0	0	0	0	0	0	0	0	0	0	0	1	3.9e-08	1	NORMAL	NOT NORMAL	NORMAL
60S ribosomal protein L13 [Zalophus californianus]	0	0	0	0	0	0	0	0	0	0	0	0.71051	1.488	0	0	0	0	0	0	0	0	0	0	0	0	0	0	0	0	0	0	0	0	0	0	0	0	0	0	0	1	3.76e-08	1	NORMAL	NOT NORMAL	NORMAL
endoplasmic reticulum resident protein 29 [Zalophus californianus]	0	0	0	0	0	0	0	0	0	0	0	0.71051	1.488	0	0	0	0	0	0	0	0	0	0	0	0	0	0	0	0	0	0	0	0	0	0	0	0	0	0	0	1	3.76e-08	1	NORMAL	NOT NORMAL	NORMAL
non-specific lipid-transfer protein isoform X1 [Zalophus californianus]	0	0	0	0	0	0	0	0	0	0	0	0.71051	1.488	0	0	0	0	0	0	0	0	0	0	0	0	0	0	0	0	0	0	0	0	0	0	0	0	0	0	0	1	3.76e-08	1	NORMAL	NOT NORMAL	NORMAL
phosphatidate cytidylyltransferase 2 isoform X1 [Zalophus californianus]	0	0	0	0	0	0	0	0	0	0	0	0.71051	1.488	0	0	0	0	0	0	0	0	0	0	0	0	0	0	0	0	0	0	0	0	0	0	0	0	0	0	0	1	3.76e-08	1	NORMAL	NOT NORMAL	NORMAL
endophilin-A3 isoform X1 [Zalophus californianus]	0	0	0	0	0	0	0	0	0	0	0	1.421	0.74402	0	0	0	0	0	0	0	0	0	0	0	0	0	0	0	0	0	0	0	0	0	0	0	0	0	0	0	1	4.06e-08	1	NORMAL	NOT NORMAL	NORMAL
enoyl-CoA delta isomerase 1, mitochondrial [Zalophus californianus]	0	0	0	0	0	0	0	0	0	0	0	1.421	0.74402	0	0	0	0	0	0	0	0	0	0	0	0	0	0	0	0	0	0	0	0	0	0	0	0	0	0	0	1	4.06e-08	1	NORMAL	NOT NORMAL	NORMAL
hydroxyacyl-coenzyme A dehydrogenase, mitochondrial isoform X1 [Zalophus californianus]	0	0	0	0	0	0	0	0	0	0	0	1.421	0.74402	0	0	0	0	0	0	0	0	0	0	0	0	0	0	0	0	0	0	0	0	0	0	0	0	0	0	0	1	4.06e-08	1	NORMAL	NOT NORMAL	NORMAL
LOW QUALITY PROTEIN: methylglutaconyl-CoA hydratase, mitochondrial [Zalophus californianus]	0	0	0	0	0	0	0	0	0	0	0	1.421	0.74402	0	0	0	0	0	0	0	0	0	0	0	0	0	0	0	0	0	0	0	0	0	0	0	0	0	0	0	1	4.06e-08	1	NORMAL	NOT NORMAL	NORMAL
membrane protein MLC1 isoform X1 [Zalophus californianus]	0	0	0	0	0	0	0	0	0	0	0	1.421	0.74402	0	0	0	0	0	0	0	0	0	0	0	0	0	0	0	0	0	0	0	0	0	0	0	0	0	0	0	1	4.06e-08	1	NORMAL	NOT NORMAL	NORMAL
protein phosphatase methylesterase 1 [Zalophus californianus]	0	0	0	0	0	0	0	0	0	0	0	1.421	0.74402	0	0	0	0	0	0	0	0	0	0	0	0	0	0	0	0	0	0	0	0	0	0	0	0	0	0	0	1	4.06e-08	1	NORMAL	NOT NORMAL	NORMAL
regulator of G-protein signaling 7 isoform X1 [Zalophus californianus]	0	0	0	0	0	0	0	0	0	0	0	1.421	0.74402	0	0	0	0	0	0	0	0	0	0	0	0	0	0	0	0	0	0	0	0	0	0	0	0	0	0	0	1	4.06e-08	1	NORMAL	NOT NORMAL	NORMAL
toll-interacting protein isoform X1 [Zalophus californianus]	0	0	0	0	0	0	0	0	0	0	0	1.421	0.74402	0	0	0	0	0	0	0	0	0	0	0	0	0	0	0	0	0	0	0	0	0	0	0	0	0	0	0	1	4.06e-08	1	NORMAL	NOT NORMAL	NORMAL
WD repeat and FYVE domain-containing protein 1 isoform X1 [Zalophus californianus]	0	0	0	0	0	0	0	0	0	0	0	1.421	0.74402	0	0	0	0	0	0	0	0	0	0	0	0	0	0	0	0	0	0	0	0	0	0	0	0	0	0	0	1	4.06e-08	1	NORMAL	NOT NORMAL	NORMAL
26S proteasome non-ATPase regulatory subunit 11 isoform X1 [Zalophus californianus]	0	0	0	0	0	0	0	0	0	0	0	1.0658	0	0	0	0	0	0	0	0	0	0	0	0	0	0	1.0151	0	0	0	0	0	0	0	0	0	0	0	0	0	1	3.91e-08	1	NORMAL	NOT NORMAL	NORMAL
alpha-mannosidase 2 isoform X1 [Zalophus californianus]	0	0	0	0	0	0	0	0	0	1.0577	0	0	0	0	0	0	1.017	0	0	0	0	0	0	0	0	0	0	0	0	0	0	0	0	0	0	0	0	0	0	0	1	3.87e-08	1	NORMAL	NOT NORMAL	NORMAL
protocadherin-10 isoform X1 [Zalophus californianus]	0	0	0	0	0	0	0	0	0	0	0	0	0	0	0.95912	0	0	0	0	0	1.1111	0	0	0	0	0	0	0	0	0	0	0	0	0	0	0	0	0	0	0	1	4.27e-08	1	NORMAL	NOT NORMAL	NORMAL
3-hydroxyisobutyryl-CoA hydrolase, mitochondrial isoform X1 [Zalophus californianus]	0	0	0	0	0	0	0	0	0	0	0	1.421	0	0	0	0	0	0	0	0	0	0	0.61975	0	0	0	0	0	0	0	0	0	0	0	0	0	0	0	0	0	1	3.44e-08	1	NORMAL	NOT NORMAL	NORMAL
60S ribosomal protein L12, partial [Zalophus californianus]	0	0	0	0	0	0	0	0	0	0	0	1.421	0	0	0	0	0	0	0	0	0	0	0.61975	0	0	0	0	0	0	0	0	0	0	0	0	0	0	0	0	0	1	3.44e-08	1	NORMAL	NOT NORMAL	NORMAL
cytochrome b-c1 complex subunit 6, mitochondrial isoform X1 [Zalophus californianus]	0	0	0	0	0	0	0	0	0	0	0	1.421	0	0	0	0	0	0	0	0	0	0	0.61975	0	0	0	0	0	0	0	0	0	0	0	0	0	0	0	0	0	1	3.44e-08	1	NORMAL	NOT NORMAL	NORMAL
ganglioside-induced differentiation-associated protein 1 isoform X1 [Zalophus californianus]	0	0	0	0	0	0	0	0	0	0	0	1.421	0	0	0	0	0	0	0	0	0	0	0.61975	0	0	0	0	0	0	0	0	0	0	0	0	0	0	0	0	0	1	3.44e-08	1	NORMAL	NOT NORMAL	NORMAL
glutamate decarboxylase 2 [Zalophus californianus]	0	0	0	0	0	0	0	0	0	0	0	1.421	0	0	0	0	0	0	0	0	0	0	0.61975	0	0	0	0	0	0	0	0	0	0	0	0	0	0	0	0	0	1	3.44e-08	1	NORMAL	NOT NORMAL	NORMAL
heterogeneous nuclear ribonucleoprotein M isoform X1 [Zalophus californianus]	0	0	0	0	0	0	0	0	0	0	0	1.421	0	0	0	0	0	0	0	0	0	0	0.61975	0	0	0	0	0	0	0	0	0	0	0	0	0	0	0	0	0	1	3.44e-08	1	NORMAL	NOT NORMAL	NORMAL
LOW QUALITY PROTEIN: 40S ribosomal protein S7-like [Zalophus californianus]	0	0	0	0	0	0	0	0	0	0	0	1.421	0	0	0	0	0	0	0	0	0	0	0.61975	0	0	0	0	0	0	0	0	0	0	0	0	0	0	0	0	0	1	3.44e-08	1	NORMAL	NOT NORMAL	NORMAL
NADH dehydrogenase [ubiquinone] 1 beta subcomplex subunit 7 [Zalophus californianus]	0	0	0	0	0	0	0	0	0	0	0	1.421	0	0	0	0	0	0	0	0	0	0	0.61975	0	0	0	0	0	0	0	0	0	0	0	0	0	0	0	0	0	1	3.44e-08	1	NORMAL	NOT NORMAL	NORMAL
thiosulfate sulfurtransferase isoform X1 [Zalophus californianus]	0	0	0	0	0	0	0	0	0	0	0	1.421	0	0	0	0	0	0	0	0	0	0	0.61975	0	0	0	0	0	0	0	0	0	0	0	0	0	0	0	0	0	1	3.44e-08	1	NORMAL	NOT NORMAL	NORMAL
probable glutamate--tRNA ligase, mitochondrial isoform X1 [Zalophus californianus]	0	0	0	0	0	0	0	0	0	0	0	0	0	0	0.95912	0	1.017	0	0	0	0	0	0	0	0	0	0	0	0	0	0	0	0	0	0	0	0	0	0	0	1	3.95e-08	1	NORMAL	NOT NORMAL	NORMAL
B-cell receptor-associated protein 31 [Zalophus californianus]	0	0	0	0	0	0	0	0	0	0	0	0.71051	0	0	0	0	0	0	0	0	0	0	1.2395	0	0	0	0	0	0	0	0	0	0	0	0	0	0	0	0	0	1	4.32e-08	1	NORMAL	NOT NORMAL	NORMAL
DNA damage-binding protein 1 isoform X1 [Zalophus californianus]	0	0	0	0	0	0	0	0	0	0	0	0.71051	0	0	0	0	0	0	0	0	0	0	1.2395	0	0	0	0	0	0	0	0	0	0	0	0	0	0	0	0	0	1	4.32e-08	1	NORMAL	NOT NORMAL	NORMAL
galectin-related protein [Zalophus californianus]	0	0	0	0	0	0	0	0	0	0	0	0.71051	0	0	0	0	0	0	0	0	0	0	1.2395	0	0	0	0	0	0	0	0	0	0	0	0	0	0	0	0	0	1	4.32e-08	1	NORMAL	NOT NORMAL	NORMAL
heterogeneous nuclear ribonucleoprotein U-like protein 2 [Zalophus californianus]	0	0	0	0	0	0	0	0	0	0	0	0.71051	0	0	0	0	0	0	0	0	0	0	1.2395	0	0	0	0	0	0	0	0	0	0	0	0	0	0	0	0	0	1	4.32e-08	1	NORMAL	NOT NORMAL	NORMAL
synaptogyrin-1 isoform X1 [Zalophus californianus]	0	0	0	0	0	0	0	0	0	0	0	0.71051	0	0	0	0	0	0	0	0	0	0	1.2395	0	0	0	0	0	0	0	0	0	0	0	0	0	0	0	0	0	1	4.32e-08	1	NORMAL	NOT NORMAL	NORMAL
synaptogyrin-3 [Zalophus californianus]	0	0	0	0	0	0	0	0	0	0	0	0.71051	0	0	0	0	0	0	0	0	0	0	1.2395	0	0	0	0	0	0	0	0	0	0	0	0	0	0	0	0	0	1	4.32e-08	1	NORMAL	NOT NORMAL	NORMAL
thymopoietin isoform X1 [Zalophus californianus]	0	0	0	0	0	0	0	0	0	0	0	0.71051	0	0	0	0	0	0	0	0	0	0	1.2395	0	0	0	0	0	0	0	0	0	0	0	0	0	0	0	0	0	1	4.32e-08	1	NORMAL	NOT NORMAL	NORMAL
alpha-L-iduronidase [Zalophus californianus]	0	0	0	0	0	0	0	0	0	1.0577	0	0	0	0	0	0	0	0	0	0.87935	0	0	0	0	0	0	0	0	0	0	0	0	0	0	0	0	0	0	0	0	1	4.38e-08	1	NORMAL	NOT NORMAL	NORMAL
40S ribosomal protein SA-like [Zalophus californianus]	0	0	0	0	0	0	0	0	0	0	0	0.35525	1.488	0	0	0	0	0	0	0	0	0	0	0	0	0	0	0	0	0	0	0	0	0	0	0	0	0	0	0	1	1.78e-08	1	NORMAL	NOT NORMAL	NORMAL
protein transport protein Sec24C isoform X1 [Zalophus californianus]	0	0	0	0	0	0	0	0	0	0	0	0.35525	1.488	0	0	0	0	0	0	0	0	0	0	0	0	0	0	0	0	0	0	0	0	0	0	0	0	0	0	0	1	1.78e-08	1	NORMAL	NOT NORMAL	NORMAL
vesicular inhibitory amino acid transporter [Zalophus californianus]	0	0	0	0	0	0	0	0	0	0	0	0.35525	1.488	0	0	0	0	0	0	0	0	0	0	0	0	0	0	0	0	0	0	0	0	0	0	0	0	0	0	0	1	1.78e-08	1	NORMAL	NOT NORMAL	NORMAL
60S acidic ribosomal protein P2 [Zalophus californianus]	0	0	0	0	0	0	0	0	0	0	0	1.0658	0.74402	0	0	0	0	0	0	0	0	0	0	0	0	0	0	0	0	0	0	0	0	0	0	0	0	0	0	0	1	4.59e-08	1	NORMAL	NOT NORMAL	NORMAL
amine oxidase [flavin-containing] B isoform X1 [Zalophus californianus]	0	0	0	0	0	0	0	0	0	0	0	1.0658	0.74402	0	0	0	0	0	0	0	0	0	0	0	0	0	0	0	0	0	0	0	0	0	0	0	0	0	0	0	1	4.59e-08	1	NORMAL	NOT NORMAL	NORMAL
ATP synthase membrane subunit DAPIT, mitochondrial [Zalophus californianus]	0	0	0	0	0	0	0	0	0	0	0	1.0658	0.74402	0	0	0	0	0	0	0	0	0	0	0	0	0	0	0	0	0	0	0	0	0	0	0	0	0	0	0	1	4.59e-08	1	NORMAL	NOT NORMAL	NORMAL
citramalyl-CoA lyase, mitochondrial isoform X1 [Zalophus californianus]	0	0	0	0	0	0	0	0	0	0	0	1.0658	0.74402	0	0	0	0	0	0	0	0	0	0	0	0	0	0	0	0	0	0	0	0	0	0	0	0	0	0	0	1	4.59e-08	1	NORMAL	NOT NORMAL	NORMAL
cytoskeleton-associated protein 5 [Zalophus californianus]	0	0	0	0	0	0	0	0	0	0	0	1.0658	0.74402	0	0	0	0	0	0	0	0	0	0	0	0	0	0	0	0	0	0	0	0	0	0	0	0	0	0	0	1	4.59e-08	1	NORMAL	NOT NORMAL	NORMAL
general vesicular transport factor p115 isoform X1 [Zalophus californianus]	0	0	0	0	0	0	0	0	0	0	0	1.0658	0.74402	0	0	0	0	0	0	0	0	0	0	0	0	0	0	0	0	0	0	0	0	0	0	0	0	0	0	0	1	4.59e-08	1	NORMAL	NOT NORMAL	NORMAL
methylmalonate-semialdehyde dehydrogenase [acylating], mitochondrial isoform X1 [Zalophus californianus]	0	0	0	0	0	0	0	0	0	0	0	1.0658	0.74402	0	0	0	0	0	0	0	0	0	0	0	0	0	0	0	0	0	0	0	0	0	0	0	0	0	0	0	1	4.59e-08	1	NORMAL	NOT NORMAL	NORMAL
NADH dehydrogenase [ubiquinone] 1 subunit C2 [Zalophus californianus]	0	0	0	0	0	0	0	0	0	0	0	1.0658	0.74402	0	0	0	0	0	0	0	0	0	0	0	0	0	0	0	0	0	0	0	0	0	0	0	0	0	0	0	1	4.59e-08	1	NORMAL	NOT NORMAL	NORMAL
neuronal calcium sensor 1 [Zalophus californianus]	0	0	0	0	0	0	0	0	0	0	0	1.0658	0.74402	0	0	0	0	0	0	0	0	0	0	0	0	0	0	0	0	0	0	0	0	0	0	0	0	0	0	0	1	4.59e-08	1	NORMAL	NOT NORMAL	NORMAL
RNA transcription, translation and transport factor protein isoform X1 [Zalophus californianus]	0	0	0	0	0	0	0	0	0	0	0	1.0658	0.74402	0	0	0	0	0	0	0	0	0	0	0	0	0	0	0	0	0	0	0	0	0	0	0	0	0	0	0	1	4.59e-08	1	NORMAL	NOT NORMAL	NORMAL
RNA-binding protein FUS isoform X1 [Zalophus californianus]	0	0	0	0	0	0	0	0	0	0	0	1.0658	0.74402	0	0	0	0	0	0	0	0	0	0	0	0	0	0	0	0	0	0	0	0	0	0	0	0	0	0	0	1	4.59e-08	1	NORMAL	NOT NORMAL	NORMAL
secretory carrier-associated membrane protein 1 isoform X1 [Zalophus californianus]	0	0	0	0	0	0	0	0	0	0	0	1.0658	0.74402	0	0	0	0	0	0	0	0	0	0	0	0	0	0	0	0	0	0	0	0	0	0	0	0	0	0	0	1	4.59e-08	1	NORMAL	NOT NORMAL	NORMAL
synaptic vesicle glycoprotein 2B [Zalophus californianus]	0	0	0	0	0	0	0	0	0	0	0	1.0658	0.74402	0	0	0	0	0	0	0	0	0	0	0	0	0	0	0	0	0	0	0	0	0	0	0	0	0	0	0	1	4.59e-08	1	NORMAL	NOT NORMAL	NORMAL
V-type proton ATPase subunit D [Zalophus californianus]	0	0	0	0	0	0	0	0	0	0	0	1.0658	0.74402	0	0	0	0	0	0	0	0	0	0	0	0	0	0	0	0	0	0	0	0	0	0	0	0	0	0	0	1	4.59e-08	1	NORMAL	NOT NORMAL	NORMAL
microtubule-actin cross-linking factor 1 isoform X1 [Zalophus californianus]	0	0	0	0	0	0	0	0	0	1.0577	0	0.71051	0	0	0	0	0	0	0	0	0	0	0	0	0	0	0	0	0	0	0	0	0	0	0	0	0	0	0	0	1	4.58e-08	1	NORMAL	NOT NORMAL	NORMAL
26S proteasome non-ATPase regulatory subunit 13 isoform X1 [Zalophus californianus]	0	0	0	0	0	0	0	0	0	0	0	1.0658	0	0	0	0	0	0	0	0	0	0	0.61975	0	0	0	0	0	0	0	0	0	0	0	0	0	0	0	0	0	1	4.35e-08	1	NORMAL	NOT NORMAL	NORMAL
40S ribosomal protein S2 [Zalophus californianus]	0	0	0	0	0	0	0	0	0	0	0	1.0658	0	0	0	0	0	0	0	0	0	0	0.61975	0	0	0	0	0	0	0	0	0	0	0	0	0	0	0	0	0	1	4.35e-08	1	NORMAL	NOT NORMAL	NORMAL
40S ribosomal protein S9 [Zalophus californianus]	0	0	0	0	0	0	0	0	0	0	0	1.0658	0	0	0	0	0	0	0	0	0	0	0.61975	0	0	0	0	0	0	0	0	0	0	0	0	0	0	0	0	0	1	4.35e-08	1	NORMAL	NOT NORMAL	NORMAL
actin-related protein 2/3 complex subunit 5-like protein [Zalophus californianus]	0	0	0	0	0	0	0	0	0	0	0	1.0658	0	0	0	0	0	0	0	0	0	0	0.61975	0	0	0	0	0	0	0	0	0	0	0	0	0	0	0	0	0	1	4.35e-08	1	NORMAL	NOT NORMAL	NORMAL
ADP-ribosylation factor-like protein 8A isoform X2 [Zalophus californianus]	0	0	0	0	0	0	0	0	0	0	0	1.0658	0	0	0	0	0	0	0	0	0	0	0.61975	0	0	0	0	0	0	0	0	0	0	0	0	0	0	0	0	0	1	4.35e-08	1	NORMAL	NOT NORMAL	NORMAL
gap junction alpha-1 protein [Zalophus californianus]	0	0	0	0	0	0	0	0	0	0	0	1.0658	0	0	0	0	0	0	0	0	0	0	0.61975	0	0	0	0	0	0	0	0	0	0	0	0	0	0	0	0	0	1	4.35e-08	1	NORMAL	NOT NORMAL	NORMAL
KH domain-containing, RNA-binding, signal transduction-associated protein 1 [Zalophus californianus]	0	0	0	0	0	0	0	0	0	0	0	1.0658	0	0	0	0	0	0	0	0	0	0	0.61975	0	0	0	0	0	0	0	0	0	0	0	0	0	0	0	0	0	1	4.35e-08	1	NORMAL	NOT NORMAL	NORMAL
protein phosphatase 1H [Zalophus californianus]	0	0	0	0	0	0	0	0	0	0	0	1.0658	0	0	0	0	0	0	0	0	0	0	0.61975	0	0	0	0	0	0	0	0	0	0	0	0	0	0	0	0	0	1	4.35e-08	1	NORMAL	NOT NORMAL	NORMAL
protein transport protein Sec23A isoform X1 [Zalophus californianus]	0	0	0	0	0	0	0	0	0	0	0	1.0658	0	0	0	0	0	0	0	0	0	0	0.61975	0	0	0	0	0	0	0	0	0	0	0	0	0	0	0	0	0	1	4.35e-08	1	NORMAL	NOT NORMAL	NORMAL
spermine synthase [Zalophus californianus]	0	0	0	0	0	0	0	0	0	0	0	1.0658	0	0	0	0	0	0	0	0	0	0	0.61975	0	0	0	0	0	0	0	0	0	0	0	0	0	0	0	0	0	1	4.35e-08	1	NORMAL	NOT NORMAL	NORMAL
receptor tyrosine-protein kinase erbB-3 isoform X1 [Zalophus californianus]	0	0	0	0	0	0	0	0	0	0	0	0	0	0	0	0	0	0	0.74156	0.87935	0	0	0	0	0	0	0	0	0	0	0	0	0	0	0	0	0	0	0	0	1	4.34e-08	1	NORMAL	NOT NORMAL	NORMAL
coronin-1A isoform X1 [Zalophus californianus]	0	0	0	0	0	0	0	0	0	0	0	0.35525	0	0	0	0	0	0	0	0	0	0	1.2395	0	0	0	0	0	0	0	0	0	0	0	0	0	0	0	0	0	1	2.16e-08	1	NORMAL	NOT NORMAL	NORMAL
fatty acid-binding protein 5-like [Zalophus californianus]	0	0	0	0	0	0	0	0	0	0	0	0.35525	0	0	0	0	0	0	0	0	0	0	1.2395	0	0	0	0	0	0	0	0	0	0	0	0	0	0	0	0	0	1	2.16e-08	1	NORMAL	NOT NORMAL	NORMAL
vacuolar protein sorting-associated protein 26A isoform X1 [Zalophus californianus]	0	0	0	0	0	0	0	0	0	0	0	0.35525	0	0	0	0	0	0	0	0	0	0	1.2395	0	0	0	0	0	0	0	0	0	0	0	0	0	0	0	0	0	1	2.16e-08	1	NORMAL	NOT NORMAL	NORMAL
glutamate receptor 2 isoform X1 [Zalophus californianus]	0	0	0	0	0	0	0	0	0	0	0	1.208	0	0	0	0	0	0	0	0	0	0	0.24814	0	0	0	0	0	0	0	0	0	0	0	0	0	0	0	0	0	1	1.53e-08	1	NORMAL	NOT NORMAL	NORMAL
60S ribosomal protein L5 isoform X1 [Zalophus californianus]	0	0	0	0	0	0	0	0	0	0	0	0.71051	0.74402	0	0	0	0	0	0	0	0	0	0	0	0	0	0	0	0	0	0	0	0	0	0	0	0	0	0	0	1	3.9e-08	1	NORMAL	NOT NORMAL	NORMAL
aspartyl/asparaginyl beta-hydroxylase isoform X4 [Zalophus californianus]	0	0	0	0	0	0	0	0	0	0	0	0.71051	0.74402	0	0	0	0	0	0	0	0	0	0	0	0	0	0	0	0	0	0	0	0	0	0	0	0	0	0	0	1	3.9e-08	1	NORMAL	NOT NORMAL	NORMAL
cAMP-dependent protein kinase type I-alpha regulatory subunit [Zalophus californianus]	0	0	0	0	0	0	0	0	0	0	0	0.71051	0.74402	0	0	0	0	0	0	0	0	0	0	0	0	0	0	0	0	0	0	0	0	0	0	0	0	0	0	0	1	3.9e-08	1	NORMAL	NOT NORMAL	NORMAL
chromobox protein homolog 3 [Zalophus californianus]	0	0	0	0	0	0	0	0	0	0	0	0.71051	0.74402	0	0	0	0	0	0	0	0	0	0	0	0	0	0	0	0	0	0	0	0	0	0	0	0	0	0	0	1	3.9e-08	1	NORMAL	NOT NORMAL	NORMAL
glutaredoxin-related protein 5, mitochondrial [Zalophus californianus]	0	0	0	0	0	0	0	0	0	0	0	0.71051	0.74402	0	0	0	0	0	0	0	0	0	0	0	0	0	0	0	0	0	0	0	0	0	0	0	0	0	0	0	1	3.9e-08	1	NORMAL	NOT NORMAL	NORMAL
MICOS complex subunit MIC19 isoform X1 [Zalophus californianus]	0	0	0	0	0	0	0	0	0	0	0	0.71051	0.74402	0	0	0	0	0	0	0	0	0	0	0	0	0	0	0	0	0	0	0	0	0	0	0	0	0	0	0	1	3.9e-08	1	NORMAL	NOT NORMAL	NORMAL
NEDD8-conjugating enzyme Ubc12 [Zalophus californianus]	0	0	0	0	0	0	0	0	0	0	0	0.71051	0.74402	0	0	0	0	0	0	0	0	0	0	0	0	0	0	0	0	0	0	0	0	0	0	0	0	0	0	0	1	3.9e-08	1	NORMAL	NOT NORMAL	NORMAL
neutral amino acid transporter A [Zalophus californianus]	0	0	0	0	0	0	0	0	0	0	0	0.71051	0.74402	0	0	0	0	0	0	0	0	0	0	0	0	0	0	0	0	0	0	0	0	0	0	0	0	0	0	0	1	3.9e-08	1	NORMAL	NOT NORMAL	NORMAL
phospholemman [Zalophus californianus]	0	0	0	0	0	0	0	0	0	0	0	0.71051	0.74402	0	0	0	0	0	0	0	0	0	0	0	0	0	0	0	0	0	0	0	0	0	0	0	0	0	0	0	1	3.9e-08	1	NORMAL	NOT NORMAL	NORMAL
pyruvate dehydrogenase protein X component, mitochondrial [Zalophus californianus]	0	0	0	0	0	0	0	0	0	0	0	0.71051	0.74402	0	0	0	0	0	0	0	0	0	0	0	0	0	0	0	0	0	0	0	0	0	0	0	0	0	0	0	1	3.9e-08	1	NORMAL	NOT NORMAL	NORMAL
reticulocalbin-2 isoform X1 [Zalophus californianus]	0	0	0	0	0	0	0	0	0	0	0	0.71051	0.74402	0	0	0	0	0	0	0	0	0	0	0	0	0	0	0	0	0	0	0	0	0	0	0	0	0	0	0	1	3.9e-08	1	NORMAL	NOT NORMAL	NORMAL
ruvB-like 1 isoform X1 [Zalophus californianus]	0	0	0	0	0	0	0	0	0	0	0	0.71051	0.74402	0	0	0	0	0	0	0	0	0	0	0	0	0	0	0	0	0	0	0	0	0	0	0	0	0	0	0	1	3.9e-08	1	NORMAL	NOT NORMAL	NORMAL
single-stranded DNA-binding protein, mitochondrial isoform X2 [Zalophus californianus]	0	0	0	0	0	0	0	0	0	0	0	0.71051	0.74402	0	0	0	0	0	0	0	0	0	0	0	0	0	0	0	0	0	0	0	0	0	0	0	0	0	0	0	1	3.9e-08	1	NORMAL	NOT NORMAL	NORMAL
THO complex subunit 4 [Zalophus californianus]	0	0	0	0	0	0	0	0	0	0	0	0.71051	0.74402	0	0	0	0	0	0	0	0	0	0	0	0	0	0	0	0	0	0	0	0	0	0	0	0	0	0	0	1	3.9e-08	1	NORMAL	NOT NORMAL	NORMAL
transmembrane protein 163 [Zalophus californianus]	0	0	0	0	0	0	0	0	0	0	0	0.71051	0.74402	0	0	0	0	0	0	0	0	0	0	0	0	0	0	0	0	0	0	0	0	0	0	0	0	0	0	0	1	3.9e-08	1	NORMAL	NOT NORMAL	NORMAL
myelin-associated oligodendrocyte basic protein isoform X1 [Zalophus californianus]	0	0	0	0	0	0	0	0	0	0	0	0.71051	0	0	0	0	0	0	0.74156	0	0	0	0	0	0	0	0	0	0	0	0	0	0	0	0	0	0	0	0	0	1	3.89e-08	1	NORMAL	NOT NORMAL	NORMAL
heterogeneous nuclear ribonucleoprotein Q isoform X1 [Zalophus californianus]	0	0	0	0	0	0	0	0	0	0	0	0.62165	0	0	0	0	0	0	0	0	0	0	0.77466	0	0	0	0	0	0	0	0	0	0	0	0	0	0	0	0	0	1	4.46e-08	1	NORMAL	NOT NORMAL	NORMAL
WW domain-binding protein 2 isoform X1 [Zalophus californianus]	0	0	0	0	0	0	0	0	0	0	0	0	0.74402	0	0	0	0	0	0	0	0	0	0.61975	0	0	0	0	0	0	0	0	0	0	0	0	0	0	0	0	0	1	4.37e-08	1	NORMAL	NOT NORMAL	NORMAL
40S ribosomal protein S10-like isoform X1 [Zalophus californianus]	0	0	0	0	0	0	0	0	0	0	0	0.71051	0	0	0	0	0	0	0	0	0	0	0.61975	0	0	0	0	0	0	0	0	0	0	0	0	0	0	0	0	0	1	4.24e-08	1	NORMAL	NOT NORMAL	NORMAL
40S ribosomal protein S8 [Zalophus californianus]	0	0	0	0	0	0	0	0	0	0	0	0.71051	0	0	0	0	0	0	0	0	0	0	0.61975	0	0	0	0	0	0	0	0	0	0	0	0	0	0	0	0	0	1	4.24e-08	1	NORMAL	NOT NORMAL	NORMAL
acetyl-coenzyme A synthetase 2-like, mitochondrial isoform X2 [Zalophus californianus]	0	0	0	0	0	0	0	0	0	0	0	0.71051	0	0	0	0	0	0	0	0	0	0	0.61975	0	0	0	0	0	0	0	0	0	0	0	0	0	0	0	0	0	1	4.24e-08	1	NORMAL	NOT NORMAL	NORMAL
ATP synthase F0 subunit 6 (mitochondrion) [Zalophus californianus]	0	0	0	0	0	0	0	0	0	0	0	0.71051	0	0	0	0	0	0	0	0	0	0	0.61975	0	0	0	0	0	0	0	0	0	0	0	0	0	0	0	0	0	1	4.24e-08	1	NORMAL	NOT NORMAL	NORMAL
cAMP-dependent protein kinase type II-beta regulatory subunit [Zalophus californianus]	0	0	0	0	0	0	0	0	0	0	0	0.71051	0	0	0	0	0	0	0	0	0	0	0.61975	0	0	0	0	0	0	0	0	0	0	0	0	0	0	0	0	0	1	4.24e-08	1	NORMAL	NOT NORMAL	NORMAL
coronin-1B [Zalophus californianus]	0	0	0	0	0	0	0	0	0	0	0	0.71051	0	0	0	0	0	0	0	0	0	0	0.61975	0	0	0	0	0	0	0	0	0	0	0	0	0	0	0	0	0	1	4.24e-08	1	NORMAL	NOT NORMAL	NORMAL
crk-like protein [Zalophus californianus]	0	0	0	0	0	0	0	0	0	0	0	0.71051	0	0	0	0	0	0	0	0	0	0	0.61975	0	0	0	0	0	0	0	0	0	0	0	0	0	0	0	0	0	1	4.24e-08	1	NORMAL	NOT NORMAL	NORMAL
heterogeneous nuclear ribonucleoprotein H3 isoform X1 [Zalophus californianus]	0	0	0	0	0	0	0	0	0	0	0	0.71051	0	0	0	0	0	0	0	0	0	0	0.61975	0	0	0	0	0	0	0	0	0	0	0	0	0	0	0	0	0	1	4.24e-08	1	NORMAL	NOT NORMAL	NORMAL
NADH dehydrogenase [ubiquinone] 1 beta subcomplex subunit 6 isoform X1 [Zalophus californianus]	0	0	0	0	0	0	0	0	0	0	0	0.71051	0	0	0	0	0	0	0	0	0	0	0.61975	0	0	0	0	0	0	0	0	0	0	0	0	0	0	0	0	0	1	4.24e-08	1	NORMAL	NOT NORMAL	NORMAL
NADH dehydrogenase [ubiquinone] iron-sulfur protein 6, mitochondrial isoform X1 [Zalophus californianus]	0	0	0	0	0	0	0	0	0	0	0	0.71051	0	0	0	0	0	0	0	0	0	0	0.61975	0	0	0	0	0	0	0	0	0	0	0	0	0	0	0	0	0	1	4.24e-08	1	NORMAL	NOT NORMAL	NORMAL
peptidyl-prolyl cis-trans isomerase FKBP2 isoform X1 [Zalophus californianus]	0	0	0	0	0	0	0	0	0	0	0	0.71051	0	0	0	0	0	0	0	0	0	0	0.61975	0	0	0	0	0	0	0	0	0	0	0	0	0	0	0	0	0	1	4.24e-08	1	NORMAL	NOT NORMAL	NORMAL
reticulon-3 isoform X1 [Zalophus californianus]	0	0	0	0	0	0	0	0	0	0	0	0.71051	0	0	0	0	0	0	0	0	0	0	0.61975	0	0	0	0	0	0	0	0	0	0	0	0	0	0	0	0	0	1	4.24e-08	1	NORMAL	NOT NORMAL	NORMAL
ribosomal protein L18-like [Zalophus californianus]	0	0	0	0	0	0	0	0	0	0	0	0.71051	0	0	0	0	0	0	0	0	0	0	0.61975	0	0	0	0	0	0	0	0	0	0	0	0	0	0	0	0	0	1	4.24e-08	1	NORMAL	NOT NORMAL	NORMAL
serine/threonine-protein kinase MARK2 isoform X1 [Zalophus californianus]	0	0	0	0	0	0	0	0	0	0	0	0.35525	0	0	0	0	0	0	0	0.87935	0	0	0	0	0	0	0	0	0	0	0	0	0	0	0	0	0	0	0	0	1	3.18e-08	1	NORMAL	NOT NORMAL	NORMAL
PC4 and SFRS1-interacting protein isoform X1 [Zalophus californianus]	0	0	0	0	0	0	0	0	0	0	0	0.41968	0.74402	0	0	0	0	0	0	0	0	0	0	0	0	0	0	0	0	0	0	0	0	0	0	0	0	0	0	0	1	4.28e-08	1	NORMAL	NOT NORMAL	NORMAL
26S proteasome non-ATPase regulatory subunit 1 [Zalophus californianus]	0	0	0	0	0	0	0	0	0	0	0	0.35525	0.74402	0	0	0	0	0	0	0	0	0	0	0	0	0	0	0	0	0	0	0	0	0	0	0	0	0	0	0	1	3.76e-08	1	NORMAL	NOT NORMAL	NORMAL
40S ribosomal protein S18 isoform X1 [Zalophus californianus]	0	0	0	0	0	0	0	0	0	0	0	0.35525	0.74402	0	0	0	0	0	0	0	0	0	0	0	0	0	0	0	0	0	0	0	0	0	0	0	0	0	0	0	1	3.76e-08	1	NORMAL	NOT NORMAL	NORMAL
growth factor receptor-bound protein 2 isoform X1 [Zalophus californianus]	0	0	0	0	0	0	0	0	0	0	0	0.35525	0.74402	0	0	0	0	0	0	0	0	0	0	0	0	0	0	0	0	0	0	0	0	0	0	0	0	0	0	0	1	3.76e-08	1	NORMAL	NOT NORMAL	NORMAL
phospholipase A-2-activating protein isoform X1 [Zalophus californianus]	0	0	0	0	0	0	0	0	0	0	0	0.35525	0.74402	0	0	0	0	0	0	0	0	0	0	0	0	0	0	0	0	0	0	0	0	0	0	0	0	0	0	0	1	3.76e-08	1	NORMAL	NOT NORMAL	NORMAL
programmed cell death protein 5 [Zalophus californianus]	0	0	0	0	0	0	0	0	0	0	0	0.35525	0.74402	0	0	0	0	0	0	0	0	0	0	0	0	0	0	0	0	0	0	0	0	0	0	0	0	0	0	0	1	3.76e-08	1	NORMAL	NOT NORMAL	NORMAL
prolyl endopeptidase-like isoform X1 [Zalophus californianus]	0	0	0	0	0	0	0	0	0	0	0	0.35525	0.74402	0	0	0	0	0	0	0	0	0	0	0	0	0	0	0	0	0	0	0	0	0	0	0	0	0	0	0	1	3.76e-08	1	NORMAL	NOT NORMAL	NORMAL
receptor of activated protein C kinase 1 [Zalophus californianus]	0	0	0	0	0	0	0	0	0	0	0	0.35525	0.74402	0	0	0	0	0	0	0	0	0	0	0	0	0	0	0	0	0	0	0	0	0	0	0	0	0	0	0	1	3.76e-08	1	NORMAL	NOT NORMAL	NORMAL
ribose-phosphate pyrophosphokinase 1 isoform X1 [Zalophus californianus]	0	0	0	0	0	0	0	0	0	0	0	0.35525	0.74402	0	0	0	0	0	0	0	0	0	0	0	0	0	0	0	0	0	0	0	0	0	0	0	0	0	0	0	1	3.76e-08	1	NORMAL	NOT NORMAL	NORMAL
secretory carrier-associated membrane protein 3 [Zalophus californianus]	0	0	0	0	0	0	0	0	0	0	0	0.35525	0.74402	0	0	0	0	0	0	0	0	0	0	0	0	0	0	0	0	0	0	0	0	0	0	0	0	0	0	0	1	3.76e-08	1	NORMAL	NOT NORMAL	NORMAL
tyrosine-protein phosphatase non-receptor type 11 isoform X1 [Zalophus californianus]	0	0	0	0	0	0	0	0	0	0	0	0.35525	0.74402	0	0	0	0	0	0	0	0	0	0	0	0	0	0	0	0	0	0	0	0	0	0	0	0	0	0	0	1	3.76e-08	1	NORMAL	NOT NORMAL	NORMAL
60S ribosomal protein L4 [Zalophus californianus]	0	0	0	0	0	0	0	0	0	0	0	0.35525	0	0	0	0	0	0	0	0	0	0	0.61975	0	0	0	0	0	0	0	0	0	0	0	0	0	0	0	0	0	1	4.32e-08	1	NORMAL	NOT NORMAL	NORMAL
60S ribosomal protein L9 [Zalophus californianus]	0	0	0	0	0	0	0	0	0	0	0	0.35525	0	0	0	0	0	0	0	0	0	0	0.61975	0	0	0	0	0	0	0	0	0	0	0	0	0	0	0	0	0	1	4.32e-08	1	NORMAL	NOT NORMAL	NORMAL
AP-1 complex subunit mu-1 isoform X1 [Zalophus californianus]	0	0	0	0	0	0	0	0	0	0	0	0.35525	0	0	0	0	0	0	0	0	0	0	0.61975	0	0	0	0	0	0	0	0	0	0	0	0	0	0	0	0	0	1	4.32e-08	1	NORMAL	NOT NORMAL	NORMAL
ATP synthase subunit f, mitochondrial-like isoform X1 [Zalophus californianus]	0	0	0	0	0	0	0	0	0	0	0	0.35525	0	0	0	0	0	0	0	0	0	0	0.61975	0	0	0	0	0	0	0	0	0	0	0	0	0	0	0	0	0	1	4.32e-08	1	NORMAL	NOT NORMAL	NORMAL
eukaryotic translation initiation factor 3 subunit C [Zalophus californianus]	0	0	0	0	0	0	0	0	0	0	0	0.35525	0	0	0	0	0	0	0	0	0	0	0.61975	0	0	0	0	0	0	0	0	0	0	0	0	0	0	0	0	0	1	4.32e-08	1	NORMAL	NOT NORMAL	NORMAL
eukaryotic translation initiation factor 3 subunit L isoform X1 [Zalophus californianus]	0	0	0	0	0	0	0	0	0	0	0	0.35525	0	0	0	0	0	0	0	0	0	0	0.61975	0	0	0	0	0	0	0	0	0	0	0	0	0	0	0	0	0	1	4.32e-08	1	NORMAL	NOT NORMAL	NORMAL
glutaredoxin-3 isoform X1 [Zalophus californianus]	0	0	0	0	0	0	0	0	0	0	0	0.35525	0	0	0	0	0	0	0	0	0	0	0.61975	0	0	0	0	0	0	0	0	0	0	0	0	0	0	0	0	0	1	4.32e-08	1	NORMAL	NOT NORMAL	NORMAL
methyltransferase-like 26 [Zalophus californianus]	0	0	0	0	0	0	0	0	0	0	0	0.35525	0	0	0	0	0	0	0	0	0	0	0.61975	0	0	0	0	0	0	0	0	0	0	0	0	0	0	0	0	0	1	4.32e-08	1	NORMAL	NOT NORMAL	NORMAL
RNA 3'-terminal phosphate cyclase isoform X1 [Zalophus californianus]	0	0	0	0	0	0	0	0	0	0	0	0.35525	0	0	0	0	0	0	0	0	0	0	0.61975	0	0	0	0	0	0	0	0	0	0	0	0	0	0	0	0	0	1	4.32e-08	1	NORMAL	NOT NORMAL	NORMAL
sodium channel subunit beta-2 [Zalophus californianus]	0	0	0	0	0	0	0	0	0	0	0	0.35525	0	0	0	0	0	0	0	0	0	0	0.61975	0	0	0	0	0	0	0	0	0	0	0	0	0	0	0	0	0	1	4.32e-08	1	NORMAL	NOT NORMAL	NORMAL
sorting nexin-4 isoform X1 [Zalophus californianus]	0	0	0	0	0	0	0	0	0	0	0	0.35525	0	0	0	0	0	0	0	0	0	0	0.61975	0	0	0	0	0	0	0	0	0	0	0	0	0	0	0	0	0	1	4.32e-08	1	NORMAL	NOT NORMAL	NORMAL
splicing factor U2AF 65 kDa subunit isoform X1 [Zalophus californianus]	0	0	0	0	0	0	0	0	0	0	0	0.35525	0	0	0	0	0	0	0	0	0	0	0.61975	0	0	0	0	0	0	0	0	0	0	0	0	0	0	0	0	0	1	4.32e-08	1	NORMAL	NOT NORMAL	NORMAL
TAR DNA-binding protein 43 [Zalophus californianus]	0	0	0	0	0	0	0	0	0	0	0	0.35525	0	0	0	0	0	0	0	0	0	0	0.61975	0	0	0	0	0	0	0	0	0	0	0	0	0	0	0	0	0	1	4.32e-08	1	NORMAL	NOT NORMAL	NORMAL
transcription intermediary factor 1-beta isoform X1 [Zalophus californianus]	0	0	0	0	0	0	0	0	0	0	0	0.35525	0	0	0	0	0	0	0	0	0	0	0.61975	0	0	0	0	0	0	0	0	0	0	0	0	0	0	0	0	0	1	4.32e-08	1	NORMAL	NOT NORMAL	NORMAL
neurocalcin-delta [Zalophus californianus]	0	0	0	0	0	0	0	0	0	0	0	0.74286	0	0	0	0	0	0	0	0	0	0	0.11288	0	0	0	0	0	0	0	0	0	0	0	0	0	0	0	0	0	1	1.19e-08	1	NORMAL	NOT NORMAL	NORMAL
heterogeneous nuclear ribonucleoprotein F [Zalophus californianus]	0	0	0	0	0	0	0	0	0	0	0	0.45678	0	0	0	0	0	0	0	0	0	0	0.17712	0	0	0	0	0	0	0	0	0	0	0	0	0	0	0	0	0	1	3.04e-08	1	NORMAL	NOT NORMAL	NORMAL
endophilin-A2 isoform X1 [Zalophus californianus]	0	0	0	0	0	0	0	0	0	0	0	0.40274	0	0	0	0	0	0	0	0	0	0	0.041422	0	0	0	0	0	0	0	0	0	0	0	0	0	0	0	0	0	1	9.24e-09	1	NORMAL	NOT NORMAL	NORMAL
SH3 domain-binding glutamic acid-rich-like protein [Zalophus californianus]	0	0	0	0	0	0.95123	0	0	0	0	0.79187	0.35525	2.2321	0	0	0	0	0	0.74156	0	1.1111	0	0	0	1.7199	0	2.0302	0	0	0	0	0	2.247	0	0	0	0	1.574	0	0	1.05e-06	3.34e-05	5.66e-06	NOT NORMAL	NOT NORMAL	NOT NORMAL
neurofilament light polypeptide [Zalophus californianus]	0	3.5687	2.2149	0	0	0	0	0	0	0	0	9.3364	4.5826	0	0	0	0	0	10.751	0	7.9547	0	3.7185	0	0	0	0	0	0	0	0	0	0.6512	0	0	0	0	0	0	0	0.000195244	4.38e-06	5.04e-07	NOT NORMAL	NOT NORMAL	NOT NORMAL
latent-transforming growth factor beta-binding protein 1 isoform X1 [Zalophus californianus]	0	0	0	0	1.0553	0	0	0	0	0	1.5837	0	0.74402	0	0	0	0	1.2132	0	0.87935	0	1.0268	0	1.2419	0	0	0	0.9023	0	0	0	1.2697	0.56175	1.1055	0	1.3207	0	0.78701	0	0	1.05e-06	2.29e-05	0.00313284	NOT NORMAL	NOT NORMAL	NOT NORMAL
dipeptidyl peptidase 1 isoform X1 [Zalophus californianus]	0.95549	0	0	2.8774	3.1659	4.7562	2.796	5.4992	0.9543	3.1731	0	0	0.74402	3.1026	0.95912	1.1325	1.017	2.4263	0.74156	8.7935	0	1.0268	0.61975	2.4837	1.7199	2.9084	1.0151	2.7069	0	1.1366	3.5126	2.5394	0.56175	1.1055	3.2588	1.3207	2.0154	2.361	2.6023	2.8571	0.432956	6.35e-05	0.56958	NORMAL	NOT NORMAL	NORMAL
patr class I histocompatibility antigen, A-126 alpha chain-like [Zalophus californianus]	0.47761	0	0	0	0	0	0	0	0	0	0.79164	0	0	0	0	0	2.034	0	0	0.43955	6.1103	0	0.61957	0	2.5791	0	0.5074	0	0	0	0	0	1.1232	1.1055	0	0	0	0.39339	0	0	1.05e-06	1.06e-06	1.97e-05	NOT NORMAL	NOT NORMAL	NOT NORMAL
6-phosphogluconate dehydrogenase, decarboxylating isoform X1 [Zalophus californianus]	25.798	0	0	4.3161	0	12.366	8.3879	15.123	16.223	0	15.046	3.1973	20.089	0	22.06	0	0	0	17.797	0	18.889	0	14.874	0	27.518	0	11.166	0	14.048	0	0	0	27.526	0	0	0	0	22.036	0	0	0.178238	0.00139508	3.94e-05	NORMAL	NOT NORMAL	NOT NORMAL
metalloproteinase inhibitor 1 [Zalophus californianus]	0.95549	0	8.2064	1.4387	2.1106	0.95123	0	4.1244	0.9543	0	3.9594	0	0	0	0.95912	0	1.017	1.2132	0.74156	1.7587	0	1.0268	5.5778	1.2419	0	0	2.0302	0.9023	0	1.1366	1.1709	1.2697	0.56175	1.1055	1.0863	6.6037	2.0154	0.78701	2.6023	0.95237	0.0252724	0.000132584	0.000198128	NOT NORMAL	NOT NORMAL	NOT NORMAL
S-methyl-5'-thioadenosine phosphorylase [Zalophus californianus]	0	0	0	0	0	0	0	0	0	0	0	0.35525	0.74402	0	0	0	0	0	0	0	0	0	1.2395	0	0	0	0	0	1.0034	0	0	0	1.6853	0	0	0	0	1.574	0	0	1	1.73e-07	3.31e-05	NORMAL	NOT NORMAL	NOT NORMAL
neurofilament heavy polypeptide [Zalophus californianus]	0	0.3725	2.1509	0	0	0	0	0	0	0	0	6.4552	2.3041	0	0	0	0	0	5.2627	0	12.33	0	1.2395	0	0	0	0	0	0	0	0	0	0.054399	0	0	0	0	0	0	0	1.27e-05	1.05e-06	5.04e-07	NOT NORMAL	NOT NORMAL	NOT NORMAL
protein ABHD14B [Zalophus californianus]	1.911	0	0	0	0	4.7562	2.796	2.7496	1.9086	0	2.3756	1.421	2.9761	0	1.9182	0	0	0	6.674	0	2.2222	0	3.0988	0	1.7199	0	3.0453	0	1.0034	0	0	0	6.1793	0	0	0	0	3.9351	0	0	0.0502492	0.000734645	1.53e-05	NORMAL	NOT NORMAL	NOT NORMAL
visinin-like protein 1 [Zalophus californianus]	0	1.7844	0	0	0	0	0	0	0	0	0	6.5721	7.8121	0	0	0	0	0	0	0	0	0	5.5775	0	0	0	0	0	0	0	0	0	0	0	0	0	0	0	0	0	1.05e-06	2.59e-07	1	NOT NORMAL	NOT NORMAL	NORMAL
microtubule-associated protein tau isoform X7 [Zalophus californianus]	0	3.5687	0	0	0	0	0	0	0	0	0	5.6841	8.1843	0	0	0	0	0	0	0	0	0	3.7185	0	0	0	0	0	0	0	0	0	0	0	0	0	0	0	0	0	1.05e-06	2.59e-07	1	NOT NORMAL	NOT NORMAL	NORMAL
AP-2 complex subunit alpha-1 isoform X1 [Zalophus californianus]	0	1.7844	0	0	0	0	0	0	0	0	0	6.2381	3.7201	0	0	0	0	0	0	0	0	0	5.9743	0	0	0	0	0	0	0	0	0	0	0	0	0	0	0	0	0	1.05e-06	2.3e-07	1	NOT NORMAL	NOT NORMAL	NORMAL
LOW QUALITY PROTEIN: microtubule-associated protein 1A [Zalophus californianus]	0	1.7844	0	0	0	0	0	0	0	0	0	6.5072	4.7	0	0	0	0	0	0	0	0	0	1.8593	0	0	0	0	0	0	0	0	0	0	0	0	0	0	0	0	0	1.05e-06	1.72e-07	1	NOT NORMAL	NOT NORMAL	NORMAL
septin-7 isoform X1 [Zalophus californianus]	0.71124	0	0	0	0	0	0	0	0	0	0	5.8257	2.7692	0	0	0	0	0	0	0	0	0	5.3915	0	0	0	0	0	0	0	0	0	0	0	0	0	0	0	0	0	1.05e-06	2.14e-07	1	NOT NORMAL	NOT NORMAL	NORMAL
septin-11 isoform X1 [Zalophus californianus]	0.95549	0	0	0	0	0	0	0	0	0	0	3.617	1.9613	0	0	0	0	0	0	0	0	0	1.2957	0	0	0	0	0	0	0	0	0	0	0	0	0	0	0	0	0	1.05e-06	2e-07	1	NOT NORMAL	NOT NORMAL	NORMAL
guanine nucleotide-binding protein G(q) subunit alpha [Zalophus californianus]	0.95549	0	0	0	0	0	0	0	0	0	0	2.8422	1.5107	0	0	0	0	0	0	0	0	0	1.4463	0	0	0	0	0	0	0	0	0	0	0	0	0	0	0	0	0	1.05e-06	2.41e-07	1	NOT NORMAL	NOT NORMAL	NORMAL
low molecular weight phosphotyrosine protein phosphatase isoform X1 [Zalophus californianus]	0.95549	0	0	0	0	0.95123	1.398	1.3748	0.9543	0	1.5837	0.71051	0.74402	0	0.95912	0	0	0	0.74156	0	0	0	0.61975	0	3.4398	0	1.0151	0	1.0034	0	0	0	0.56175	0	0	0	0	1.574	0	0	0.0139134	4.26e-05	3.4e-05	NOT NORMAL	NOT NORMAL	NOT NORMAL
glyoxalase domain-containing protein 4 isoform X1 [Zalophus californianus]	0	0	0	0	0	2.8537	1.398	2.7496	1.9086	0	0.79187	0.71051	2.2321	0	1.9182	0	0	0	5.1909	0	3.3333	0	2.479	0	1.7199	0	2.0302	0	1.0034	0	0	0	2.247	0	0	0	0	3.148	0	0	0.0022552	0.00115889	2.94e-05	NOT NORMAL	NOT NORMAL	NOT NORMAL
A disintegrin and metalloproteinase with thrombospondin motifs 1 [Zalophus californianus]	0	0	6.1548	0	5.2765	0.95123	0	0	0	1.0577	1.5837	0	0	0	2.8774	0	2.034	2.4263	2.2247	3.5174	0	2.0536	0	1.2419	0	0	3.0453	6.3161	0	0	2.3417	0	0	0	2.1725	14.528	8.0616	0.78701	6.5057	4.7619	0.000625253	0.00266261	0.00873692	NOT NORMAL	NOT NORMAL	NOT NORMAL
Golgi membrane protein 1 isoform X1 [Zalophus californianus]	7.6439	8.9219	9.2323	1.4387	10.553	7.6099	9.7858	6.874	5.7258	10.577	5.5431	2.4868	3.7201	10.859	11.509	7.9276	4.068	15.771	6.674	10.552	6.6667	8.2146	1.2395	9.9349	6.8795	7.271	3.0453	6.3161	5.0172	10.229	12.88	16.506	5.6175	3.3166	13.035	10.566	9.0693	11.018	7.8068	9.5237	0.0475871	0.836504	0.98753	NOT NORMAL	NORMAL	NORMAL
plasminogen isoform X1 [Zalophus californianus]	17.199	17.844	35.903	44.599	18.995	15.22	13.98	27.496	25.766	26.442	18.213	3.5525	9.6723	20.167	13.428	23.783	19.323	20.624	13.348	19.346	25.556	23.617	12.395	22.353	18.919	29.084	14.211	24.362	7.0241	10.229	19.905	24.125	11.797	16.583	21.725	14.528	17.131	13.379	15.614	20.952	0.0735192	0.586413	0.897015	NORMAL	NORMAL	NORMAL
profilin-2 isoform X1 [Zalophus californianus]	2.8665	1.7844	0	0	0	0.95123	0	1.3748	1.9086	0	0	1.0658	2.2321	0	0.95912	0	1.017	0	1.4831	0	3.3333	0	3.7185	0	0	0	2.0302	0	0	0	0	0	4.494	0	0	0	0	3.9351	0	0	0.0581374	0.000663482	4.88e-06	NORMAL	NOT NORMAL	NOT NORMAL
myosin-7 isoform X3 [Zalophus californianus]	0	0	0	0	0	0	0	0	3.1012	0	0	0	0	0	0	0	0	0	0	0	0	0	0.46213	0	0	0	6.5893	0	0	0	0	0	106.78	0	0	0	3.7745	6.0959	0	0	1	5.56e-08	8.64e-07	NORMAL	NOT NORMAL	NOT NORMAL
adenosylhomocysteinase [Zalophus californianus]	7.3132	0	0	0	0	1.9025	4.1939	0	2.8629	0	5.269	2.4868	7.1827	0	5.4227	0	0	0	11.352	0	7.3932	0	6.6027	0	6.2842	0	3.709	0	2.0069	0	0	0	12.726	0	0	0	0	12.592	0	0	0.0028503	0.00279393	9.18e-06	NOT NORMAL	NOT NORMAL	NOT NORMAL
band 4.1-like protein 3 isoform X4 [Zalophus californianus]	0	3.5687	0	0	0	0	0	0	0	0	0	4.4335	3.7201	0	0	0	0	0	0	0	0	0	1.2395	0	0	0	0	0	0	0	0	0	0	0	0	0	0	0	0	0	1.05e-06	1.51e-07	1	NOT NORMAL	NOT NORMAL	NORMAL
reticulon-4 isoform X1 [Zalophus californianus]	0	1.7844	0	0	0	0	0	0	0	0	0	3.1973	2.2321	0	0	0	0	0	0	0	0	0	1.2395	0	0	0	0	0	0	0	0	0	0	0	0	0	0	0	0	0	1.05e-06	2.3e-07	1	NOT NORMAL	NOT NORMAL	NORMAL
platelet-activating factor acetylhydrolase IB subunit alpha isoform X1 [Zalophus californianus]	0.95549	0	0	0	0	0	0	0	0	0	0	2.1315	1.488	0	0	0	0	0	0	0	0	0	0.61975	0	0	0	0	0	0	0	0	0	0	0	0	0	0	0	0	0	1.05e-06	1.77e-07	1	NOT NORMAL	NOT NORMAL	NORMAL
peptidyl-prolyl cis-trans isomerase B [Zalophus californianus]	0.95549	0	0	0	0	0	0	0	0	1.0577	0	0.71051	1.488	0	0	0	0	0	0	0	0	0	0	0	0	0	0	0	0	0	0	0	0	0	0	0	0	0	0	0	1.05e-06	2.66e-07	1	NOT NORMAL	NOT NORMAL	NORMAL
ADP-ribosylation factor 3 [Zalophus californianus]	2.8665	0	0	0	0	2.0931	1.398	2.2	3.0541	0	1.2672	3.7661	2.3812	0	2.1104	0	0	0	4.3015	0	4.6671	0	4.9586	0	1.7199	0	1.6244	0	2.208	0	0	0	3.5957	0	0	0	0	1.7317	0	0.95237	0.0346353	0.00191709	0.000181843	NOT NORMAL	NOT NORMAL	NOT NORMAL
VPS10 domain-containing receptor SorCS1 isoform X1 [Zalophus californianus]	0	0	5.129	0	1.0553	1.9025	4.1939	2.7496	1.9086	1.0577	2.3756	0.35525	0	0	1.9182	1.1325	6.102	3.6395	5.1909	0	1.1111	7.1878	0	6.2093	0	1.4542	0	4.5115	0	4.5464	4.6835	1.2697	1.1235	2.2111	1.0863	2.6415	2.0154	2.361	2.6023	5.7142	0.188014	0.00194413	0.431988	NORMAL	NOT NORMAL	NORMAL
plastin-3 isoform X1 [Zalophus californianus]	0	0	0.097911	0.41196	0	0	0	0	0.091086	0	0.075582	0.74442	0	0	0	0	0	0	0	0.96328	0	0	0.23662	0	0	0	0	0	0	0	0	0	0.053618	0	0	0	0	0	0	0	2.71e-05	3.39e-07	5.04e-07	NOT NORMAL	NOT NORMAL	NOT NORMAL
carbonyl reductase [NADPH] 3 [Zalophus californianus]	0.95549	0	0	0	0	1.9025	1.398	1.3748	1.9086	0	0	0.35525	0.74402	0	0	0	0	0	4.4494	0	1.1111	0	0.61975	0	1.7199	0	1.0151	0	0	0	0	0	3.9323	0	0	0	0	3.9351	0	0	0.0345289	1.09e-05	4.03e-06	NOT NORMAL	NOT NORMAL	NOT NORMAL
ectonucleotide pyrophosphatase/phosphodiesterase family member 5 [Zalophus californianus]	0	1.7844	0	0	0	0	0	0	0	0	0	0	0	0	0	0	0	0	0	0	0	0	0	0	0	0	0	0	0	0	0	0	0	0	0	0	0	0	0	0.95237	1.05e-06	1	5.04e-07	NOT NORMAL	NORMAL	NOT NORMAL
complement component C8 gamma chain [Zalophus californianus]	0	0	0	1.4387	0	0	0	0	0	0	0	0	0	0	0	0	0	0	0	0	0	0	0	0	0	0	0	0	0	0	0	0	0	0	0	0	1.0077	0	0	0	1.05e-06	1	5.04e-07	NOT NORMAL	NORMAL	NOT NORMAL
xin actin-binding repeat-containing protein 1 isoform X1 [Zalophus californianus]	0	0	0	0	0	0	0	1.3748	0	0	0	0	0	0	0	0	0	0	0	0	0	0	0	0	0	0	0	0	0	0	0	0	0.56175	0	0	0	0	0	0	0	1.05e-06	1	5.04e-07	NOT NORMAL	NORMAL	NOT NORMAL
annexin A3 [Zalophus californianus]	0.95549	0	0	0	0	0	0	0	0	0	0	0	0	0	0	0	0	0	0	0	0	0	0	0	0	0	0	0	0	0	0	0	0	0	0	0	0	0.78701	0	0	1.05e-06	1	5.04e-07	NOT NORMAL	NORMAL	NOT NORMAL
uncharacterized protein C3orf20 homolog isoform X1 [Zalophus californianus]	0.95549	0	0	0	0	0	0	0	0	0	0	0	0	0	0	0	0	0	0	0	0	0	0	0	0	0	0	0	0	0	0	0	0.56175	0	0	0	0	0	0	0	1.05e-06	1	5.04e-07	NOT NORMAL	NORMAL	NOT NORMAL
resistin [Zalophus californianus]	1.911	3.5687	6.1548	4.3161	6.3318	1.9025	2.796	4.1244	1.9086	3.1731	2.3756	0.71051	2.9761	4.6539	2.8774	4.53	3.051	3.6395	5.1909	2.6381	2.2222	3.0805	1.8593	2.4837	3.4398	1.4542	0	5.4138	0	4.5464	2.3417	3.8091	1.6853	2.2111	4.3451	6.6037	5.0385	3.9351	2.6023	1.9047	0.35792	0.927644	0.976453	NORMAL	NORMAL	NORMAL
vimentin [Zalophus californianus]	2.5171	0	0.1603	2.8774	0	0	0	1.3748	0.9543	0	6.8373	8.6156	10.78	0	9.2405	0	0	0	5.7772	0.87935	21.971	0	8.6662	0	10.781	0	3.6892	0	1.0034	0	0	0	13.515	0	0	0	0	9.431	2.6023	0.95237	0.00596968	0.000637357	3.87e-05	NOT NORMAL	NOT NORMAL	NOT NORMAL
pantetheinase [Zalophus californianus]	2.8665	26.766	11.284	7.1934	10.553	8.5611	11.184	10.998	8.5887	9.5192	5.5431	1.421	3.7201	12.41	6.7139	9.0601	13.221	14.558	7.4156	14.07	2.2222	13.349	1.8593	12.419	6.8795	11.634	5.0755	13.535	3.0103	10.229	7.0252	17.776	4.494	9.9499	11.949	15.849	11.085	7.0831	14.313	14.286	0.0205609	0.22232	0.89085	NOT NORMAL	NORMAL	NORMAL
laminin subunit beta-1 [Zalophus californianus]	0	0	0	0	0	0	0	1.3748	0	0	0.79187	0.71051	0	0	0	0	0	0	0	4.3968	0	0	0	0	0	0	0	0	0	0	0	0	0	0	0	0	0	0	0	0	1.05e-06	2.98e-08	1	NOT NORMAL	NOT NORMAL	NORMAL
clathrin light chain B isoform X1 [Zalophus californianus]	0	1.7844	0	0	0	0	0	0	0	0	0	2.1315	1.488	0	0	0	0	0	0	0	0	0	0.61975	0	0	0	0	0	0	0	0	0	0	0	0	0	0	0	0	0	1.05e-06	1.77e-07	1	NOT NORMAL	NOT NORMAL	NORMAL
isochorismatase domain-containing protein 1 isoform X1 [Zalophus californianus]	0.95549	0	0	0	0	0	0	0	0	0	0	0.71051	0.74402	0	0	0	0	0	0	0	0	0	1.2395	0	0	0	0	0	0	0	0	0	0	0	0	0	0	0	0	0	1.05e-06	2.67e-07	1	NOT NORMAL	NOT NORMAL	NORMAL
tRNA (uracil-5-)-methyltransferase homolog A isoform X1 [Zalophus californianus]	0.95549	0	0	0	0	0	0	0	0	0	0	0.71051	0.74402	0	0	0	0	0	0	0	1.1111	0	0	0	0	0	0	0	0	0	0	0	0	0	0	0	0	0	0	0	1.05e-06	2.75e-07	1	NOT NORMAL	NOT NORMAL	NORMAL
inositol 1,4,5-trisphosphate receptor type 3 isoform X1 [Zalophus californianus]	0.95549	0	0	0	0	0	0	0	0	0	0	0.35525	0	0	0	0	0	0	0	0	0	0	0.61975	0	0	0	1.0151	0	0	0	0	0	0	0	0	0	0	0	0	0	1.05e-06	2.09e-07	1	NOT NORMAL	NOT NORMAL	NORMAL
junctional adhesion molecule A isoform X1 [Zalophus californianus]	0	0	0	0	2.1106	0	0	0	0.9543	1.0577	0.79187	0	0.74402	0	0	0	1.017	0	2.2247	6.1555	0	3.0805	0	0	0	1.4542	0	0	2.0069	4.5464	0	0	0	0	0	1.3207	0	0	1.3011	1.9047	1.05e-06	1.74e-05	0.000466871	NOT NORMAL	NOT NORMAL	NOT NORMAL
6-phosphogluconolactonase isoform X1 [Zalophus californianus]	0	0	0	0	0	0.95123	0	0	0	0	0.79187	0.35525	2.2321	0	0.95912	0	0	0	0	0	2.2222	0	1.2395	0	1.7199	0	0	0	0	0	0	0	2.247	0	0	0	0	3.148	0	0	1.05e-06	3.41e-05	5.63e-06	NOT NORMAL	NOT NORMAL	NOT NORMAL
cofilin-2 isoform X1 [Zalophus californianus]	3.1849	0.59462	0	0.47942	0	0.31698	0.46586	0.91627	0.31801	0	0.26388	1.4209	1.736	0.51695	0.63923	0	0	0	0.98867	0.29303	2.5925	0	1.8591	0	0	0	0	0	0.66877	0	0	0	1.6851	0	0	0	0	0.78701	0.43359	0.31736	0.001721	0.000269897	0.00034842	NOT NORMAL	NOT NORMAL	NOT NORMAL
guanine nucleotide-binding protein G(i) subunit alpha-2 [Zalophus californianus]	0.18095	0	0	0	0	0	0	0	0	0	0	3.4693	5.574	0	0	0	0	0	0.882	0	1.3215	0	5.3853	0	0	0	1.0151	0	0	0	0	0	1.2299	0	0	0	0	1.7231	0	0	1.05e-06	2.76e-06	5.63e-06	NOT NORMAL	NOT NORMAL	NOT NORMAL
LOW QUALITY PROTEIN: monocyte differentiation antigen CD14 [Zalophus californianus]	11.466	14.275	13.335	20.142	22.161	14.268	18.174	19.247	12.406	8.4615	6.335	2.4868	8.1843	13.962	19.182	18.12	18.306	19.41	12.607	13.19	12.222	12.322	12.395	17.386	17.199	23.267	17.257	11.73	8.0275	21.595	14.05	16.506	9.5498	17.689	16.294	21.132	13.1	12.592	20.818	12.381	0.577026	0.588568	0.535759	NORMAL	NORMAL	NORMAL
lumican [Zalophus californianus]	0.95549	1.7844	7.1806	10.071	8.4424	8.5611	9.7858	8.2488	5.7258	11.635	9.5025	2.1315	2.9761	6.2052	11.509	6.795	9.153	8.4921	9.6403	7.9142	12.222	8.2146	1.2395	11.177	20.639	10.179	2.0302	8.1207	6.0207	4.5464	9.3669	10.158	5.6175	11.055	13.035	11.887	10.077	6.2961	11.71	10.476	0.0236942	0.142315	0.378154	NOT NORMAL	NORMAL	NORMAL
neurocan core protein isoform X1 [Zalophus californianus]	1.911	5.3531	11.284	1.4387	7.3871	8.5611	4.1939	2.7496	6.6801	9.5192	8.7106	3.5525	0	12.41	6.7139	9.0601	9.153	7.2789	8.8987	3.5174	3.3333	17.456	2.479	7.4512	3.4398	4.3626	2.0302	11.73	2.0069	11.366	9.3669	7.6183	2.8088	7.7388	7.6039	9.2451	4.0308	4.7221	5.2046	9.5237	0.621007	0.248784	0.558843	NORMAL	NORMAL	NORMAL
neural cell adhesion molecule L1 isoform X1 [Zalophus californianus]	0.95549	0	1.0258	0	1.0553	0.95123	0	0	0	1.0577	0	7.4603	3.7201	0	0	0	1.017	1.2132	0.74156	7.0348	0	1.0268	4.3383	1.2419	0	1.4542	0	3.6092	0	3.4098	1.1709	0	0	1.1055	1.0863	2.6415	1.0077	0	0	1.9047	0.00239823	6.2e-05	0.0247639	NOT NORMAL	NOT NORMAL	NOT NORMAL
T-complex protein 1 subunit gamma [Zalophus californianus]	0	0	0	0	0	0	0	0	0	0	0	6.3946	2.9761	0	0	0	0	0	0	0	0	0	2.479	0	0	0	1.0151	0	1.0034	0	0	0	0.56175	0	0	0	0	0	0	0	1	4.43e-07	5.36e-06	NORMAL	NOT NORMAL	NOT NORMAL
vesicle-associated membrane protein-associated protein A isoform X1 [Zalophus californianus]	0	0	0	0	0	0	0	0	0	0	0	4.0047	1.2175	0	0	0	0	0	0	0	0	0	1.2395	0	1.0946	0	0	0	0	0	0	0	0.91927	0	0	0	0	0.78701	0	0	1	3.04e-07	5e-06	NORMAL	NOT NORMAL	NOT NORMAL
myosin light polypeptide 6 isoform X1 [Zalophus californianus]	0	0	0	0	0	0	0	0	0	0	0.79187	1.0658	2.2321	0	0	0	0	0	0	0	0	0	3.0988	0	0	0	0	0	0	0	0	0	0.56175	0	0	0	0	0.78701	0	0	1	6.74e-07	5.63e-06	NORMAL	NOT NORMAL	NOT NORMAL
EH domain-containing protein 1 isoform X1 [Zalophus californianus]	0	0	0	0	0	0	0	0	0	0	0	2.9035	1.488	0	0	0	0	0	0	0	0	0	0.61975	0	0	0	0.6442	0	0	0	0	0	0.3565	0	0	0	0	0.49945	0	0	1	3.51e-07	5.63e-06	NORMAL	NOT NORMAL	NOT NORMAL
glycogen phosphorylase, liver form isoform X2 [Zalophus californianus]	0	0	0	0	0	0	0	0	0	0	0	0.10657	0.0757	0	0	0	0	0	0	0	0	0	0.1122	0	0	0	0	0	0	0	0	0	0.039714	0	0	0	0	0.84265	0	0.95237	1	2.38e-07	6.14e-06	NORMAL	NOT NORMAL	NOT NORMAL
cell cycle exit and neuronal differentiation protein 1 [Zalophus californianus]	0	3.5687	0	0	0	0	0	0	0	0	0	1.0658	1.488	0	0	0	0	0	0	0	1.1111	0	0	0	0	0	0	0	0	0	0	0	0	0	0	0	0	0	0	0	1.05e-06	2.65e-07	1	NOT NORMAL	NOT NORMAL	NORMAL
calcineurin subunit B type 1 [Zalophus californianus]	0	1.7844	0	0	0	0	0	0	0	0	0	1.7763	1.488	0	0.95912	0	0	0	0	0	0	0	0	0	0	0	0	0	0	0	0	0	0	0	0	0	0	0	0	0	1.05e-06	2.59e-07	1	NOT NORMAL	NOT NORMAL	NORMAL
protein-arginine deiminase type-2 isoform X1 [Zalophus californianus]	1.911	0	0	0	0	0	0	0	0	0	0	1.0658	0	0	0	0	0	0	0	0	1.1111	0	0	0	0	0	1.0151	0	0	0	0	0	0	0	0	0	0	0	0	0	1.05e-06	1.95e-07	1	NOT NORMAL	NOT NORMAL	NORMAL
protein-glutamine gamma-glutamyltransferase 2 [Zalophus californianus]	4.7774	0	0	0	0	0	0	0	0.9543	0	0.79187	0	0	0	10.55	0	0	0	1.4831	0	0	0	14.874	0	5.1596	0	16.242	0	0	0	0	0	21.347	0	0	0	0	14.953	0	0	1.05e-06	2.32e-06	5.66e-06	NOT NORMAL	NOT NORMAL	NOT NORMAL
nuclear transport factor 2 [Zalophus californianus]	0	0	0	0	0	0	0	0	0	0	0	0	1.488	0	0.95912	0	0	0	0.74156	0	1.1111	0	0	0	0	0	0	0	1.0034	0	0	0	2.247	0	0	0	0	0.78701	0	0	1	1.43e-06	2.52e-05	NORMAL	NOT NORMAL	NOT NORMAL
nebulin [Zalophus californianus]	0	0	0	0	0	0	0	0	0	0	0	0	0	0	0	0	0	0	0	0	0	0	0	0	0	0	0	0	0	0	0	0	14.606	0	0	0	0	0	0	0	1	1	5.04e-07	NORMAL	NORMAL	NOT NORMAL
myosin regulatory light chain 2, ventricular/cardiac muscle isoform [Zalophus californianus]	0	0	0	0	0	0	0	0	0	0	0	0	0	0	0	0	0	0	0	0	0	0	0	0	0	0	0	0	0	0	0	0	12.92	0	0	0	0	0	0	0	1	1	5.04e-07	NORMAL	NORMAL	NOT NORMAL
calsequestrin-2 isoform X1 [Zalophus californianus]	0	0	0	0	0	0	0	0	0	0	0	0	0	0	0	0	0	0	0	0	0	0	0	0	0	0	0	0	0	0	0	0	3.3705	0	0	0	0	0	0	0	1	1	5.04e-07	NORMAL	NORMAL	NOT NORMAL
LIM domain-binding protein 3 isoform X3 [Zalophus californianus]	0	0	0	0	0	0	0	0	0	0	0	0	0	0	0	0	0	0	0	0	0	0	0	0	0	0	0	0	0	0	0	0	3.3705	0	0	0	0	0	0	0	1	1	5.04e-07	NORMAL	NORMAL	NOT NORMAL
LOW QUALITY PROTEIN: sarcalumenin [Zalophus californianus]	0	0	0	0	0	0	0	0	0	0	0	0	0	0	0	0	0	0	0	0	0	0	0	0	0	0	0	0	0	0	0	0	2.8088	0	0	0	0	0	0	0	1	1	5.04e-07	NORMAL	NORMAL	NOT NORMAL
proSAAS [Zalophus californianus]	0	0	0	0	0	0	0	0	0	0	0	0	0	0	0	0	0	0	0	0	0	0	0	0	0	0	0	0	0	0	0	0	0	0	0	0	2.0154	0	0	0	1	1	5.04e-07	NORMAL	NORMAL	NOT NORMAL
ubiquitin thioesterase OTU1 [Zalophus californianus]	0	0	0	0	0	0	0	0	0	0	0	0	0	0	0	0	0	0	0	0	0	0	0	0	0	0	0	0	2.0069	0	0	0	0	0	0	0	0	0	0	0	1	1	5.04e-07	NORMAL	NORMAL	NOT NORMAL
collagen alpha-1(XIV) chain isoform X1 [Zalophus californianus]	0	0	0	0	0	0	0	0	0	0	0	0	0	0	0	0	0	0	0	0	0	0	0	0	0	0	0	1.8046	0	0	0	0	0	0	0	0	0	0	0	0	1	1	5.04e-07	NORMAL	NORMAL	NOT NORMAL
aminopeptidase N [Zalophus californianus]	0	0	0	0	0	0	0	0	0	0	0	0	0	0	0	0	0	0	0	0	0	0	0	0	0	0	0	0	0	0	0	0	1.6853	0	0	0	0	0	0	0	1	1	5.04e-07	NORMAL	NORMAL	NOT NORMAL
myosin-binding protein C, slow-type [Zalophus californianus]	0	0	0	0	0	0	0	0	0	0	0	0	0	0	0	0	0	0	0	0	0	0	0	0	0	0	0	0	0	0	0	0	1.6853	0	0	0	0	0	0	0	1	1	5.04e-07	NORMAL	NORMAL	NOT NORMAL
myozenin-1 [Zalophus californianus]	0	0	0	0	0	0	0	0	0	0	0	0	0	0	0	0	0	0	0	0	0	0	0	0	0	0	0	0	0	0	0	0	1.6853	0	0	0	0	0	0	0	1	1	5.04e-07	NORMAL	NORMAL	NOT NORMAL
ribosomal protein S6 kinase delta-1 isoform X1 [Zalophus californianus]	0	0	0	0	0	0	0	0	0	0	0	0	0	0	0	0	0	0	0	0	0	0	0	0	0	0	0	0	0	1.1366	0	0	0	0	0	0	0	0	0	0	1	1	5.04e-07	NORMAL	NORMAL	NOT NORMAL
ADP-ribose glycohydrolase OARD1 isoform X1 [Zalophus californianus]	0	0	0	0	0	0	0	0	0	0	0	0	0	0	0	0	0	0	0	0	0	0	0	0	0	0	0	0	0	0	0	0	1.1235	0	0	0	0	0	0	0	1	1	5.04e-07	NORMAL	NORMAL	NOT NORMAL
diphosphoinositol polyphosphate phosphohydrolase 2 isoform X2 [Zalophus californianus]	0	0	0	0	0	0	0	0	0	0	0	0	0	0	0	0	0	0	0	0	0	0	0	0	0	0	0	0	0	0	0	0	1.1235	0	0	0	0	0	0	0	1	1	5.04e-07	NORMAL	NORMAL	NOT NORMAL
GTP-binding protein SAR1a isoform X1 [Zalophus californianus]	0	0	0	0	0	0	0	0	0	0	0	0	0	0	0	0	0	0	0	0	0	0	0	0	0	0	0	0	0	0	0	0	1.1235	0	0	0	0	0	0	0	1	1	5.04e-07	NORMAL	NORMAL	NOT NORMAL
insulin-like growth factor-binding protein 1 [Zalophus californianus]	0	0	0	0	0	0	0	0	0	0	0	0	0	0	0	0	0	0	0	0	0	0	0	0	0	0	0	0	0	0	0	0	1.1235	0	0	0	0	0	0	0	1	1	5.04e-07	NORMAL	NORMAL	NOT NORMAL
myomesin-1 isoform X1 [Zalophus californianus]	0	0	0	0	0	0	0	0	0	0	0	0	0	0	0	0	0	0	0	0	0	0	0	0	0	0	0	0	0	0	0	0	1.1235	0	0	0	0	0	0	0	1	1	5.04e-07	NORMAL	NORMAL	NOT NORMAL
myozenin-2 isoform X1 [Zalophus californianus]	0	0	0	0	0	0	0	0	0	0	0	0	0	0	0	0	0	0	0	0	0	0	0	0	0	0	0	0	0	0	0	0	1.1235	0	0	0	0	0	0	0	1	1	5.04e-07	NORMAL	NORMAL	NOT NORMAL
PI-PLC X domain-containing protein 3 [Zalophus californianus]	0	0	0	0	0	0	0	0	0	0	0	0	0	0	0	0	0	0	0	0	0	0	0	0	0	0	0	0	0	0	0	0	1.1235	0	0	0	0	0	0	0	1	1	5.04e-07	NORMAL	NORMAL	NOT NORMAL
sulfotransferase 1C4-like [Zalophus californianus]	0	0	0	0	0	0	0	0	0	0	0	0	0	0	0	0	0	0	0	0	0	0	0	0	0	0	0	0	0	0	0	0	1.1235	0	0	0	0	0	0	0	1	1	5.04e-07	NORMAL	NORMAL	NOT NORMAL
ubiquitin-like modifier-activating enzyme ATG7 isoform X1 [Zalophus californianus]	0	0	0	0	0	0	0	0	0	0	0	0	0	0	0	0	0	0	0	0	0	0	0	0	0	0	0	0	0	0	0	0	1.1235	0	0	0	0	0	0	0	1	1	5.04e-07	NORMAL	NORMAL	NOT NORMAL
oligoribonuclease, mitochondrial isoform X1 [Zalophus californianus]	0	0	0	0	0	0	0	0	0	0	0	0	0	0	0	0	0	0	0	0	0	0	0	0	0	0	0	0	1.0034	0	0	0	0	0	0	0	0	0	0	0	1	1	5.04e-07	NORMAL	NORMAL	NOT NORMAL
Fanconi anemia group A protein isoform X1 [Zalophus californianus]	0	0	0	0	0	0	0	0	0	0	0	0	0	0	0	0	0	0	0	0	0	0	0	0	0	0	0	0	0	0	0	0	0	0	0	0	0	0	0	0.95237	1	1	5.04e-07	NORMAL	NORMAL	NOT NORMAL
methionine adenosyltransferase 2 subunit beta isoform X1 [Zalophus californianus]	0	0	0	0	0	0	0	0	0	0	0	0	0	0	0	0	0	0	0	0	0	0	0	0	0	0	0	0	0	0	0	0	0	0	0	0	0	0.78701	0	0	1	1	5.04e-07	NORMAL	NORMAL	NOT NORMAL
four and a half LIM domains protein 1 isoform X1 [Zalophus californianus]	0	0	0	0	0	0	0	0	0	0	0	0	0	0	0	0	0	0	0	0	0	0	0	0	0	0	0	0	0	0	0	0	0.56175	0	0	0	0	0	0	0	1	1	5.04e-07	NORMAL	NORMAL	NOT NORMAL
heat shock protein beta-6 [Zalophus californianus]	0	0	0	0	0	0	0	0	0	0	0	0	0	0	0	0	0	0	0	0	0	0	0	0	0	0	0	0	0	0	0	0	0.56175	0	0	0	0	0	0	0	1	1	5.04e-07	NORMAL	NORMAL	NOT NORMAL
carboxymethylenebutenolidase homolog [Zalophus californianus]	4.7774	0	0	0	0	5.7074	2.796	4.1244	4.7715	0	3.1675	1.0658	3.7201	0	2.8774	0	0	0	4.4494	0	2.2222	0	1.8593	0	3.4398	0	0	0	1.0034	0	0	0	4.494	0	0	0	0	6.2961	0	0	0.0335248	0.000686563	1.47e-05	NOT NORMAL	NOT NORMAL	NOT NORMAL
3'(2'),5'-bisphosphate nucleotidase 1 [Zalophus californianus]	1.911	0	0	0	0	2.8537	0	2.7496	0.9543	0	0.79187	1.7763	5.2082	0	0.95912	0	0	0	4.4494	0	5.5556	0	2.479	0	0	0	2.0302	0	0	0	0	0	4.494	0	0	0	0	7.0831	0	0	0.00216989	0.000102335	5.65e-06	NOT NORMAL	NOT NORMAL	NOT NORMAL
leucine-rich alpha-2-glycoprotein [Zalophus californianus]	9.5549	14.275	13.335	15.826	14.774	9.5123	13.98	13.748	10.497	14.808	7.1268	3.5525	9.6723	13.962	11.509	14.723	9.153	14.558	11.865	10.552	12.222	11.295	7.437	13.66	15.479	13.088	10.151	11.73	4.0138	15.912	11.709	16.506	6.741	13.267	14.122	14.528	12.092	7.8701	16.915	12.381	0.0640156	0.290595	0.260403	NORMAL	NORMAL	NORMAL
aconitate hydratase, mitochondrial [Zalophus californianus]	1.911	0	0	0	0	0	0	0	0	0	0	16.342	14.88	0	0	0	0	0	0.74156	0	1.1111	0	17.973	0	0	0	0	0	0	0	0	0	2.8088	0	0	0	0	0	0	0	1.05e-06	3.6e-07	5.04e-07	NOT NORMAL	NOT NORMAL	NOT NORMAL
60 kDa heat shock protein, mitochondrial [Zalophus californianus]	0	0	0	0	0	0	0	0	0	0	0	14.21	14.136	0	0	0	0	0	0	0	1.1111	0	12.395	0	0	0	0	0	0	3.4098	0	0	0	0	0	0	0	0	0	0.95237	1	2.85e-07	2.45e-06	NORMAL	NOT NORMAL	NOT NORMAL
UPF0606 protein KIAA1549L homolog isoform X3 [Zalophus californianus]	0	0	0	0	0	0	0	0	0	0	0	0	0	0	0.95912	1.1325	0	0	0	0	0	0	0.61975	0	0	0	0	2.7069	0	0	0	0	0	0	0	0	0	0.78701	0	0.95237	1	2.58e-07	1.5e-05	NORMAL	NOT NORMAL	NOT NORMAL
phosphatidylinositol 3,4,5-trisphosphate 5-phosphatase 1 [Zalophus californianus]	0	0	0	0	0	0	0	0	0	0	0	0	0	1.5513	0.95912	0	0	0	0.74156	0	0	0	0	0	0	0	0	0	0	0	1.1709	1.2697	0	0	0	0	0	0.78701	0	0	1	2.61e-07	3.39e-05	NORMAL	NOT NORMAL	NOT NORMAL
guanine nucleotide-binding protein G(I)/G(S)/G(T) subunit beta-2 [Zalophus californianus]	0	0	0	0	0	0	0	0	0	0	0	1.1361	1.3553	0	0	0	0	0	0	0	0	0	0.32881	0	0	0	0.53856	0	0	0.50583	0	0	0.17304	0	0	0	0	0	0	0	1	6.35e-07	3.18e-06	NORMAL	NOT NORMAL	NOT NORMAL
myosin light chain 1/3, skeletal muscle isoform isoform X1 [Zalophus californianus]	0	0	0	0	0	0	0	0	1.9086	0	0	0	0	0	0	0	0	0	0	0	0	0	0	0	0	0	0	0	0	0	0	0	11.938	0	0	0	8.7168	0	0	0	1	5.28e-09	5.59e-06	NORMAL	NOT NORMAL	NOT NORMAL
S-adenosylmethionine synthase [Zalophus californianus]	0	0	0	0	0	0	0	0	0	0	0	0.71051	0	0	0	0	0	0	0	0	0	0	0	0	0	0	0	0	0	0	0	0	1.1235	0	0	0	0	0.78701	0	0	1	5.28e-09	5.66e-06	NORMAL	NOT NORMAL	NOT NORMAL
adenosine deaminase isoform X1 [Zalophus californianus]	0.95549	0	0	0	0	0	0	0	0	0	0	0	0	0	0	0	0	0	0	0	0	0	0	0	0	0	0	0	0	0	0	0	2.8088	0	0	0	0	0	0	0	1.05e-06	1	5.04e-07	NOT NORMAL	NORMAL	NOT NORMAL
protein SMG8 [Zalophus californianus]	0.95549	0	0	0	0	0	0	0	0	0	0	0	0	0	0	0	0	0	0	0	0	0	0	0	0	0	0	0	0	1.1366	0	0	0	0	0	0	0	0	0	0	1.05e-06	1	5.04e-07	NOT NORMAL	NORMAL	NOT NORMAL
sacsin isoform X1 [Zalophus californianus]	0	0	0	0	0	0.95123	0	0	0	0	0	0	0	0	0	0	0	0	0	0	0	0	0	0	0	0	0	0	0	1.1366	0	0	0	0	0	0	0	0	0	0	1.05e-06	1	5.04e-07	NOT NORMAL	NORMAL	NOT NORMAL
cathelicidin antimicrobial peptide [Zalophus californianus]	0.95549	0	0	0	0	0	0	0	0	0	0	0	0	0	0	0	0	0	0	0	0	0	0	0	0	0	0	0	1.0034	0	0	0	0	0	0	0	0	0	0	0	1.05e-06	1	5.04e-07	NOT NORMAL	NORMAL	NOT NORMAL
lactoylglutathione lyase isoform X1 [Zalophus californianus]	2.8665	0	0	0	0	4.7562	0	1.3748	0	0	2.3756	1.7763	3.7201	0	2.8774	0	0	0	2.9662	0	4.4445	0	1.8593	0	3.4398	0	3.0453	0	3.0103	0	0	0	1.6853	0	0	0	0	0.78701	0	0.95237	0.00346869	0.000764015	0.000116832	NOT NORMAL	NOT NORMAL	NOT NORMAL
adenylate kinase isoenzyme 1 isoform X1 [Zalophus californianus]	1.911	1.7844	0	0	0	4.7562	2.796	2.7496	2.8629	0	1.5837	2.4868	3.7201	0	4.7956	0	0	0	6.674	0	7.7778	0	3.7185	0	3.4398	0	6.0906	0	2.0069	0	0	0	3.9323	0	1.0863	0	0	3.148	0	1.9047	0.224864	0.00274653	0.00100109	NORMAL	NOT NORMAL	NOT NORMAL
dynein light chain 2, cytoplasmic [Zalophus californianus]	1.4332	3.5687	0	0	0	0	2.796	0	0	0	0.39594	1.421	0.37201	0	0	0	0	0	1.1123	0	0	0	0.92963	0	0	0	0.50755	0	0	0	0	0	1.4044	0	0	0	0	1.1805	0	0	0.00412374	1.23e-05	5.09e-06	NOT NORMAL	NOT NORMAL	NOT NORMAL
ras-related protein Rab-14 [Zalophus californianus]	0.95549	0	0	0	0	0	0	0	0	0	0	3.1973	1.488	0	0	0	0	0	0	0	1.1111	0	2.479	0	1.7199	0	0	0	0	0	0	0	2.8088	0	0	0	0	0	0	0	1.05e-06	5.55e-06	5.04e-07	NOT NORMAL	NOT NORMAL	NOT NORMAL
probable E3 ubiquitin-protein ligase HERC1 isoform X1 [Zalophus californianus]	0	1.7844	0	0	1.0553	0.95123	1.398	1.3748	0.9543	0	0	0.71051	0	1.5513	0	0	0	1.2132	0.74156	0	0	0	0.61975	1.2419	0	1.4542	0	0.9023	1.0034	0	1.1709	0	0	1.1055	0	1.3207	1.0077	0.78701	0	0	0.104821	0.000237618	0.00368383	NORMAL	NOT NORMAL	NOT NORMAL
ras-related protein Rab-2A [Zalophus californianus]	0	0	0	0	0	0	0	0	0	0	0	3.9078	4.4641	0	0	0	0	0	0.74156	0	0	0	4.958	0	0	0	0	0	0	0	0	0	1.6853	0	0	0	0	1.574	0	0	1	4.7e-07	4.48e-06	NORMAL	NOT NORMAL	NOT NORMAL
ataxin-10 isoform X1 [Zalophus californianus]	0	0	0	0	0	0	0	0	0	0	0	1.421	2.9761	0	0	0	0	0	1.4831	0	0	0	0.61975	0	0	0	0	0	0	0	0	0	1.1235	0	0	0	0	0.78701	0	0	1	6.58e-07	5.66e-06	NORMAL	NOT NORMAL	NOT NORMAL
prolyl endopeptidase isoform X1 [Zalophus californianus]	0	0	0	0	0	0	0	0	0	0	0	0.71051	1.488	0	0	0	0	0	1.4831	0	0	0	2.479	0	0	0	0	0	0	0	0	0	1.1235	0	0	0	0	0.78701	0	0	1	9.99e-07	5.66e-06	NORMAL	NOT NORMAL	NOT NORMAL
proteasome subunit beta type-3 [Zalophus californianus]	0	0	0	0	0	0	0	0	0	0	0	1.0658	0	0	0	0	0	0	0	0	0	0	0.61975	0	0	0	1.0151	0	3.0103	0	0	0	0.56175	0	0	0	0	0.78701	0	0	1	2.3e-07	6.4e-06	NORMAL	NOT NORMAL	NOT NORMAL
thrombospondin-1 [Zalophus californianus]	2.8665	1.7844	7.1806	1.4387	3.1659	0.95123	2.796	4.1244	3.8172	2.1154	3.1675	0.35525	1.488	0	1.9182	4.53	1.017	4.8526	2.2247	7.9142	1.1111	3.0805	3.0988	2.4837	0	2.9084	8.1208	3.6092	2.0069	3.4098	2.3417	8.888	1.6853	2.2111	3.2588	5.2829	3.0231	1.574	5.2046	5.7142	0.183111	0.0431291	0.0500663	NORMAL	NOT NORMAL	NORMAL
semaphorin-7A [Zalophus californianus]	9.5549	12.491	4.1032	5.7547	8.4424	11.415	8.3879	6.874	10.497	3.1731	3.9594	1.0658	1.488	7.7565	7.673	4.53	7.119	12.132	7.4156	4.3968	4.4445	11.295	2.479	11.177	12.039	10.179	2.0302	7.2184	2.0069	14.776	8.1961	6.3486	5.6175	8.8443	9.7765	10.566	6.0462	4.7221	7.8068	11.428	0.962768	0.0960367	0.998712	NORMAL	NORMAL	NORMAL
glutathione S-transferase P [Zalophus californianus]	23.887	0	1.0258	1.4387	1.0553	15.22	11.184	9.6236	9.543	1.0577	14.254	8.1709	18.601	0	12.469	2.265	1.017	1.2132	15.573	1.7587	14.445	1.0268	11.775	0	15.479	0	9.1359	0	7.0241	0	1.1709	1.2697	19.1	1.1055	0	0	1.0077	16.527	1.3011	5.7142	0.121802	0.00851967	0.000346215	NORMAL	NOT NORMAL	NOT NORMAL
calmodulin-1 [Zalophus californianus]	1.911	0	0	2.8774	0	0	0	0	0.9543	0	1.5837	2.1315	2.9761	0	2.8774	0	0	0	0	0	1.1111	0	4.3383	0	0	0	1.0151	0	0	0	0	0	2.8088	0	0	0	0	3.9351	0	0	0.000191143	0.000155185	5.63e-06	NOT NORMAL	NOT NORMAL	NOT NORMAL
chloride intracellular channel protein 1 [Zalophus californianus]	2.8665	0	0	0	0	1.9025	2.796	2.7496	0.9543	0	2.3756	0.71051	5.4312	0	2.8774	0	0	0	3.7078	0.87935	3.3333	0	1.2395	0	5.1596	0	2.0302	0	1.0034	0	0	0	3.3705	0	0	0	0	3.148	1.3011	0	0.00623778	0.00196456	9.72e-05	NOT NORMAL	NOT NORMAL	NOT NORMAL
vascular cell adhesion protein 1 [Zalophus californianus]	8.5994	8.9219	10.258	12.948	21.106	6.6586	11.184	15.123	5.7258	8.4615	8.7106	1.0658	2.9761	10.859	6.7139	9.0601	12.204	16.984	11.865	16.708	12.222	9.2414	9.916	6.2093	13.759	8.7252	8.1208	5.4138	6.0207	9.0928	11.709	12.697	4.494	15.478	16.294	14.528	10.077	9.4441	16.915	13.333	0.365034	0.855985	0.513547	NORMAL	NORMAL	NORMAL
tubulin beta chain isoform X1 [Zalophus californianus]	4.9195	0.89219	0	1.4387	0	4.0502	6.5804	8.0404	4.3618	0	4.7656	9.1448	10.689	0	5.3959	0	0	0	7.5247	0	5.6851	0	7.0685	0	4.3605	0	3.8061	0	4.988	0.51419	0	0	7.1034	0	0	0	0	7.0456	0	1.5822	0.30135	0.00346499	0.000129342	NORMAL	NOT NORMAL	NOT NORMAL
ADP/ATP translocase 1 [Zalophus californianus]	0	0	0	0	0	0	0	0	0	0	0	3.4939	4.0929	0	0	0	0	0	0	0	1.1111	0	1.5498	0	0	0	0	0	0	0.37901	0	0	3.7456	0	0	0	0	0	0	0	1	6.44e-07	9.46e-07	NORMAL	NOT NORMAL	NOT NORMAL
biliverdin reductase A isoform X1 [Zalophus californianus]	0	0	0	0	0	0	0	0	0.9543	0	1.5837	0	0	0	0	0	0	0	0	0	0	0	0	0	0	0	4.0604	0	5.0172	0	0	0	0.56175	0	0	0	0	0.78701	0	0	1	9.9e-08	2.41e-06	NORMAL	NOT NORMAL	NOT NORMAL
junctional adhesion molecule C isoform X1 [Zalophus californianus]	0	0	0	0	0	0	0	0	0	0	3.1675	0.35525	0	0	0	0	0	0	0	0	2.2222	0	1.2395	0	0	0	0	0	0	0	0	0	1.6853	0	0	0	0	0.78701	0	0	1	4.3e-07	4.61e-06	NORMAL	NOT NORMAL	NOT NORMAL
talin-1 isoform X1 [Zalophus californianus]	0	0	0	0	0	0	0	0	0	0	0	0.94612	0.49345	0	0	0	0	0	0	0	0	0	2.479	0	0	0	3.7185	0	0	0	0	0	1.1235	0	0	0	0	0.52196	0	0	1	3.16e-07	4.58e-06	NORMAL	NOT NORMAL	NOT NORMAL
ADP-ribosylation factor 6 [Zalophus californianus]	0	0	0	0	0	0	0	0	0	0	0	1.0658	2.2321	0	0	0	0	0	1.4831	0	0	0	1.2395	0	0	0	0	0	0	0	0	0	0.56175	0	0	0	0	1.574	0	0	1	1.41e-06	3.36e-06	NORMAL	NOT NORMAL	NOT NORMAL
vesicle-associated membrane protein-associated protein B/C [Zalophus californianus]	0	0	0	0	0	0	0	0	0	0	0	1.3241	1.0145	0	0	0	0	0	0	0.87935	0	0	0	0	0.6253	0	0	0	0	1.1366	0	0	0.20424	0	0	0	0	0	0	0	1	1.39e-06	1.49e-06	NORMAL	NOT NORMAL	NOT NORMAL
sepiapterin reductase isoform X1 [Zalophus californianus]	1.911	0	0	0	0	0.95123	1.398	1.3748	0.9543	0	0.79187	1.7763	3.7201	0	0	0	0	0	2.2247	0	2.2222	0	1.8593	0	0	0	2.0302	0	0	0	0	0	3.3705	0	0	0	0	2.361	0	0	0.0352496	0.000208063	5.66e-06	NOT NORMAL	NOT NORMAL	NOT NORMAL
puromycin-sensitive aminopeptidase isoform X1 [Zalophus californianus]	8.5994	5.3531	0	0	0	4.7562	8.3879	1.3748	3.8172	0	3.9594	9.9471	14.136	0	4.7956	0	0	0	9.6403	0	6.6667	0	10.536	0	8.5994	0	6.0906	0	2.0069	0	0	0	18.538	0	0	0	0	10.231	0	0.95237	0.0746067	0.00310626	1.45e-05	NORMAL	NOT NORMAL	NOT NORMAL
EGF-containing fibulin-like extracellular matrix protein 2 isoform X1 [Zalophus californianus]	0.95549	7.1375	4.1032	0	2.1106	2.8537	0	4.1244	0.9543	5.2885	0	0.35525	0.74402	4.6539	1.9182	2.265	4.068	1.2132	2.2247	1.7587	0	5.1341	0	2.4837	0	5.8168	0	1.8046	0	3.4098	8.1961	1.2697	0.56175	3.3166	4.3451	1.3207	4.0308	3.148	6.5057	2.8571	0.492109	0.0136182	0.433936	NORMAL	NOT NORMAL	NORMAL
legumain isoform X1 [Zalophus californianus]	0	0	0	0	0	0	0	0	0	0	0	0	0	0	0	0	0	0	0	2.6381	0	0	0	0	0	0	0	0	0	0	0	0	0	0	0	0	1.0077	0	3.9034	0	1	5.28e-09	2.22e-06	NORMAL	NOT NORMAL	NOT NORMAL
retinal dehydrogenase 2 isoform X1 [Zalophus californianus]	0	0	0	0	0	0	0	0	0	0	0	0	0	0	0	0	0	0	0	0	0	0	0	0	0	0	1.0151	0	0	0	0	0	3.9323	0	0	0	0	0.78701	0	0	1	5.28e-09	1.66e-06	NORMAL	NOT NORMAL	NOT NORMAL
SLIT and NTRK-like protein 1 [Zalophus californianus]	0	0	0	0	0	0	0	0	0	0	0	0	0	0	0	0	0	0	0	0	0	1.0268	0	0	0	0	0	0	0	0	0	0	0	0	0	0	0	0	1.3011	0.95237	1	5.28e-09	5.59e-06	NORMAL	NOT NORMAL	NOT NORMAL
26S proteasome regulatory subunit 7 [Zalophus californianus]	0	0	0	0	0	0	0	0	0	0	0	0	0	0	0	0	0	0	0	0	0	0	0	0	0	0	1.0151	0	1.0034	0	0	0	1.1235	0	0	0	0	0	0	0	1	5.28e-09	4.76e-06	NORMAL	NOT NORMAL	NOT NORMAL
ribonuclease T2 [Zalophus californianus]	0	0	0	0	0	0	0	0	0	0	0	0	0	0	0	0	0	0	0	0.87935	0	0	0	0	0	0	0	0	0	0	0	1.2697	0	0	0	0	0	0.78701	0	0	1	5.28e-09	5.62e-06	NORMAL	NOT NORMAL	NOT NORMAL
mitochondrial peptide methionine sulfoxide reductase isoform X1 [Zalophus californianus]	0	0	0	0	0	0	0	0	0	0	0	0	0	0	0	0	0	0	0.74156	0	0	0	0	0	0	0	0	0	0	0	0	0	0.56175	0	0	0	0	1.574	0	0	1	5.28e-09	3.36e-06	NORMAL	NOT NORMAL	NOT NORMAL
calcium/calmodulin-dependent protein kinase type II subunit beta isoform X1 [Zalophus californianus]	0	0	0	0	0	0	0	0	0	0	0	5.7026	2.8654	0	0	0	0	0	0	0	0	1.0268	2.076	0	0	0	0	1.8046	0	3.4098	0	0	0	0	0	0	0	0	0	0	1	4.99e-07	5.16e-06	NORMAL	NOT NORMAL	NOT NORMAL
spliceosome RNA helicase DDX39B [Zalophus californianus]	0	0	0	0	0	0	0	0	0	0	0	3.5525	0	0	0	0	0	0	0.74156	0	0	0	3.0988	0	0	0	1.0151	0	0	0	0	0	1.6853	0	0	0	0	1.574	0	0	1	3.75e-07	4.48e-06	NORMAL	NOT NORMAL	NOT NORMAL
proteasome subunit beta type-5 isoform X1 [Zalophus californianus]	0	0	0	0	0	0	0	0	0	0	0.79187	2.1315	0.74402	0	0	0	0	0	0	0	0	0	0	0	0	0	1.0151	0	3.0103	0	0	0	0.56175	0	0	0	0	0	0	0	1	7.79e-07	1.54e-06	NORMAL	NOT NORMAL	NOT NORMAL
hsp90 co-chaperone Cdc37 [Zalophus californianus]	0	0	0	0	0	0	0	0	0	0	0	1.0658	1.488	0	0	0	0	0	1.4831	0	0	0	0.61975	0	0	0	0	0	0	0	0	0	0.56175	0	0	0	0	1.574	0	0	1	9.56e-07	3.36e-06	NORMAL	NOT NORMAL	NOT NORMAL
heparin cofactor 2 [Zalophus californianus]	1.911	3.5687	1.0258	8.6321	4.2212	3.8049	2.796	1.3748	4.7715	6.3462	2.3756	1.421	1.488	3.1026	4.7956	6.795	6.102	2.4263	2.9662	4.3968	6.6667	6.1609	1.8593	4.9674	3.4398	4.3626	2.0302	3.6092	4.0138	2.2732	5.8543	2.5394	1.1235	4.4222	7.6039	3.9622	5.0385	3.148	6.5057	5.7142	0.099399	0.141195	0.999802	NORMAL	NORMAL	NORMAL
repulsive guidance molecule A [Zalophus californianus]	0	0	0	0	0	0.95123	0	2.7496	0	2.1154	1.5837	0	0	0	0	0	1.017	1.2132	2.2247	0	0	2.0536	0	1.2419	1.7199	0	0	1.8046	0	2.2732	0	1.2697	0.56175	1.1055	0	0	1.0077	2.361	0	0.95237	7.36e-05	0.000184001	0.0447151	NOT NORMAL	NOT NORMAL	NOT NORMAL
insulin-like growth factor-binding protein 2 isoform X1 [Zalophus californianus]	6.6884	35.687	9.2323	8.6321	11.608	11.415	9.7858	12.373	9.543	11.635	5.5431	4.9736	5.9522	12.41	11.509	15.855	12.204	10.918	10.382	14.949	5.5556	10.268	7.437	7.4512	12.039	5.8168	6.0906	13.535	4.0138	12.503	14.05	13.967	5.0558	9.9499	11.949	17.17	17.131	7.8701	9.108	10.476	0.000231584	0.130141	0.738835	NOT NORMAL	NORMAL	NORMAL
complement C1r subcomponent isoform X1 [Zalophus californianus]	6.6884	7.1375	12.31	21.58	13.719	10.464	13.98	20.622	8.5887	12.692	7.9187	2.1315	2.2321	10.859	9.5912	14.723	15.255	19.41	5.9325	16.708	6.6667	11.295	8.0568	16.144	10.319	11.634	4.0604	9.9253	6.0207	13.639	9.3669	13.967	5.0558	17.689	11.949	18.49	13.1	7.8701	18.216	9.5237	0.384004	0.918866	0.518311	NORMAL	NORMAL	NORMAL
tubulin alpha-1A chain [Zalophus californianus]	20.8	0	0	2.1982	0	3.57	7.2239	7.2602	5.9388	0	6.8271	29.044	22.657	0.81893	8.4487	0	2.0907	0.64042	14.514	0	10.624	0	19.704	0	3.4398	0	12.668	0	1.5891	7.9313	0	0	15.604	0	0	0.69721	0	13.741	0	4.4185	0.0117042	0.0022966	0.000333237	NOT NORMAL	NOT NORMAL	NOT NORMAL
complement component C8 alpha chain isoform X1 [Zalophus californianus]	3.8219	0	3.0774	4.3161	4.2212	1.9025	0	1.3748	2.8629	4.2308	2.3756	0	0.74402	6.2052	0.95912	2.265	3.051	2.4263	0.74156	3.5174	3.3333	3.0805	0	1.2419	3.4398	4.3626	0	3.6092	1.0034	0	1.1709	2.5394	0.56175	0	0	3.9622	1.0077	2.361	1.3011	2.8571	0.216156	0.342325	0.18778	NORMAL	NORMAL	NORMAL
thioredoxin [Zalophus californianus]	1.911	3.5687	0	0	0	1.9025	0	0	1.9086	0	1.5837	1.0658	3.7201	1.5513	0.95912	0	0	0	2.2247	0	1.1111	0	0	1.2419	3.4398	0	4.0604	0.9023	3.0103	0	0	0	2.247	0	0	0	1.0077	0.78701	0	0	0.0045146	0.00326485	0.000459075	NOT NORMAL	NOT NORMAL	NOT NORMAL
protocadherin Fat 2 [Zalophus californianus]	0	7.1375	1.0258	0	0	0.95123	0	0	0	1.0577	0	0.71051	0	0	0	2.265	1.017	1.2132	0	0	0	2.0536	0	3.7256	0	0	0	4.5115	0	2.2732	1.1709	2.5394	0	0	0	2.6415	1.0077	2.361	0	0	3.48e-05	3.42e-05	0.0133695	NOT NORMAL	NOT NORMAL	NOT NORMAL
26S proteasome non-ATPase regulatory subunit 6 [Zalophus californianus]	0	0	0	1.4387	0	0.95123	0	0	0.9543	1.0577	0	0.35525	0	0	0.95912	1.1325	1.017	1.2132	0	0.87935	0	0	0	0	3.4398	0	0	0	1.0034	1.1366	0	1.2697	0	1.1055	1.0863	1.3207	1.0077	0	0	0	0.000191655	3.77e-05	0.00133398	NOT NORMAL	NOT NORMAL	NOT NORMAL
NSFL1 cofactor p47 isoform X1 [Zalophus californianus]	0.95549	0	0	0	0	0	0	0	0	0	0.79187	3.1973	6.6962	0	0	0	0	0	0.74156	0	0	0	1.8593	0	0	0	5.0755	0	6.0207	0	0	0	0.56175	0	0	0	0	0	0	0	1.05e-06	3.04e-06	9.02e-07	NOT NORMAL	NOT NORMAL	NOT NORMAL
fermitin family homolog 2 isoform X1 [Zalophus californianus]	0	0	0	0	0	0	0	0	0	0	0	0.35525	2.9761	0	0	0	0	0	2.2247	0	0	0	0	0	0	0	1.0151	0	0	0	0	0	2.247	0	0	0	0	1.574	0	0	1	3.78e-07	5.66e-06	NORMAL	NOT NORMAL	NOT NORMAL
NT-3 growth factor receptor isoform X1 [Zalophus californianus]	0	0	0	0	2.1106	0.95123	1.398	0	0	2.1154	0	0	0	0	0	0	2.034	0	2.9662	0	2.2222	0	0	2.4837	0	0	1.0151	2.7069	0	2.2732	0	0	1.1235	1.1055	0	2.6415	2.0154	2.361	0	0	0.00580754	1.67e-05	0.00593009	NOT NORMAL	NOT NORMAL	NOT NORMAL
clusterin isoform X1 [Zalophus californianus]	129.95	273.01	159	158.26	207.89	155.05	185.93	184.22	142.19	194.62	154.41	36.591	83.331	228.04	126.6	185.73	177.98	215.94	133.48	139.82	118.89	244.38	54.538	209.87	189.19	178.87	115.72	157.9	79.272	193.22	216.61	233.63	77.522	211.16	190.1	186.22	168.29	123.56	232.9	206.66	0.2282	0.723712	0.0718782	NORMAL	NORMAL	NORMAL
inorganic pyrophosphatase [Zalophus californianus]	0.95549	0	0	0	0	0	0	0	0	0	0	4.6183	3.7201	0	0.95912	0	0	0	1.4831	0	0	0	4.958	0	0	0	2.0302	0	0	0	0	0	7.8646	0	0	0	0	1.574	0	0	1.05e-06	8.09e-06	1.66e-06	NOT NORMAL	NOT NORMAL	NOT NORMAL
sodium/potassium-transporting ATPase subunit alpha-2 [Zalophus californianus]	4.3374	0	0	0	0	0.3661	0	0	0	0	1.2191	17.296	20.394	0	4.3539	0	0	0	6.5687	0	10.624	0	14.072	0	0	0	5.7895	0	0.77238	1.1366	0	0	5.3216	0	0	0	0	8.1903	0	0.73307	3.79e-06	6.13e-05	3.51e-05	NOT NORMAL	NOT NORMAL	NOT NORMAL
dynein light chain 1, cytoplasmic [Zalophus californianus]	0.47774	0	0	0	0	0	0	0	0	0	0.39594	1.0658	0.37201	0	0	0	0	0	0.37078	0	0	0	0.30988	0	0	0	0.50755	0	0	0	0	0	0.28088	0	0	0	0	0.39351	0	0	1.05e-06	9.59e-06	5.63e-06	NOT NORMAL	NOT NORMAL	NOT NORMAL
phosphatidylinositol transfer protein alpha isoform [Zalophus californianus]	0	0	0	0	0	0	0	0	0	0	0.79187	2.03	1.488	0	0	0	0	0	0	0	0	0	3.0988	0	0	0	0	0	0	0	0	0	1.6853	0	0	0	0	3.148	0	0	1	9.18e-07	5.2e-06	NORMAL	NOT NORMAL	NOT NORMAL
10 kDa heat shock protein, mitochondrial [Zalophus californianus]	0	0	0	0	0	0	0	0	0	0	0	1.421	2.2321	0	0	0	0	0	0	0	0	0	3.0988	0	0	0	0	0	0	0	0	0	0	0	0	0	0	0.78701	1.3011	0.95237	1	2.59e-07	4.21e-05	NORMAL	NOT NORMAL	NOT NORMAL
fumarylacetoacetate hydrolase domain-containing protein 2A isoform X1 [Zalophus californianus]	0	0	0	0	0	0	0	0	0	0	0	0.71051	2.2321	0	0	0	0	0	2.2247	0	0	0	0.61975	0	0	0	0	0	0	0	0	0	2.8088	0	0	0	0	0.78701	0	0	1	3.93e-07	2.46e-06	NORMAL	NOT NORMAL	NOT NORMAL
pyridoxine-5'-phosphate oxidase isoform X1 [Zalophus californianus]	0	0	0	0	0	0	0	0	0	0	0	1.0658	2.2321	0	0	0	0	0	0.74156	0	0	0	0.61975	0	0	0	0	0	0	0	0	0	1.6853	0	0	0	0	1.574	0	0	1	6.08e-07	4.48e-06	NORMAL	NOT NORMAL	NOT NORMAL
ATP synthase subunit beta, mitochondrial [Zalophus californianus]	0.95549	0	0	0	0	0	0	0	0	0	0	23.802	20.089	0	0	0	0	0	2.2247	0	8.8889	0	19.212	0	0	0	4.0604	0	0	1.1366	0	0	7.3028	0	0	0	0	0.78701	0	0	1.05e-06	3.37e-06	2.34e-06	NOT NORMAL	NOT NORMAL	NOT NORMAL
olfactomedin-like protein 3 [Zalophus californianus]	0	0	7.1806	1.4387	3.1659	4.7562	2.796	4.1244	3.8172	8.4615	3.1675	0.35525	1.488	1.5513	0.95912	6.795	4.068	3.6395	0.74156	7.0348	3.3333	3.0805	1.2395	7.4512	0	5.8168	3.0453	7.2184	1.0034	4.5464	4.6835	8.888	1.1235	4.4222	3.2588	5.2829	3.0231	2.361	5.2046	3.8095	0.71541	0.155267	0.711311	NORMAL	NORMAL	NORMAL
phosphoglycerate mutase 2 [Zalophus californianus]	0.11968	0	0.12848	0	0	0.35743	0	0	0.11953	0	0.099184	0.17799	0.18638	0.1943	0.24026	0	0	0	0.37153	0.22028	0	0	0.46575	0	0	0	0.12714	0.11302	0	0.14236	0.14665	0	0.21108	0	0.13606	0.16542	2.0154	1.8697	0	0.11929	0.00151452	0.0019321	2.27e-05	NOT NORMAL	NOT NORMAL	NOT NORMAL
cell adhesion molecule 4 isoform X1 [Zalophus californianus]	4.7774	0	6.1548	7.1934	9.4977	5.7074	9.7858	2.7496	7.6344	7.4038	7.1268	3.5525	5.9522	6.2052	6.7139	9.0601	9.153	4.8526	7.4156	7.0348	5.5556	9.2414	4.3383	7.4512	6.8795	5.8168	7.1057	6.3161	6.0207	10.229	5.8543	6.3486	5.0558	5.5277	8.6902	6.6037	4.0308	6.2961	5.2046	5.7142	0.777728	0.52575	0.0340249	NORMAL	NORMAL	NOT NORMAL
proliferation-associated protein 2G4 [Zalophus californianus]	2.8665	0	0	0	0	0	0	0	0	0	1.5837	1.7763	2.2321	0	0	0	0	0	2.2247	0	1.1111	0	0	0	3.4398	0	2.0302	0	0	0	0	0	2.8088	0	0	0	0	2.361	0	0	1.05e-06	8.81e-05	5.09e-06	NOT NORMAL	NOT NORMAL	NOT NORMAL
adhesion G protein-coupled receptor B2 isoform X1 [Zalophus californianus]	0	0	0	0	0	0	0	0	0	0	0	0	0	0	0.95912	2.265	0	0	1.4831	0	0	1.0268	0	0	0	0	0	0	0	0	0	0	0	0	0	0	0	0	2.6023	1.9047	1	1.25e-06	5.59e-06	NORMAL	NOT NORMAL	NOT NORMAL
serine/threonine-protein phosphatase 5 isoform X1 [Zalophus californianus]	0	0	0	0	0	0	0	0	0	0	0	1.7763	1.488	0	0	0	0	0	0	0.87935	0	0	0.61975	0	0	0	0	0	0	0	0	0	3.3705	0	0	0	0	1.574	0	0	1	1.02e-06	4.61e-06	NORMAL	NOT NORMAL	NOT NORMAL
bleomycin hydrolase [Zalophus californianus]	0	0	0	0	0	0	0	0	0	0	0	0.35525	0	0	0	0	0	0	0.74156	0	1.1111	0	0.61975	0	0	0	0	0	0	0	0	0	1.1235	0	0	0	0	0.78701	0	0	1	1.15e-06	5.66e-06	NORMAL	NOT NORMAL	NOT NORMAL
spectrin alpha chain, erythrocytic 1 isoform X1 [Zalophus californianus]	6.6884	0	0	0	0	0	0	0	18.132	0	19.797	0	0	0	8.6321	1.1325	0	0	0	0	0	0	0	0	0	0	40.604	0	79.272	0	0	0	0	0	0	0	0	0	0	0	1.05e-06	7.55e-07	5.04e-07	NOT NORMAL	NOT NORMAL	NOT NORMAL
ankyrin-1 isoform X2 [Zalophus californianus]	1.911	0	0	0	0	0	0	0	8.5887	0	11.086	2.2168	0	0	0	0	0	0	0	0	0	0	0.61975	0	0	0	21.317	0	38.58	0	0	0	0	0	0	0	0	0	0	0	1.05e-06	4.58e-07	5.04e-07	NOT NORMAL	NOT NORMAL	NOT NORMAL
microfibril-associated glycoprotein 4 [Zalophus californianus]	0	0	0	1.4387	2.1106	0	5.5919	1.3748	0	0	0	0	0	0	0.95912	0	1.017	1.2132	0.74156	0.87935	0	2.0536	0.61975	3.7256	0	0	0	0.9023	2.0069	0	0	0	0	1.1055	1.0863	0	2.0154	0.78701	2.6023	0.95237	0.00666816	2.91e-05	0.0433899	NOT NORMAL	NOT NORMAL	NOT NORMAL
alpha-1-acid glycoprotein 1 [Zalophus californianus]	4.7774	14.275	25.645	20.142	14.774	16.171	8.3879	8.2488	6.6801	20.096	7.1268	1.421	5.9522	15.513	10.55	7.9276	8.136	15.771	17.797	18.466	12.222	23.617	11.156	21.112	8.5994	11.634	11.166	13.535	8.0275	18.186	16.392	13.967	5.0558	7.7388	38.02	21.132	23.177	8.6571	24.722	16.19	0.835917	0.72121	0.292541	NORMAL	NORMAL	NORMAL
72 kDa type IV collagenase [Zalophus californianus]	3.8219	3.5687	9.2323	4.3161	9.4977	3.8049	2.796	8.2488	6.6801	7.4038	3.1675	0.71051	2.2321	4.6539	1.9182	3.3975	10.17	8.4921	5.9325	10.552	1.1111	11.295	0.61975	8.693	1.7199	7.271	0	9.023	1.0034	4.5464	7.0252	7.6183	1.1235	8.8443	7.6039	10.566	9.0693	5.5091	7.8068	5.7142	0.0278745	0.146749	0.139212	NOT NORMAL	NORMAL	NORMAL
heat shock protein HSP 90-beta [Zalophus californianus]	5.7042	1.4546	0	1.7178	0.37778	0.51078	2.3083	0.49215	2.4497	0	2.0327	8.506	7.3621	0.27767	6.8954	0	0	0	6.4197	1.2073	6.9656	0	10.227	0	7.2548	0	5.9792	0	2.7554	0.40688	0	0	9.9409	0	0.19443	0	0	11.003	0	1.5726	0.0204207	0.00192359	4.53e-05	NOT NORMAL	NOT NORMAL	NOT NORMAL
alpha-2-HS-glycoprotein isoform X1 [Zalophus californianus]	4.7774	1.7844	13.335	11.509	5.2765	7.6099	9.7858	8.2488	6.6801	10.577	5.5431	1.421	2.2321	3.1026	6.7139	5.6625	5.085	7.2789	2.9662	5.2761	7.7778	5.1341	4.3383	8.693	10.319	10.179	7.1057	9.9253	5.0172	3.4098	9.3669	7.6183	5.0558	11.055	7.6039	6.6037	7.0539	6.2961	5.2046	10.476	0.986826	0.685632	0.693823	NORMAL	NORMAL	NORMAL
voltage-dependent anion-selective channel protein 1 isoform X1 [Zalophus californianus]	0	0	0	0	0	0	0	0	0	0	0	11.723	13.392	0	0	0	0	0	0	0	0	0	10.536	0	0	0	0	0	0	0	0	0	1.6853	0	0	0	0	0	0	0	1	2.39e-07	5.04e-07	NORMAL	NOT NORMAL	NOT NORMAL
spectrin beta chain, non-erythrocytic 2 isoform X1 [Zalophus californianus]	0	0	0	0	0	0	0	0	0	0	0	17.718	7.1701	0	0	0	0	0	0	0	0	0	10.577	0	0	0	0	0	0.21526	0	0	0	0	0	0	0	0	0	0	0	1	2.33e-07	5.04e-07	NORMAL	NOT NORMAL	NOT NORMAL
cytochrome b-c1 complex subunit 2, mitochondrial [Zalophus californianus]	0	0	0	0	0	0	0	0	0	0	0	9.5919	5.9522	0	0	0	0	0	0	0	0	0	8.6765	0	0	0	0	0	0	0	0	0	1.1235	0	0	0	0	0	0	0	1	2.5e-07	5.04e-07	NORMAL	NOT NORMAL	NOT NORMAL
acetyl-CoA acetyltransferase, mitochondrial [Zalophus californianus]	0	0	0	0	0	0	0	0	0	0	0	6.3946	3.7201	0	0	0	0	0	0	0	0	0	4.958	0	0	0	0	0	0	0	0	0	0.56175	0	0	0	0	0	0	0	1	2.78e-07	5.04e-07	NORMAL	NOT NORMAL	NOT NORMAL
voltage-dependent anion-selective channel protein 3 isoform X1 [Zalophus californianus]	0	0	0	0	0	0	0	0	0	0	0	5.3288	3.7201	0	0	0	0	0	0	0	0	0	3.0988	0	0	0	0	0	0	0	0	0	1.1235	0	0	0	0	0	0	0	1	2.82e-07	5.04e-07	NORMAL	NOT NORMAL	NOT NORMAL
T-complex protein 1 subunit theta [Zalophus californianus]	0	0	0	0	0	0	0	0	0	0	0	6.0393	2.9761	0	0	0	0	0	0	0	0	0	2.479	0	0	0	0	0	0	0	0	0	0.56175	0	0	0	0	0	0	0	1	2.04e-07	5.04e-07	NORMAL	NOT NORMAL	NOT NORMAL
ATP synthase F(0) complex subunit B1, mitochondrial [Zalophus californianus]	0	0	0	0	0	0	0	0	0	0	0	4.9736	2.2321	0	0	0	0	0	0	0	0	0	2.479	0	0	0	0	0	0	0	0	0	1.1235	0	0	0	0	0	0	0	1	2.17e-07	5.04e-07	NORMAL	NOT NORMAL	NOT NORMAL
succinate dehydrogenase [ubiquinone] flavoprotein subunit, mitochondrial isoform X1 [Zalophus californianus]	0	0	0	0	0	0	0	0	0	0	0	6.3946	2.2321	0	0	0	0	0	0	0	0	0	1.2395	0	0	0	0	0	0	0	0	0	0.56175	0	0	0	0	0	0	0	1	7.33e-08	5.04e-07	NORMAL	NOT NORMAL	NOT NORMAL
V-type proton ATPase subunit E 1 isoform X1 [Zalophus californianus]	0	0	0	0	0	0	0	0	0	0	0	3.1973	2.9761	0	0	0	0	0	0	0	0	0	3.0988	0	0	0	0	0	0	0	0	0	0	0	0	0	0	0.78701	0	0	1	1.89e-07	5.04e-07	NORMAL	NOT NORMAL	NOT NORMAL
cytochrome c oxidase subunit 4 isoform 1, mitochondrial [Zalophus californianus]	0	0	0	0	0	0	0	0	0	0	0	3.1973	3.7201	0	0	0	0	0	0	0	0	0	1.8593	0	0	0	0	0	0	0	0	0	1.1235	0	0	0	0	0	0	0	1	2.43e-07	5.04e-07	NORMAL	NOT NORMAL	NOT NORMAL
cytochrome c oxidase subunit II (mitochondrion) [Zalophus californianus]	0	0	0	0	0	0	0	0	0	0	0	2.1315	2.2321	0	0	0	0	0	0	0	0	0	2.479	0	0	0	0	0	0	0	0	0	1.6853	0	0	0	0	0	0	0	1	2.16e-07	5.04e-07	NORMAL	NOT NORMAL	NOT NORMAL
trifunctional enzyme subunit alpha, mitochondrial isoform X1 [Zalophus californianus]	0	0	0	0	0	0	0	0	0	0	0	4.6183	2.2321	0	0	0	0	0	0	0	0	0	0.61975	0	0	0	0	0	0	0	0	0	0.56175	0	0	0	0	0	0	0	1	7.99e-08	5.04e-07	NORMAL	NOT NORMAL	NOT NORMAL
ATP synthase subunit gamma, mitochondrial isoform X1 [Zalophus californianus]	0	0	0	0	0	0	0	0	0	0	0	2.4868	2.2321	0	0	0	0	0	0	0	0	0	2.479	0	0	0	0	0	0	0	0	0	0.56175	0	0	0	0	0	0	0	1	1.94e-07	5.04e-07	NORMAL	NOT NORMAL	NOT NORMAL
cytochrome c oxidase subunit 6B1 [Zalophus californianus]	0	0	0	0	0	0	0	0	0	0	0	3.1973	0.74402	0	0	0	0	0	0	0	0	0	2.479	0	0	0	0	0	0	0	0	0	0.56175	0	0	0	0	0	0	0	1	1.37e-07	5.04e-07	NORMAL	NOT NORMAL	NOT NORMAL
actin-related protein 2/3 complex subunit 2 [Zalophus californianus]	0	0	0	0	0	0	0	0	0	0	0	2.1315	1.488	0	0	0	0	0	0	0	0	0	1.8593	0	0	0	0	0	0	0	0	0	0.56175	0	0	0	0	0	0	0	1	2.56e-07	5.04e-07	NORMAL	NOT NORMAL	NOT NORMAL
guanine nucleotide-binding protein G(i) subunit alpha-1 [Zalophus californianus]	0	0	0	0	0	0	0	0	0	0	0	1.4241	2.3926	0	0	0	0	0	0	0	0	0	1.4836	0	0	0	0	0	0	0	0	0	0.060773	0	0	0	0	0	0	0	1	2.71e-07	5.04e-07	NORMAL	NOT NORMAL	NOT NORMAL
ras-related protein Rab-18 [Zalophus californianus]	0	0	0	0	0	0	0	0	0	0	0	1.421	1.488	0	0	0	0	0	0	0	0	0	1.2395	0	0	0	0	0	0	0	0	0	1.1235	0	0	0	0	0	0	0	1	2.16e-07	5.04e-07	NORMAL	NOT NORMAL	NOT NORMAL
actin-related protein 3 isoform X1 [Zalophus californianus]	0	0	0	0	0	0	0	0	0	0	0	1.7763	0.74402	0	0	0	0	0	0	0	0	0	1.8593	0	0	0	0	0	0	0	0	0	0.56175	0	0	0	0	0	0	0	1	1.76e-07	5.04e-07	NORMAL	NOT NORMAL	NOT NORMAL
glucosamine-6-phosphate isomerase 1 isoform X1 [Zalophus californianus]	0	0	0	0	0	0	0	0	0	0	0	0	0.74402	0	0	0	0	0	0	0	0	0	1.8593	0	1.7199	0	0	0	0	0	0	0	0.56175	0	0	0	0	0	0	0	1	1.86e-07	5.04e-07	NORMAL	NOT NORMAL	NOT NORMAL
hydroxysteroid dehydrogenase-like protein 2 isoform X1 [Zalophus californianus]	0	0	0	0	0	0	0	0	0	0	0	2.1315	1.488	0	0	0	0	0	0	0	0	0	0.61975	0	0	0	0	0	0	0	0	0	0.56175	0	0	0	0	0	0	0	1	1.77e-07	5.04e-07	NORMAL	NOT NORMAL	NOT NORMAL
contactin-associated protein-like 2 isoform X1 [Zalophus californianus]	0	0	0	0	0	0	0	0	0	1.0577	0	1.0658	1.488	0	0	0	0	0	0	0	0	0	0	0	0	0	0	0.9023	0	0	0	0	0	0	0	0	0	0	0	0	1	2.64e-07	5.04e-07	NORMAL	NOT NORMAL	NOT NORMAL
cytochrome c oxidase subunit 5B, mitochondrial [Zalophus californianus]	0	0	0	0	0	0	0	0	0	0	0	1.7763	1.488	0	0	0	0	0	0	0	0	0	0.61975	0	0	0	0	0	0	0	0	0	0.56175	0	0	0	0	0	0	0	1	1.87e-07	5.04e-07	NORMAL	NOT NORMAL	NOT NORMAL
lamin [Zalophus californianus]	0	0	0	0	0	0	0	0	0	0	0	1.7763	1.488	0	0	0	0	0	0	0	0	0	0.61975	0	0	0	0	0	0	0	0	0	0.56175	0	0	0	0	0	0	0	1	1.87e-07	5.04e-07	NORMAL	NOT NORMAL	NOT NORMAL
succinyl-CoA:3-ketoacid coenzyme A transferase 1, mitochondrial isoform X1 [Zalophus californianus]	0	0	0	0	0	0	0	0	0	0	0	1.7763	0.74402	0	0	0	0	0	0	0	0	0	1.2395	0	0	0	0	0	0	0	0	0	0.56175	0	0	0	0	0	0	0	1	2.45e-07	5.04e-07	NORMAL	NOT NORMAL	NOT NORMAL
talin-2 [Zalophus californianus]	0	0	0	0	0	0	0	0	0	0	0	1.8959	0.9946	0	0	0	0	0	0	0	0	0	0	0	0	0	0.34187	0	0	0	0	0	0	0	0	0	0	0.26505	0	0	1	1.06e-07	5.04e-07	NORMAL	NOT NORMAL	NOT NORMAL
calcium-binding protein 39 [Zalophus californianus]	0	0	0	0	0	0	0	0	0	0	0	1.421	0.74402	0	0	0	0	0	0	0	0	0	0.61975	0	0	0	0	0	0	0	0	0	0.56175	0	0	0	0	0	0	0	1	2.24e-07	5.04e-07	NORMAL	NOT NORMAL	NOT NORMAL
elongin-C [Zalophus californianus]	0	0	0	0	0	0	0	0	0	0	0	0.71051	0.74402	0	0	0	0	0	0	0	0	0	1.2395	0	0	0	0	0	0	0	0	0	0.56175	0	0	0	0	0	0	0	1	2.67e-07	5.04e-07	NORMAL	NOT NORMAL	NOT NORMAL
guanine nucleotide-binding protein G(i) subunit alpha [Zalophus californianus]	0	0	0	0	0	0	0	0	0	0	0	1.6898	0.67844	0	0	0	0	0	0	0	0	0	0.80284	0	0	0	0	0	0	0	0	0	0.045584	0	0	0	0	0	0	0	1	1.94e-07	5.04e-07	NORMAL	NOT NORMAL	NOT NORMAL
vesicle-trafficking protein SEC22b [Zalophus californianus]	0	0	0	0	0	0	0	0	0	0	0	1.0658	0.74402	0	0	0	0	0	0	0	0	0	0.61975	0	0	0	0	0	0	0	0	0	0.56175	0	0	0	0	0	0	0	1	2.82e-07	5.04e-07	NORMAL	NOT NORMAL	NOT NORMAL
ras-related protein Rab-8B isoform X1 [Zalophus californianus]	0	0	0	0	0	0	0	0	0	0	0.07496	0.4143	0	0	0	0	0	0	0	0	0	0	0.72276	0	0	0	0	0	0	0	0	0	0.053176	0	0	0	0	0	0	0	1	7.72e-08	5.04e-07	NORMAL	NOT NORMAL	NOT NORMAL
phosphoacetylglucosamine mutase isoform X1 [Zalophus californianus]	0	0	0	0	0	0	0	0	0	0	0	1.421	2.2321	0	0	0	0	0	1.4831	0	1.1111	0	0	0	0	0	0	0	0	0	0	0	2.8088	0	0	0	0	3.9351	0	0	1	1.4e-06	5.63e-06	NORMAL	NOT NORMAL	NOT NORMAL
secernin-2 isoform X1 [Zalophus californianus]	0	0	0	0	0	0	0	0	0	0	0	0	1.488	0	0.95912	0	0	0	0.74156	0	0	0	0.61975	0	0	0	0	0	0	0	0	0	2.8088	0	0	0	0	3.148	0	0	1	1.31e-06	4.77e-06	NORMAL	NOT NORMAL	NOT NORMAL
glutamate--cysteine ligase catalytic subunit isoform X1 [Zalophus californianus]	0	0	0	0	0	0	0	0	0	0	0	1.0658	0.74402	0	0	0	0	0	1.4831	0	0	0	0	0	0	0	1.0151	0	3.0103	0	0	0	2.247	0	0	0	0	0	0	0	1	1.39e-06	5.54e-06	NORMAL	NOT NORMAL	NOT NORMAL
adenosine kinase isoform X1 [Zalophus californianus]	0	0	0	0	0	0	0	0	0.9543	0	0	0.35525	0.74402	0	0.95912	0	0	0	0	0	0	0	0	0	0	0	0	0	0	0	0	0	3.9323	0	0	0	0	2.361	0	0	1	8.44e-07	5.56e-06	NORMAL	NOT NORMAL	NOT NORMAL
glutathione S-transferase omega-1 [Zalophus californianus]	0	0	0	0	0	0	0	0	0	0	0	0.35525	1.488	0	0.95912	0	0	0	0	0	0	0	0.61975	0	0	0	0	0	0	0	0	0	2.247	0	0	0	0	2.361	0	0	1	7.91e-07	4.36e-06	NORMAL	NOT NORMAL	NOT NORMAL
nicotinate phosphoribosyltransferase isoform X1 [Zalophus californianus]	0	0	0	0	0	0	0	0	0	0	0	0	0	0	0	0	0	0	0	0	0	0	0	0	0	0	3.0453	0	0	0	0	0	1.1235	0	0	0	0	1.574	0	0	1	5.28e-09	5.63e-06	NORMAL	NOT NORMAL	NOT NORMAL
lithostathine-like isoform X1 [Zalophus californianus]	0	0	0	0	0	0	0	0	0	0	0	0	0	0	0	0	0	0	0	0	0	2.0536	0	0	0	0	0	0	0	0	0	0	0	0	0	0	0	0	1.3011	0.95237	1	5.28e-09	5.59e-06	NORMAL	NOT NORMAL	NOT NORMAL
farnesyl pyrophosphate synthase isoform X1 [Zalophus californianus]	0	0	0	0	0	0	0	0	0	0	0	1.0658	0	0	0	0	0	0	0	0	0	0	0	0	0	0	0	0	0	0	0	0	0.56175	0	0	0	0	0.78701	0	0	1	5.28e-09	5.63e-06	NORMAL	NOT NORMAL	NOT NORMAL
immunoglobulin J chain [Zalophus californianus]	0.95549	3.5687	1.0258	4.3161	2.1106	1.9025	0	1.3748	0.9543	1.0577	0.79187	0.35525	0	1.5513	0.95912	2.265	1.017	1.2132	0	0.87935	1.1111	1.0268	1.2395	2.4837	0	4.3626	2.0302	1.8046	1.0034	1.1366	2.3417	1.2697	0.56175	1.1055	1.0863	3.9622	1.0077	0	2.6023	0.95237	0.627771	0.00675244	0.0619408	NORMAL	NOT NORMAL	NORMAL
cadherin-13 isoform X1 [Zalophus californianus]	3.8219	3.5687	2.0516	1.4387	4.2212	6.6586	4.1939	2.7496	1.9086	5.2885	6.335	0.71051	0.74402	3.1026	3.8365	3.3975	2.034	2.4263	3.7078	2.6381	5.5556	5.1341	1.2395	3.7256	1.7199	2.9084	2.0302	2.7069	0	3.4098	4.6835	7.6183	2.247	2.2111	3.2588	7.9244	2.0154	5.5091	3.9034	5.7142	0.637866	0.485365	0.721363	NORMAL	NORMAL	NORMAL
LOW QUALITY PROTEIN: protein-L-isoaspartate(D-aspartate) O-methyltransferase [Zalophus californianus]	1.911	1.7844	1.0258	0	1.0553	2.8537	1.398	0	1.9086	1.0577	1.5837	2.4868	3.7201	7.7565	2.8774	0	2.034	1.2132	2.2247	0	1.1111	0	1.8593	1.2419	3.4398	0	3.0453	1.8046	4.0138	4.5464	1.1709	2.5394	1.6853	2.2111	0	1.3207	0	3.148	2.6023	0.95237	0.655643	0.00471412	0.841517	NORMAL	NOT NORMAL	NORMAL
heat shock protein HSP 90-alpha [Zalophus californianus]	15.153	13.129	0	6.5774	4.8246	6.9989	8.8879	2.1609	6.6128	0	8.6548	20.531	21.845	4.3218	12.401	0	0	0	19.759	12.625	19.446	0	18.949	1.2419	15.973	0	14.503	0.9023	7.742	5.1963	0	0	20.305	0	0.8537	0	0	24.399	1.3011	7.0073	0.890337	0.00740855	0.000489033	NORMAL	NOT NORMAL	NOT NORMAL
keratin, type II cytoskeletal 1 isoform X1 [Zalophus californianus]	0.14513	0.73568	0.28934	0.4058	0.20608	0.26831	0	0.32813	0.22777	0.41312	0.60133	0.14645	0.20986	1.2791	0.43703	0	0.37512	0.28955	0.24135	0.40066	0.36162	0.40104	0.2286	0	0.26123	0.34708	0.15418	0.37197	0.37012	0.8632	0.27945	0.35814	0.25596	0.47975	0.40067	0.25791	0.28424	0.22199	2.073	0.26863	0.51009	0.00041954	2.39e-05	NORMAL	NOT NORMAL	NOT NORMAL
tropomyosin alpha-1 chain isoform X21 [Zalophus californianus]	0.21306	0	0	0	0	0	0	0	0	0	0	1.1281	1.654	0	0.07677	0	0	0	0	0	0	0	0.3448	0	0.38351	0	1.3227	0	1.4509	0	0	0	1.0638	0	0	0	0	0	0	0	1.05e-06	2.59e-06	5.59e-06	NOT NORMAL	NOT NORMAL	NOT NORMAL
adipocyte enhancer-binding protein 1 [Zalophus californianus]	0	0	1.0258	2.8774	0	0.95123	0	1.3748	0	1.0577	2.3756	0	0	0	0.95912	0	0	0	0	2.6381	0	0	1.2395	1.2419	0	0	0	0	0	0	0	1.2697	0.56175	0	0	1.3207	0	0	0	0	0.0270541	1.55e-05	2.53e-05	NOT NORMAL	NOT NORMAL	NOT NORMAL
histone H1.5 [Zalophus californianus]	1.911	0	0	0	0	0	0	0	0	0	0	3.1973	0.74402	0	0.95912	0	0	0	0	0	0	0	0.61975	0	0	0	0	0	0	1.1366	1.1709	0	0.56175	0	0	0	0	0	1.3011	0.95237	1.05e-06	1.77e-07	0.000633784	NOT NORMAL	NOT NORMAL	NOT NORMAL
phospholipid hydroperoxide glutathione peroxidase isoform X1 [Zalophus californianus]	0.95549	0	0	0	0	0	0	0	0	0	1.5837	1.421	1.488	0	0	0	0	0	0.74156	0	0	0	0.61975	0	1.7199	0	2.0302	0	1.0034	0	0	0	2.247	0	0	0	0	3.148	0	0	1.05e-06	5.27e-05	2.94e-05	NOT NORMAL	NOT NORMAL	NOT NORMAL
endoplasmin [Zalophus californianus]	0.95549	3.0723	1.0258	0	0	0	2.407	0	0	2.1154	0.79187	6.1969	2.9761	1.5513	1.6514	1.1325	0	0	0.74156	0.87935	1.1111	0	2.3066	0	1.2414	0	1.7478	0	0	1.1366	0	1.2697	0.96722	1.1055	0	1.3207	0	1.3551	0	0.6874	0.025514	0.000608426	0.00321348	NOT NORMAL	NOT NORMAL	NOT NORMAL
bisphosphoglycerate mutase [Zalophus californianus]	0.95549	0	0	0	0	0	0	0	0.9543	0	2.3756	0	0.74402	0	0.95912	0	0	0	0	0	0	0	0	0	0	0	4.0604	0	11.038	0	0	0	0	0	0	0	0	0	0	0	1.05e-06	1.04e-06	5.04e-07	NOT NORMAL	NOT NORMAL	NOT NORMAL
sorbitol dehydrogenase isoform X1 [Zalophus californianus]	0.95549	0	0	0	0	0	0	0	0	0	0	0.35525	0.74402	0	0	0	0	0	1.4831	0	0	0	0	0	1.7199	0	1.0151	0	0	0	0	0	2.247	0	0	0	0	0	0	0	1.05e-06	3.32e-06	5.04e-07	NOT NORMAL	NOT NORMAL	NOT NORMAL
acylphosphatase-2 isoform X1 [Zalophus californianus]	0.95549	3.5687	0	0	0	0.95123	0	1.3748	0	0	0.79187	1.0658	2.2321	0	0.95912	0	0	0	1.4831	0	1.1111	0	1.2395	0	0	0	1.0151	0	1.0034	1.1366	0	0	1.1235	0	0	0	0	0	0	0	0.00801025	0.000302276	2.36e-05	NOT NORMAL	NOT NORMAL	NOT NORMAL
complement factor I [Zalophus californianus]	3.8219	1.7844	8.2064	8.6321	9.4977	5.7074	5.5919	5.4992	4.7715	6.3462	3.1675	0.71051	0.74402	4.6539	1.9182	5.6625	3.051	9.7052	6.674	12.311	2.2222	5.1341	2.479	8.693	0	11.634	2.0302	10.828	1.0034	2.2732	3.5126	5.0789	2.8088	1.1055	9.7765	3.9622	9.0693	3.148	5.2046	0.95237	0.67812	0.162436	0.0554482	NORMAL	NORMAL	NORMAL
pyruvate kinase PKM isoform X1 [Zalophus californianus]	11.813	23.448	9.6877	8.4719	10.819	13.317	14.445	11.151	11.162	7.6385	9.526	11.181	14.219	8.4456	13.32	10.066	12.316	9.8395	12.276	8.6954	14.938	8.3283	15.994	7.7267	12.994	12.603	11.842	6.817	9.4765	11.239	8.586	8.6054	10.486	9.8601	9.414	12.473	12.682	15.151	10.553	10.264	0.0288527	0.586318	0.773352	NOT NORMAL	NORMAL	NORMAL
fructose-bisphosphate aldolase A [Zalophus californianus]	9.5549	24.981	5.129	12.948	10.553	12.366	11.184	2.7496	8.5887	5.2885	7.9187	12.856	15.175	12.41	16.305	5.6625	9.153	4.8526	11.865	5.2761	12.222	5.1341	15.494	1.2419	8.5994	4.3626	9.1359	8.1207	7.0241	11.366	4.6835	8.888	11.797	5.5277	4.3451	5.2829	7.0539	13.379	5.2046	9.5237	0.211885	0.413636	0.270346	NORMAL	NORMAL	NORMAL
inositol monophosphatase 1 [Zalophus californianus]	3.8219	1.7844	1.0258	0	0	0.95123	1.398	0	0.9543	0	0.79187	3.9078	2.2321	0	1.9182	0	0	0	3.7078	0	1.1111	1.0268	3.0988	0	1.7199	0	2.0302	0	1.0034	0	0	0	3.9323	1.1055	0	0	0	3.9351	0	0	0.0770182	0.00436282	4.61e-05	NORMAL	NOT NORMAL	NOT NORMAL
transforming growth factor-beta-induced protein ig-h3 [Zalophus californianus]	1.911	5.3531	13.335	14.387	9.4977	6.6586	11.184	6.874	7.6344	10.577	3.9594	1.0658	0.74402	6.2052	11.509	6.795	12.204	9.7052	9.6403	16.708	11.111	17.456	3.0988	6.2093	3.4398	10.179	3.0453	14.437	3.0103	9.0928	7.0252	10.158	3.3705	8.8443	9.7765	15.849	12.092	9.4441	22.119	12.381	0.876354	0.481221	0.550794	NORMAL	NORMAL	NORMAL
astrocytic phosphoprotein PEA-15 [Zalophus californianus]	0.95549	1.7844	0	0	0	0	0	0	0	0	0	3.5525	0.74402	0	1.9182	0	0	0	1.4831	0	0	0	4.3383	0	0	0	1.0151	0	0	0	0	0	0.56175	0	0	0	0	0.78701	0	0	0.000179814	6.38e-06	5.63e-06	NOT NORMAL	NOT NORMAL	NOT NORMAL
leucine-rich repeat-containing protein 4B [Zalophus californianus]	0	0	2.0516	0	1.0553	2.8537	4.1939	2.7496	0	3.1731	0.79187	0	0	3.1026	1.9182	1.1325	2.034	2.4263	2.2247	0.87935	2.2222	2.0536	0	3.7256	1.7199	2.9084	0	0.9023	0	5.683	5.8543	2.5394	0	3.3166	2.1725	3.9622	2.0154	0.78701	1.3011	3.8095	0.228811	0.0903937	0.410688	NORMAL	NORMAL	NORMAL
alanine--tRNA ligase, cytoplasmic isoform X1 [Zalophus californianus]	0	0	0	0	0	0	0	0	0	0	0	4.2631	0	0	0	0	0	0	0	0	0	0	3.0988	0	0	0	1.0151	0	0	0	0	0	1.6853	0	0	0	0	0	0	0	1	1.45e-07	5.04e-07	NORMAL	NOT NORMAL	NOT NORMAL
F-actin-capping protein subunit alpha-2 [Zalophus californianus]	0	0	0	0	0	0	0	0	0	0	0	4.1015	1.488	0	0	0	0	0	0	0	0	0	0.61975	0	0	0	0	0	0	0	0	0	1.4298	0	0	0	0	0	0	0	1	6.36e-08	5.04e-07	NORMAL	NOT NORMAL	NOT NORMAL
band 4.1-like protein 1 isoform X2 [Zalophus californianus]	0	0	0	0	0	0	0	0	0	0	0	3.316	0	0	0	0	0	0	0	0	0	0	1.2395	0	0	0	0.48332	0	0.95555	0	0	0	0	0	0	0	0	0	0	0	1	6.42e-08	5.04e-07	NORMAL	NOT NORMAL	NOT NORMAL
hepatoma-derived growth factor-related protein 3 [Zalophus californianus]	0	0	0	0	0	0	0	0	0	0	0	2.2608	0.74402	0	0	0	0	0	0	0	0	0	1.8593	0	0	0	0	0	0	0	0	0	1.1235	0	0	0	0	0	0	0	1	1.8e-07	5.04e-07	NORMAL	NOT NORMAL	NOT NORMAL
hepatoma-derived growth factor isoform X1 [Zalophus californianus]	0	0	0	0	0	0	0	0	0	0	0	2.6483	0.74402	0	0	0	0	0	0	0	0	0	1.2395	0	0	0	0	0	0	0	0	0	1.1235	0	0	0	0	0	0	0	1	1.42e-07	5.04e-07	NORMAL	NOT NORMAL	NOT NORMAL
calponin-3 isoform X1 [Zalophus californianus]	0	0	0	0	0	0	0	0	0	0	0	1.421	1.488	0	0	0	0	0	0	0	0	0	0.61975	0	0	0	0	0	0	0	0	0	1.1235	0	0	0	0	0	0	0	1	1.83e-07	5.04e-07	NORMAL	NOT NORMAL	NOT NORMAL
translin isoform X1 [Zalophus californianus]	0	0	0	0	0	0	0	0	0	0	0	1.421	1.488	0	0	0	0	0	0	0	0	0	0.61975	0	0	0	0	0	0	0	0	0	0	0	0	0	0	0.78701	0	0	1	1.83e-07	5.04e-07	NORMAL	NOT NORMAL	NOT NORMAL
eukaryotic translation initiation factor 1A, X-chromosomal [Zalophus californianus]	0	0	0	0	0	0	0	0	0	0	0	0.35525	0.74402	0	0	0	0	0	0.74156	0	0	0	0	0	0	0	0	0	0	0	0	0	0.56175	0	0	0	0	0	0	0	1	1.9e-07	5.04e-07	NORMAL	NOT NORMAL	NOT NORMAL
ATPase inhibitor, mitochondrial-like [Zalophus californianus]	0	0	0	0	0	0	0	0	0	0	0	0.35525	0.74402	0	0	0	0	0	0	0	0	0	0.61975	0	0	0	0	0	0	0	0	0	0.56175	0	0	0	0	0	0	0	1	2.43e-07	5.04e-07	NORMAL	NOT NORMAL	NOT NORMAL
histone-binding protein RBBP4 isoform X1 [Zalophus californianus]	0	0	0	0	0	0	0	0	0	0	0	0.35525	0.74402	0	0	0	0	0	0	0	0	0	0.61975	0	0	0	0	0	0	0	0	0	0.56175	0	0	0	0	0	0	0	1	2.43e-07	5.04e-07	NORMAL	NOT NORMAL	NOT NORMAL
NEDD8-activating enzyme E1 regulatory subunit isoform X1 [Zalophus californianus]	0	0	0	0	0	0	0	0	0	0	0	0.35525	0	0	0	0	0	0	0.74156	0	0	0	0.61975	0	0	0	0	0	0	0	0	0	0.56175	0	0	0	0	0	0	0	1	2.43e-07	5.04e-07	NORMAL	NOT NORMAL	NOT NORMAL
gliomedin isoform X1 [Zalophus californianus]	0	1.7844	0	0	0	0	0	0	0	0	0	0	0	0	0	0	0	0	0	0.87935	0	0	0	0	0	0	0	0	0	0	0	0	0	0	0	0	0	0	0	0	1.05e-06	5.28e-09	1	NOT NORMAL	NOT NORMAL	NORMAL
lipid droplet-associated hydrolase isoform X1 [Zalophus californianus]	0	0	2.0516	0	0	0	0	0	0	0	0	0.35525	0	0	0	0	0	0	0	0	0	0	0	0	0	0	0	0	0	0	0	0	0	0	0	0	0	0	0	0	1.05e-06	5.28e-09	1	NOT NORMAL	NOT NORMAL	NORMAL
LOW QUALITY PROTEIN: properdin [Zalophus californianus]	0	0	0	1.4387	0	0	0	0	0	0	0	0	0	0	0	0	0	0	0	0.87935	0	0	0	0	0	0	0	0	0	0	0	0	0	0	0	0	0	0	0	0	1.05e-06	5.28e-09	1	NOT NORMAL	NOT NORMAL	NORMAL
eukaryotic translation initiation factor 2 subunit 2 [Zalophus californianus]	0	1.7844	0	0	0	0	0	0	0	0	0	0.35525	0	0	0	0	0	0	0	0	0	0	0	0	0	0	0	0	0	0	0	0	0	0	0	0	0	0	0	0	1.05e-06	5.28e-09	1	NOT NORMAL	NOT NORMAL	NORMAL
dystonin isoform X1 [Zalophus californianus]	0	0	0	0	0	0	0	1.3748	0	0	0	0.35525	0	0	0	0	0	0	0	0	0	0	0	0	0	0	0	0	0	0	0	0	0	0	0	0	0	0	0	0	1.05e-06	5.28e-09	1	NOT NORMAL	NOT NORMAL	NORMAL
tubulin beta-4B chain [Zalophus californianus]	3.2821	0.2974	0	0	0	0.85753	3.3336	1.2813	1.9141	0	1.5742	3.8043	4.9243	0	2.7111	0	0	0	3.4844	0	3.1716	0	2.7112	0	2.9884	0	2.1747	0	2.5582	0.1714	0	0	2.5532	0	0	0	0	3.6473	0	0.8282	0.0162062	0.00309252	0.000179126	NOT NORMAL	NOT NORMAL	NOT NORMAL
antithrombin-III isoform X1 [Zalophus californianus]	12.421	7.1375	25.645	34.528	17.94	19.976	16.776	20.622	10.497	12.692	8.7106	6.0393	2.9761	24.821	14.387	20.385	25.425	18.197	9.6403	18.466	18.889	16.429	9.2963	16.144	15.479	34.901	11.166	14.437	18.062	10.229	22.246	21.585	10.112	30.955	23.898	19.811	15.115	8.6571	15.614	14.286	0.909472	0.576987	0.667237	NORMAL	NORMAL	NORMAL
ubiquitin-conjugating enzyme E2 D3 isoform X1 [Zalophus californianus]	0	0	0	0	0	0.95123	0	0	0	0	0	0.35525	0.74402	0	0	0	0	0	0.74156	0	1.1111	0	0.61975	0	1.7199	0	0	0	0	0	0	0	0.56175	0	0	0	0	0.78701	0	0	1.05e-06	1.43e-05	5.63e-06	NOT NORMAL	NOT NORMAL	NOT NORMAL
growth arrest-specific protein 6 [Zalophus californianus]	0.95549	7.1375	1.0258	0	0	1.9025	0	0	0	2.1154	1.5837	0	1.488	0	0	1.1325	1.017	0	0.74156	0	0	3.0805	0	0	0	0	0	0	0	1.1366	0	2.5394	0.56175	1.1055	1.0863	0	2.0154	0	1.3011	2.8571	0.000495683	7.11e-05	0.0413604	NOT NORMAL	NOT NORMAL	NOT NORMAL
receptor-type tyrosine-protein phosphatase kappa isoform X1 [Zalophus californianus]	0.95549	0	0	0	0	0.95123	2.796	0	0	0	1.5837	0	2.2321	0	1.9182	0	0	0	2.9662	5.2761	2.2222	0	0	0	0	0	2.0302	0	0	0	0	0	1.6853	0	0	0	0	5.5091	0	0	0.0013135	5.52e-05	2.75e-06	NOT NORMAL	NOT NORMAL	NOT NORMAL
lysosomal alpha-mannosidase isoform X1 [Zalophus californianus]	0	0	0	0	0	0.95123	0	0	0	0	0	0	0	0	0	0	0	0	0	12.311	0	0	0.61975	0	0	1.4542	0	0	2.0069	0	1.1709	0	0	0	0	0	0	0	2.6023	0.95237	1.05e-06	1.29e-08	0.000204611	NOT NORMAL	NOT NORMAL	NOT NORMAL
osteomodulin [Zalophus californianus]	0	1.7844	1.0258	0	0	0.95123	0	1.3748	0	0	1.5837	0	0	0	0.95912	0	1.017	0	0	2.6381	0	2.0536	0	0	0	0	0	0.9023	0	0	2.3417	0	0	1.1055	1.0863	1.3207	0	0.78701	0	0.95237	0.0447341	5.18e-06	0.0132908	NOT NORMAL	NOT NORMAL	NOT NORMAL
N-acetylmuramoyl-L-alanine amidase isoform X1 [Zalophus californianus]	0	0	1.0258	5.7547	0	0.95123	1.398	0	0	0	0	0	0	0	0	3.3975	2.034	0	0	0.87935	0	0	0.61975	0	0	4.3626	0	0	1.0034	0	2.3417	0	0.56175	1.1055	0	0	0	0	0	0	0.000598443	1.4e-06	0.000121123	NOT NORMAL	NOT NORMAL	NOT NORMAL
annexin A5 isoform X1 [Zalophus californianus]	0	0	0	0	0	1.9025	1.398	1.3748	1.9086	0	0.79187	8.5261	8.1843	0	10.55	1.1325	0	0	6.674	0	10	0	9.2963	0	0	0	7.1057	0.9023	0	0	0	0	3.3705	0	1.0863	0	1.0077	5.5091	1.3011	4.7619	0.00299046	0.000194985	0.00159502	NOT NORMAL	NOT NORMAL	NOT NORMAL
glial fibrillary acidic protein isoform X1 [Zalophus californianus]	1.911	0	0.19138	0	0	0	0	0	0	0	0	13.5	13.531	0	0.95912	0	0	0	16.453	0	24.652	0	13.015	0	0	0	0	0	0	0	0	0	5.7223	0	0	0	0	1.574	0	0	4.76e-06	7.5e-06	2.41e-06	NOT NORMAL	NOT NORMAL	NOT NORMAL
syntaxin-12 isoform X1 [Zalophus californianus]	0	1.7844	0	0	0	0	0	0	0	0	0	1.0658	0	0	0	0	0	0	0	0	0	0	0.61975	0	0	0	0	0	0	0	0	0	0	0	0	0	0	0	0	0	1.05e-06	4.35e-08	1	NOT NORMAL	NOT NORMAL	NORMAL
breast carcinoma-amplified sequence 1 isoform X1 [Zalophus californianus]	0.95549	0	0	0	0	0	0	0	0	0	0	0.71051	0	0	0	0	0	0	0.74156	0	0	0	0	0	0	0	0	0	0	0	0	0	0	0	0	0	0	0	0	0	1.05e-06	3.89e-08	1	NOT NORMAL	NOT NORMAL	NORMAL
nascent polypeptide-associated complex subunit alpha [Zalophus californianus]	0.95549	0	0	0	0	0	0	0	0	0	0	0	0.74402	0	0	0	0	0	0	0	0	0	0.61975	0	0	0	0	0	0	0	0	0	0	0	0	0	0	0	0	0	1.05e-06	4.37e-08	1	NOT NORMAL	NOT NORMAL	NORMAL
hippocalcin-like protein 4 [Zalophus californianus]	0	1.7844	0	0	0	0	0	0	0	0	0	0.38754	0	0	0	0	0	0	0	0	0	0	0.11264	0	0	0	0	0	0	0	0	0	0	0	0	0	0	0	0	0	1.05e-06	2.2e-08	1	NOT NORMAL	NOT NORMAL	NORMAL
calpain-1 catalytic subunit [Zalophus californianus]	0	0	0	0	0	0	0	0	0	0	0	4.2631	2.2321	0	0	0	0	0	0	0	0	0	0	0	0	0	1.0151	0	4.0138	0	0	0	0	0	0	0	0	0	0	0	1	1.35e-07	5.04e-07	NORMAL	NOT NORMAL	NOT NORMAL
amphiphysin isoform X1 [Zalophus californianus]	0	0	0	0	0	0	0	0	0	0	0.79187	3.9078	0	0	0	0	0	0	0	0	0	0	0.61975	0	0	0	0	0	0	0	0	0	0	0	1.0863	0	0	0	0	0	1	3.32e-08	5.04e-07	NORMAL	NOT NORMAL	NOT NORMAL
sodium/calcium exchanger 2 isoform X1 [Zalophus californianus]	0	0	0	0	0	0	0	0	0	0	0	3.9078	0.74402	0	0	0	0	0	0	0	0	0	0.61975	0	0	0	0	0	0	0	0	0	0	0	0	0	0	0	0	0.95237	1	3.11e-08	5.04e-07	NORMAL	NOT NORMAL	NOT NORMAL
serine--tRNA ligase, cytoplasmic isoform X1 [Zalophus californianus]	0	0	0	0	0	0	0	0	0	0	0	1.7763	0.74402	0	0	0	0	0	0	0	0	0	0.61975	0	0	0	0	0	0	0	0	0	1.6853	0	0	0	0	0	0	0	1	1.52e-07	5.04e-07	NORMAL	NOT NORMAL	NOT NORMAL
peptidyl-prolyl cis-trans isomerase NIMA-interacting 1 [Zalophus californianus]	0	0	0	0	0	0	0	0	0	0	0	0.71051	0.74402	0	0	0	0	0	0	0	0	0	1.8593	0	0	0	0	0	0	0	0	0	1.1235	0	0	0	0	0	0	0	1	1.54e-07	5.04e-07	NORMAL	NOT NORMAL	NOT NORMAL
ras-related protein Rab-21 [Zalophus californianus]	0	0	0	0	0	0	0	0	0	0	0	1.7763	0.74402	0	0	0	0	0	0	0	0	0	0.61975	0	0	0	0	0	0	0	0	0	1.1235	0	0	0	0	0	0	0	1	1.52e-07	5.04e-07	NORMAL	NOT NORMAL	NOT NORMAL
actin-related protein 2/3 complex subunit 3 [Zalophus californianus]	0	0	0	0	0	0	0	0	0	0	0	0.71051	0.74402	0	0	0	0	0	0	0	0	0	1.8593	0	0	0	0	0	0	0	0	0	0	0	0	0	0	0.78701	0	0	1	1.54e-07	5.04e-07	NORMAL	NOT NORMAL	NOT NORMAL
ras-related protein Rab-3D isoform X2 [Zalophus californianus]	0	0	0	0	0	0	0	0	0	0	0	0.50714	0.10603	0	0	0	0	0	0	0	0	0	1.5045	0	0	0	0	0	0	0	0	1.2697	0	0	0	0	0	0	0	0	1	3.87e-08	5.04e-07	NORMAL	NOT NORMAL	NOT NORMAL
ubiquitin-conjugating enzyme E2 variant 1 isoform X1 [Zalophus californianus]	1.4352	0	0	0	0	0	0	0	0.47914	0	0.79187	0.71199	1.4912	0	0	0	0	0	1.1139	0	0	0	1.8618	0	1.7199	0	0	0	0.50382	0	0	0	2.8135	0	0	0	0	1.5773	0	0	1.05e-06	5.52e-05	1.61e-05	NOT NORMAL	NOT NORMAL	NOT NORMAL
protein kinase C-binding protein NELL2 [Zalophus californianus]	6.6884	5.3531	15.387	5.7547	31.659	16.171	13.98	15.123	10.497	15.865	24.548	3.9078	5.9522	17.064	8.6321	15.855	23.391	20.624	17.056	9.6729	0	26.697	4.958	23.595	0	23.267	7.1057	15.339	2.0069	25.005	22.246	19.046	2.247	16.583	20.639	25.094	15.115	9.4441	20.818	25.714	0.0738742	0.213538	0.0786294	NORMAL	NORMAL	NORMAL
eukaryotic initiation factor 4A-I [Zalophus californianus]	0.6797	0	0	0	0	0.23685	0.69617	0	0.91647	0	0.56331	0.49278	1.2998	0	0.20466	0	0	0	0.55393	0	0.27666	0	1.0361	0	0.42824	0	0.5055	0	0.67808	0	0	0	3.266	0	0	0	0	0.72779	0	0	0.00125862	0.00157415	5.61e-06	NOT NORMAL	NOT NORMAL	NOT NORMAL
serine/threonine-protein phosphatase 2A regulatory subunit B'' subunit alpha isoform X5 [Zalophus californianus]	0	0	0	1.4387	0	0.95123	0	0	0	0	0	0	0	0	0	0	0	1.2132	0	0.87935	0	0	0	0	0	0	0	0	0	0	0	0	0	0	0	0	0	0	1.3011	0	0.000191655	4.59e-08	5.04e-07	NOT NORMAL	NOT NORMAL	NOT NORMAL
V-type proton ATPase subunit B, brain isoform [Zalophus californianus]	0.95549	0	0	0	0	0	2.796	0	0	0	0	9.2366	2.9761	0	0	0	0	0	0	0	0	0	5.5778	0	0	0	1.0151	0	0	0	0	0	0.56175	0	0	0	0	0	0	0	7.12e-05	3.59e-07	5.04e-07	NOT NORMAL	NOT NORMAL	NOT NORMAL
drebrin isoform X1 [Zalophus californianus]	0	1.7844	0	0	0	0	0	0	0	0	0	2.4868	0.74402	0	0	0	0	0	0	0	0	0	0	0	0	0	0	0	0	0	0	0	0	0	0	0	0	0	0	0	1.05e-06	2.27e-08	1	NOT NORMAL	NOT NORMAL	NORMAL
gamma-synuclein [Zalophus californianus]	0.95549	0	0	0	0	0	0	0	0	0	0	0.71051	1.488	0	0	0	0	0	0	0	0	0	0	0	0	0	0	0	0	0	0	0	0	0	0	0	0	0	0	0	1.05e-06	3.76e-08	1	NOT NORMAL	NOT NORMAL	NORMAL
calpain-2 catalytic subunit [Zalophus californianus]	0.95549	0	0	0	0	0	0	0	0	0	0	0	0.74402	0	0	0	0	0	0	0	0	0	0	0	0	0	1.0151	0	0	0	0	0	0	0	0	0	0	0	0	0	1.05e-06	4.58e-08	1	NOT NORMAL	NOT NORMAL	NORMAL
coagulation factor X isoform X1 [Zalophus californianus]	0	0	0	1.4387	0	0	0	0	0	1.0577	0	0	0	0	0	1.1325	0	0	0	0.87935	0	0	0	0	0	2.9084	0	0.9023	0	0	1.1709	1.2697	0	0	0	0	1.0077	0	0	0.95237	1.05e-06	5.38e-07	0.000519686	NOT NORMAL	NOT NORMAL	NOT NORMAL
tyrosine-protein phosphatase non-receptor type substrate 1 isoform X2 [Zalophus californianus]	0.95549	5.3531	2.0516	0	3.1659	1.9025	0	1.3748	0	3.1731	0.79187	4.6183	1.488	1.5513	1.9182	3.3975	3.051	0	2.2247	0	2.2222	2.0536	2.479	1.2419	1.7199	2.9084	2.0302	5.4138	0	4.5464	4.6835	3.8091	0.56175	4.4222	2.1725	1.3207	2.0154	2.361	1.3011	1.9047	0.342984	0.609364	0.40537	NORMAL	NORMAL	NORMAL
bone morphogenetic protein 1 isoform X1 [Zalophus californianus]	0	0	0	0	2.1106	0	0	0	0	1.0577	0.79187	0	0	0	0	0	0	0	0	0.87935	0	1.0268	0	1.2419	0	0	0	0.9023	0	0	0	1.2697	0	0	1.0863	1.3207	0	0	0	0.95237	1.05e-06	4.64e-06	0.000561666	NOT NORMAL	NOT NORMAL	NOT NORMAL
tubulin alpha-4A chain isoform X1 [Zalophus californianus]	7.1292	0	0	1.8633	0	3.6045	4.7473	4.7559	3.8039	0	3.187	16.753	12.118	0.45783	3.2414	0	1.236	0.35803	8.4677	1.6491	8.1039	0	13.17	0	1.0751	0	9.0823	0	2.143	3.8737	0	0	9.8751	0	0	0.38978	0	7.2707	0.81337	3.5484	0.214285	0.00161093	0.00128969	NORMAL	NOT NORMAL	NOT NORMAL
noelin isoform X1 [Zalophus californianus]	0	0	1.0258	0	0	0	0	0	0	1.0577	0	0	0	0	0	0	2.034	0	0	0	0	1.0268	0	0	0	0	0	1.8046	0	0	0	0	0	1.1055	1.0863	0	0	0	0	0.95237	1.05e-06	2.36e-07	0.000231656	NOT NORMAL	NOT NORMAL	NOT NORMAL
paralemmin-1 isoform X1 [Zalophus californianus]	0	0	0	0	0	0	1.398	0	0	0	0	2.1315	1.488	0	0	0	0	0	0	0	0	0	0	0	0	0	0	0	0	0	0	0	0	0	0	0	0	0	0	0	1.05e-06	4.59e-08	1	NOT NORMAL	NOT NORMAL	NORMAL
centrosomal protein of 76 kDa isoform X1 [Zalophus californianus]	0	0	0	0	0	0	1.398	0	0	0	0	1.421	0	0	0	0	0	0	0	0	0	0	0	0	0	1.4542	0	0	0	0	0	0	0	0	0	0	0	0	0	0	1.05e-06	3.8e-08	1	NOT NORMAL	NOT NORMAL	NORMAL
protein AMBP [Zalophus californianus]	0	1.7844	4.1032	2.8774	1.0553	0.95123	0	1.3748	0	4.2308	0	0	0	1.5513	0.95912	2.265	5.085	2.4263	0.74156	2.6381	2.2222	2.0536	0	1.2419	0	2.9084	0	5.4138	5.0172	2.2732	2.3417	0	0.56175	1.1055	0	5.2829	3.0231	1.574	0	2.8571	0.421198	0.0158541	0.106161	NORMAL	NOT NORMAL	NORMAL
tubulin alpha-8 chain isoform X2 [Zalophus californianus]	1.6911	0	0	0.25462	0	1.3866	2.0086	1.732	1.7089	0	0.2803	6.4255	3.17	0.27456	1.7376	0	0.74124	0.21471	2.9733	0.98895	2.383	0	3.6915	0	0.64475	0	2.6116	0	1.2851	1.8342	0	0	3.1707	0	0	0.23375	0	2.5984	0.48777	1.5568	0.0293148	0.00261393	0.0053841	NOT NORMAL	NOT NORMAL	NOT NORMAL
protein FAM3C [Zalophus californianus]	5.7329	8.9219	10.258	8.6321	11.608	11.415	11.184	9.6236	8.5887	11.635	12.67	3.1973	4.4641	10.859	6.7139	12.458	10.17	10.918	7.4156	8.7935	6.6667	16.429	4.958	12.419	6.8795	11.634	8.1208	9.023	7.0241	9.0928	12.88	12.697	3.3705	13.267	8.6902	11.887	10.077	10.231	14.313	10.476	0.240245	0.870027	0.469577	NORMAL	NORMAL	NORMAL
ferritin light chain [Zalophus californianus]	1.911	0	0	1.4387	5.1257	5.5715	6.7902	6.4812	4.6352	2.1154	3.8462	3.7555	4.1453	0	8.4951	2.265	2.034	6.0658	4.979	2.5124	3.3333	4.9874	5.4007	1.2419	3.4398	0	3.7704	3.6092	2.0069	4.384	2.1745	4.8975	6.9818	8.5285	5.2762	3.7735	4.7506	5.2842	2.6023	3.8095	0.126666	0.78495	0.46586	NORMAL	NORMAL	NORMAL
cystatin-M [Zalophus californianus]	2.8665	3.5687	4.1032	1.4387	6.3318	5.7074	2.796	5.4992	2.8629	2.1154	3.9594	0.71051	0.74402	12.41	3.8365	1.1325	6.102	6.0658	2.9662	3.5174	0	8.2146	1.2395	8.693	1.7199	5.8168	1.0151	3.6092	1.0034	2.2732	8.1961	5.0789	2.8088	3.3166	9.7765	5.2829	4.0308	5.5091	3.9034	6.6666	0.733902	0.0394678	0.779053	NORMAL	NOT NORMAL	NORMAL
LOW QUALITY PROTEIN: retinoic acid receptor responder protein 1 [Zalophus californianus]	0.95549	0	0	1.4387	1.0553	0.95123	2.796	2.7496	0.9543	4.2308	2.3756	0.35525	0.74402	4.6539	0.95912	3.3975	1.017	3.6395	2.9662	3.5174	1.1111	1.0268	0.61975	2.4837	0	1.4542	0	0.9023	1.0034	3.4098	2.3417	2.5394	1.6853	2.2111	2.1725	1.3207	1.0077	0.78701	2.6023	2.8571	0.180217	0.0660369	0.357024	NORMAL	NORMAL	NORMAL
fatty acid-binding protein, adipocyte isoform X1 [Zalophus californianus]	1.911	0	0	0	0	0	0	0	0	0	0	0	0	0	0	0	0	0	0	0	0	0	0	0	0	0	2.0302	0	0	0	0	0	0	0	0	0	0	0	0	0	1.05e-06	5.28e-09	1	NOT NORMAL	NOT NORMAL	NORMAL
C-X-C motif chemokine 10 [Zalophus californianus]	0	0	0	1.4387	0	0	0	0	0	0	0	0	0	0	0	0	0	0	0	0	0	0	1.8593	0	0	0	0	0	0	0	0	0	0	0	0	0	0	0	0	0	1.05e-06	5.28e-09	1	NOT NORMAL	NOT NORMAL	NORMAL
cerebellin-1 [Zalophus californianus]	0.95549	1.7844	1.0258	0	2.1106	0	0	0	0	4.2308	1.5837	1.0658	0.74402	1.5513	0.95912	0	2.034	0	2.9662	0	0	1.0268	1.2395	2.4837	3.4398	1.4542	0	1.8046	0	3.4098	0	1.2697	0.56175	1.1055	1.0863	1.3207	0	0.78701	0	0	0.0406615	0.0346892	0.0157055	NOT NORMAL	NOT NORMAL	NOT NORMAL
nucleoside diphosphate kinase B [Zalophus californianus]	0.95549	0	0	0	0	0.95123	0	1.3748	2.8629	0	0.39567	1.9535	1.8598	0	1.9176	0	0	0	4.8199	0	3.8885	0	2.4786	0	0	0	1.0151	0	2.5083	0	0	0	3.3701	0	0	0	0	3.9345	0	0	0.0034338	0.000423736	3.74e-05	NOT NORMAL	NOT NORMAL	NOT NORMAL
ATP-binding cassette sub-family E member 1 isoform X1 [Zalophus californianus]	0	0	0	0	1.0553	0	0	0	0	1.0577	0	0.35525	0	1.5513	0	0	0	0	0.74156	0	0	1.0268	0	0	0	1.4542	0	0	0	0	0	0	0	1.1055	1.0863	0	0	0	0	0	1.05e-06	1.47e-05	4.15e-06	NOT NORMAL	NOT NORMAL	NOT NORMAL
sarcoplasmic/endoplasmic reticulum calcium ATPase 2 [Zalophus californianus]	0	0	0	0	0	0	0	0	0	0	0	6.0182	2.2321	0	0	0	0	0	0	0	0	0	5.9351	0	0	0	0	0	0	0	0	0	7.3034	0	0	0	0	0	0	0	1	1.55e-07	5.04e-07	NORMAL	NOT NORMAL	NOT NORMAL
protein 4.1 isoform X1 [Zalophus californianus]	0	0	0	0	0	0	0	0	0.9543	0	0	1.0658	0	0	0	0	0	0	0	0	0	0	0	0	0	0	5.6073	0	9.0789	0	0	0	0	0	0	0	0	0	0	0	1	3.26e-08	5.04e-07	NORMAL	NOT NORMAL	NOT NORMAL
AP-3 complex subunit delta-1 isoform X1 [Zalophus californianus]	0	0	0	0	0	0	0	0	0	1.0577	0	1.0658	0	0	0	0	2.034	0	0	0	0	0	0	0	0	0	0	0	0	2.2732	0	0	0	0	0	0	0	0	0	0	1	2.39e-07	5.04e-07	NORMAL	NOT NORMAL	NOT NORMAL
plexin-B1 isoform X1 [Zalophus californianus]	0	0	0	0	0	0	0	0	0	0	0	0	0	0	0	0	0	0	0.74156	0	1.1111	0	0	0	1.7199	0	0	0	0	2.2732	0	0	0	0	0	0	0	0	0	0	1	2.5e-07	5.04e-07	NORMAL	NOT NORMAL	NOT NORMAL
proteasome subunit beta type-7 [Zalophus californianus]	0	0	0	0	0	0	0	0	0	0	0	0.71051	0.74402	0	0	0	0	0	0	0	0	0	0	0	0	0	1.0151	0	2.0069	0	0	0	0	0	0	0	0	0	0	0	1	2.68e-07	5.04e-07	NORMAL	NOT NORMAL	NOT NORMAL
ephrin type-A receptor 7 isoform X1 [Zalophus californianus]	0	0	0	0	0	0	0	0	0	0	0	0	0	0	0	1.1325	0	0	0.74156	0.87935	0	0	0	0	0	0	0	0	0	1.1366	0	0	0	0	0	0	0	0	0	0	1	2.75e-07	5.04e-07	NORMAL	NOT NORMAL	NOT NORMAL
glyoxylate reductase/hydroxypyruvate reductase [Zalophus californianus]	0	0	0	0	0	0	0	0	0	0	0	0.71051	0.74402	0	0	0	0	0	0	0	0	0	0.61975	0	0	0	0	0	0	0	0	0	1.6853	0	0	0	0	0	0	0	1	2.16e-07	5.04e-07	NORMAL	NOT NORMAL	NOT NORMAL
ADP-sugar pyrophosphatase isoform X1 [Zalophus californianus]	0	0	0	0	0	0	0	0	0	0	0.79187	0	0.74402	0	0	0	0	0	0	0	0	0	0.61975	0	0	0	0	0	1.0034	0	0	0	0	0	0	0	0	0	0	0	1	2.29e-07	5.04e-07	NORMAL	NOT NORMAL	NOT NORMAL
tryptophan--tRNA ligase, cytoplasmic isoform X1 [Zalophus californianus]	3.8219	0	0	1.4387	0	0	0	0	0.9543	0	0.79187	3.5525	1.488	0	0	0	0	0	4.4494	0	1.1111	0	8.0568	0	1.7199	0	1.0151	0	2.0069	0	0	0	5.0558	0	0	0	0	3.148	0	0	9.13e-05	1.58e-05	3.72e-05	NOT NORMAL	NOT NORMAL	NOT NORMAL
acetylcholinesterase [Zalophus californianus]	0.95549	1.7844	4.1032	0	2.1106	4.7562	2.796	0	0.9543	3.1731	1.5837	0	0	3.1026	0.95912	2.265	3.051	8.4921	2.2247	0.87935	0	2.0536	0	2.4837	3.4398	2.9084	0	5.4138	0	4.5464	3.5126	2.5394	0	1.1055	2.1725	6.6037	1.0077	2.361	1.3011	7.619	0.580797	0.00131602	0.297626	NORMAL	NOT NORMAL	NORMAL
apolipoprotein A-I [Zalophus californianus]	75.366	65.948	87.151	109.28	56.899	54.142	79.512	64.446	53.362	81.312	61.701	14.196	28.894	94.247	50.755	70.122	77.251	75.116	42.949	57.085	67.732	68.67	29.103	68.251	101.19	78.467	22.29	54.064	111.34	55.553	81.816	78.566	38.13	72.92	63.956	65.874	67.35	42.466	67.606	59.96	0.488984	0.606835	0.396731	NORMAL	NORMAL	NORMAL
methanethiol oxidase isoform X1 [Zalophus californianus]	2.8665	0	0	0	0	0.95123	1.398	1.3748	2.8629	0	3.1675	0.35525	2.9761	0	0.95912	0	0	0	2.2247	0	4.4445	0	2.479	0	0	0	5.0755	0	1.0034	0	0	0	3.3705	0	0	0	0	5.5091	0	0	0.0367564	0.00035198	1.7e-05	NOT NORMAL	NOT NORMAL	NOT NORMAL
N(G),N(G)-dimethylarginine dimethylaminohydrolase 1 isoform X1 [Zalophus californianus]	1.911	5.3531	0	0	0	0.95123	0	0	0	0	0	2.842	5.2082	0	0	0	0	0	2.2247	0	2.2222	0	3.0988	0	1.7199	0	2.0302	0	0	0	0	0	4.3572	0	0	0	0	2.361	0	0	0.000589486	7.8e-05	5.25e-06	NOT NORMAL	NOT NORMAL	NOT NORMAL
copper transport protein ATOX1 isoform X1 [Zalophus californianus]	0.95549	0	0	0	0	0.95123	0	0	0	0	0	0.35525	0	0	1.9182	0	0	0	0	0	1.1111	0	1.8593	0	0	0	0	0	0	0	0	0	0.56175	0	0	0	0	0	0	0	6.46e-05	5.21e-07	5.04e-07	NOT NORMAL	NOT NORMAL	NOT NORMAL
vitamin D-binding protein [Zalophus californianus]	24.843	21.412	30.774	46.038	28.493	23.781	23.766	19.247	31.492	33.846	23.756	2.1315	14.136	34.129	12.469	21.518	21.357	40.034	17.056	24.622	27.778	22.59	6.1975	31.046	24.078	29.084	15.226	15.339	13.045	20.459	29.272	29.203	10.112	19.9	32.588	26.415	26.2	15.74	15.614	23.809	0.0391886	0.921298	0.625416	NOT NORMAL	NORMAL	NORMAL
sodium/potassium-transporting ATPase subunit alpha-1 isoform X1 [Zalophus californianus]	2.5612	0	0	0	0	1.2354	0	0	0	0	0.94617	14.171	16.85	0	1.146	0	0	0	6.8801	0	10.193	0	10.983	0	0	0	7.4932	0	4.6133	1.1366	0	0	0.83902	0	0	0	0	2.9846	0	0.56897	0.000155501	4.97e-05	0.000126895	NOT NORMAL	NOT NORMAL	NOT NORMAL
lysosomal Pro-X carboxypeptidase [Zalophus californianus]	0	0	1.0258	0	1.0553	1.9025	1.398	1.3748	0	1.0577	0	0	0	1.5513	0	0	2.034	1.2132	0.74156	6.1555	0	1.0268	0	1.2419	0	1.4542	0	0.9023	0	0	1.1709	0	0.56175	0	1.0863	1.3207	0	0	0	0.95237	0.116906	7.21e-06	0.00263821	NORMAL	NOT NORMAL	NOT NORMAL
scrapie-responsive protein 1 [Zalophus californianus]	1.911	0	4.1032	0	4.2212	3.8049	4.1939	4.1244	1.9086	5.2885	2.3756	1.421	0.74402	3.1026	2.8774	2.265	4.068	3.6395	2.2247	2.6381	2.2222	3.0805	0.61975	3.7256	1.7199	2.9084	5.0755	4.5115	0	4.5464	3.5126	5.0789	1.1235	2.2111	3.2588	3.9622	5.0385	2.361	2.6023	3.8095	0.00594588	0.742287	0.438137	NOT NORMAL	NORMAL	NORMAL
NAD(P)H-hydrate epimerase [Zalophus californianus]	0.95549	0	0	0	0	1.9025	2.796	0	0	0	0.79187	1.0658	2.2321	0	1.9182	0	0	0	1.4831	0	0	0	0.61975	0	0	0	1.0151	0	0	0	0	0	2.247	0	0	0	0	1.574	0	0	0.00429107	7.23e-05	5.66e-06	NOT NORMAL	NOT NORMAL	NOT NORMAL
profilin-1 [Zalophus californianus]	8.5994	0	0	4.3161	2.1106	2.8537	6.9899	4.1244	3.8172	0	4.7512	1.421	7.4402	0	2.8774	1.1325	1.017	0	3.7078	2.6381	5.5556	0	3.0988	0	5.1596	0	3.0453	0.9023	3.0103	1.1366	0	0	5.0558	0	0	1.3207	1.0077	4.7221	3.9034	3.8095	0.605636	0.0498989	0.0301884	NORMAL	NOT NORMAL	NOT NORMAL
sulfotransferase 1A1 [Zalophus californianus]	2.8665	0	0	0	0	2.8537	2.796	5.4992	5.7258	0	5.5431	0	2.9761	0	2.8774	0	0	0	11.123	0	1.1111	0	1.8593	0	1.7199	0	2.0302	0	2.0069	0	0	0	8.9881	0	0	0	0	8.6571	0	0	0.0294939	4.87e-05	1.31e-05	NOT NORMAL	NOT NORMAL	NOT NORMAL
voltage-dependent anion-selective channel protein 2 [Zalophus californianus]	0	0	0	0	0	0	0	0	0	0	0	7.1051	5.9522	0	0	0	0	0	0	0	0	0	8.0568	0	0	0	0	0	0	2.2732	0	0	1.1235	0	0	0	0	0	0	0	1	2.48e-07	4.87e-06	NORMAL	NOT NORMAL	NOT NORMAL
ADP/ATP translocase 3 [Zalophus californianus]	0	0	0	0	0	0	0	0	0	0	0	3.67	2.9748	0	0	0	0	0	0	0	0	0	2.1686	0	0	0	0	0	0	0.37862	0	0	1.497	0	0	0	0	0	0	0	1	2.72e-07	2.17e-06	NORMAL	NOT NORMAL	NOT NORMAL
ADP/ATP translocase 2 [Zalophus californianus]	0	0	0	0	0	0	0	0	0	0	0	3.1385	2.6046	0	0	0	0	0	0	0	0	0	2.4792	0	0	0	0	0	0	0.37897	0	0	1.4984	0	0	0	0	0	0	0	1	2.42e-07	2.17e-06	NORMAL	NOT NORMAL	NOT NORMAL
vacuolar protein sorting-associated protein 35 isoform X1 [Zalophus californianus]	0	0	0	0	0	0	0	0	0	0	0	4.2631	1.488	0	0	0	0	0	0	0	0	0	1.8593	0	0	0	0	0	0	0	0	0	0.56175	0	0	0	0	0.78701	0	0	1	1.59e-07	5.63e-06	NORMAL	NOT NORMAL	NOT NORMAL
heterogeneous nuclear ribonucleoprotein L isoform X1 [Zalophus californianus]	0	0	0	0	0	0	0	0	0	0	0	2.1315	2.2321	0	0	0	0	0	0	0	0	0	2.479	0	0	0	0	0	0	0	0	0	1.1235	0	0	0	0	0.78701	0	0	1	2.16e-07	5.66e-06	NORMAL	NOT NORMAL	NOT NORMAL
serine/threonine-protein phosphatase PP1-gamma catalytic subunit [Zalophus californianus]	0	0	0	0	0	0	0	0	0	0	0	1.9032	0	0	0	0	0	0	1.4831	0	0	0	1.8593	0	0	0	0	0	0	0	0	0	0.56175	0	0	0	0	0.78701	0	0	1	2.21e-07	5.63e-06	NORMAL	NOT NORMAL	NOT NORMAL
purine nucleoside phosphorylase [Zalophus californianus]	8.5994	0	0	0	0	1.9025	5.5919	1.3748	2.8629	0	5.5431	2.842	5.9522	0	5.7547	0	0	0	10.382	0	7.7778	0	8.0568	0	6.8795	0	10.151	0	3.0103	0	0	0	15.167	0	0	0	0	10.231	1.3011	0	0.00835887	0.00186608	3.07e-05	NOT NORMAL	NOT NORMAL	NOT NORMAL
hypoxanthine-guanine phosphoribosyltransferase isoform X3 [Zalophus californianus]	2.8665	0	0	0	0	0.95123	1.398	1.3748	0	0	0	2.1315	3.7201	0	0	0	0	0	2.9662	0	1.1111	0	3.0988	0	0	0	1.0151	0	0	0	0	0	5.6175	0	0	0	0	4.7221	0	0	0.0367564	1.31e-05	5.09e-06	NOT NORMAL	NOT NORMAL	NOT NORMAL
LOW QUALITY PROTEIN: pyridoxal phosphate phosphatase [Zalophus californianus]	1.911	1.7844	0	0	0	0	0	0	0	0	0	0.35525	1.488	0	0	0	0	0	0.74156	0	0	0	1.2395	0	0	0	0	0	0	0	0	0	1.6853	0	0	0	0	0	0	0	8.6e-05	7.6e-07	5.04e-07	NOT NORMAL	NOT NORMAL	NOT NORMAL
serine protease inhibitor Kazal-type 2 isoform X1 [Zalophus californianus]	0	0	0	0	2.1106	0.95123	2.796	0	0	2.1154	0	0	0	0	0.95912	1.1325	0	0	0.74156	0.87935	0	1.0268	0	0	0	0	0	1.8046	0	0	0	1.2697	0.56175	0	1.0863	1.3207	0	0.78701	0	0.95237	0.00358052	1.85e-05	0.0215098	NOT NORMAL	NOT NORMAL	NOT NORMAL
insulin-like growth factor II isoform X1 [Zalophus californianus]	0	0	1.0258	0	1.0553	0	0	2.7496	0	1.0577	0	0.71051	0	1.5513	0	0	0	1.2132	0.74156	0	0	1.0268	0.61975	2.4837	0	0	2.0302	0.9023	0	0	4.6835	0	0	0	1.0863	1.3207	1.0077	0.78701	2.6023	1.9047	0.00203339	0.000801587	0.00659014	NOT NORMAL	NOT NORMAL	NOT NORMAL
secreted phosphoprotein 24 [Zalophus californianus]	0	0	1.0258	0	0	0	0	0	0	0	0	0	0	0	0	0	0	1.2132	0	0	0	1.0268	0	0	0	0	0	0	0	2.2732	0	2.5394	0	0	0	0	0	0	1.3011	0	1.05e-06	4.33e-08	3.38e-05	NOT NORMAL	NOT NORMAL	NOT NORMAL
serpin B9 [Zalophus californianus]	3.8219	0	0	0	0	5.1698	1.398	1.3748	2.8629	0	3.9594	0.71051	3.7201	0	4.7956	0	0	0	4.7718	0	4.4445	0	2.1288	0	1.7199	0	3.0453	0	0	0	0	0	6.741	0	0	0	0	6.6383	0.56583	0.41416	0.0168831	0.000971737	8.51e-06	NOT NORMAL	NOT NORMAL	NOT NORMAL
glycine--tRNA ligase [Zalophus californianus]	0	0	0	0	0	0	0	0	0	0	0	1.7763	2.2321	0	0	0	0	0	0	0	0	0	1.2395	0	0	0	0	0	0	0	0	0	2.247	0	0	0	0	2.361	0	0	1	2.71e-07	4.36e-06	NORMAL	NOT NORMAL	NOT NORMAL
polyunsaturated fatty acid lipoxygenase ALOX15 [Zalophus californianus]	0	0	0	0	0	0	0	0	0.9543	0	0	0	0	0	0.95912	0	0	0	0.74156	0	0	0	0	0	0	0	0	0	0	0	0	0	1.6853	0	0	0	0	3.148	0	0	1	2.18e-07	5.2e-06	NORMAL	NOT NORMAL	NOT NORMAL
calcium-binding protein 39-like [Zalophus californianus]	0	0	0	0	0	0	0	0	0	0	0	0	0.74402	0	0	0	0	0	0.74156	0	1.1111	0	0	0	0	0	0	0	0	0	0	0	1.1235	0	0	0	0	2.361	0	0	1	2.69e-07	4.7e-06	NORMAL	NOT NORMAL	NOT NORMAL
ADP-ribose glycohydrolase ARH3 [Zalophus californianus]	0	0	0	0	0	0	0	0	0	0	0.79187	0.35525	0	0	0	0	0	0	0	0	0	0	0.61975	0	0	0	0	0	0	0	0	0	1.1235	0	0	0	0	3.148	0	0	1	2.45e-07	3.36e-06	NORMAL	NOT NORMAL	NOT NORMAL
transforming protein RhoA [Zalophus californianus]	1.911	0	0	0	0	0	0	0	0	0	0	2.1315	2.2321	0	0	0	0	0	1.4831	0	0	0	3.0988	0	0	0	2.0302	0	0	0	0	0	0.56175	0	0	0	0	0.78701	0	0	1.05e-06	5.79e-06	5.63e-06	NOT NORMAL	NOT NORMAL	NOT NORMAL
creatine kinase U-type, mitochondrial isoform X1 [Zalophus californianus]	0.23402	0	0	0	0	0	0	0	0	0	0.19395	5.4208	2.5965	0	0	0	0	0	0	0	0	0	3.8703	0	0	0	0.49724	0	0	0	0	0	0.13759	0	0	0	0	0.19276	0	0	1.05e-06	5.39e-07	5.63e-06	NOT NORMAL	NOT NORMAL	NOT NORMAL
ankyrin-2 isoform X5 [Zalophus californianus]	0	0	0	1.4387	0	0	0	0	0	0	0	18.388	10.416	0	0	0	0	0	0	0	1.1111	0	9.2963	0	0	0	0	0	0.55387	0	0	0	0	0	0	0	0	0	0	0	1.05e-06	3.64e-07	5.04e-07	NOT NORMAL	NOT NORMAL	NOT NORMAL
transketolase isoform X1 [Zalophus californianus]	12.421	0	0	7.1934	0	2.8537	8.3879	1.3748	11.452	0	7.1268	6.3946	6.6962	0	13.428	0	1.017	0	9.6403	2.6381	11.111	0	8.6765	0	8.5994	0	12.181	0	9.031	1.1366	0	0	12.92	0	0	0	0	12.592	0	2.8571	0.0876398	0.00554269	0.000145826	NORMAL	NOT NORMAL	NOT NORMAL
myosin regulatory light chain 2, skeletal muscle isoform isoform X1 [Zalophus californianus]	0	0	0	0	0	0	0	0	0.9543	0	0	0	0	0	0	0	0	0	0	0	0	0	0	0	0	0	1.0151	0	0	0	0	0	9.5498	0	0	0	3.0231	0	0	0	1	3.97e-08	2.88e-06	NORMAL	NOT NORMAL	NOT NORMAL
glucose-6-phosphate 1-dehydrogenase isoform X1 [Zalophus californianus]	0	0	0	0	0	0	0	0	0	0	0	0.35525	0.74402	0	0	0	0	0	0	0	0	0	0	0	0	0	0	0	2.0069	0	0	0	0	0	0	0	0	0.78701	0	0	1	3.76e-08	3.78e-06	NORMAL	NOT NORMAL	NOT NORMAL
NIF3-like protein 1 isoform X1 [Zalophus californianus]	0	0	0	0	0	0	0	0	0	0	0	0	0.74402	0	0	0	0	0	0	0	0	0	0.61975	0	0	0	0	0	0	0	0	0	1.1235	0	0	0	0	0.78701	0	0	1	4.37e-08	5.66e-06	NORMAL	NOT NORMAL	NOT NORMAL
protein disulfide-isomerase A6 [Zalophus californianus]	0	0	0	0	0	0	0	0	0	0	0	2.4868	0.74402	0	0	0	0	0	0	0	0	0	1.8593	0	0	0	0	0	0	0	1.1709	0	0	0	0	0	0	0.78701	0	0	1	1.77e-07	5.68e-06	NORMAL	NOT NORMAL	NOT NORMAL
protein SET isoform X1 [Zalophus californianus]	0	0	0	0	0	0	0	0	0	0	0	1.7763	0.74402	0	0	0	0	0	0	0	0	0	1.8593	0	0	0	0	0	0	0	0	0	1.1235	0	0	0	0	0.78701	0	0	1	1.76e-07	5.66e-06	NORMAL	NOT NORMAL	NOT NORMAL
chloride intracellular channel protein 6 [Zalophus californianus]	0	0	0	0	0	0	0	0	0	0	0	0	0.14792	0	0	0	0	0	2.2247	0	2.2222	0	0	0	0	0	0	0	0	0	0	0	0.56175	0	0	0	0	0.78701	0	0	1	5.04e-08	5.63e-06	NORMAL	NOT NORMAL	NOT NORMAL
delta-aminolevulinic acid dehydratase isoform X1 [Zalophus californianus]	0	0	0	0	0	0	0	0	0	0	0	0.35525	1.488	0	0	0	0	0	0	0	0	0	0	0	0	0	2.0302	0	1.0034	0	0	0	0.56175	0	0	0	0	0	0	0	1	1.11e-07	5.36e-06	NORMAL	NOT NORMAL	NOT NORMAL
voltage-dependent calcium channel subunit alpha-2/delta-2 isoform X3 [Zalophus californianus]	0	0	0	0	0	0	0	0	0	0	0.0496	0.71051	0	0	0	0	0	0	0	0	0	0	0.038819	0	0	0	0	0	0	0.14239	0	0	0.035187	0	0	0	0	0	0	0	1	1e-08	2.11e-06	NORMAL	NOT NORMAL	NOT NORMAL
complement C5 [Zalophus californianus]	4.7774	1.7844	5.129	17.264	11.608	3.8049	8.3879	5.4992	6.6801	9.5192	1.5837	0.35525	0	6.2052	3.8365	3.3975	7.119	3.6395	0	7.9142	12.222	8.2146	1.8593	6.2093	5.1596	4.3626	2.0302	6.3161	7.0241	1.1366	9.3669	10.158	2.247	3.3166	13.035	3.9622	4.0308	0	5.2046	7.619	0.215182	0.656159	0.974298	NORMAL	NORMAL	NORMAL
ras suppressor protein 1 isoform X1 [Zalophus californianus]	0	0	0	0	0	0	0	0	0	0	0	0	0	0	0	0	0	0	0.74156	0	1.1111	0	1.2395	0	0	0	0	0	0	0	0	0	1.1235	0	0	0	0	1.574	0	0	1	2.51e-07	5.63e-06	NORMAL	NOT NORMAL	NOT NORMAL
trifunctional purine biosynthetic protein adenosine-3 [Zalophus californianus]	0	0	0	0	0	0	0	0	0	0	0	0.71051	0.74402	0	0.95912	0	0	0	0	0	0	0	0	0	0	0	0	0	0	0	0	0	2.247	0	0	0	0	0.78701	0	0	1	2.58e-07	3.28e-06	NORMAL	NOT NORMAL	NOT NORMAL
cathepsin S [Zalophus californianus]	0	0	0	1.4387	0	0	0	1.3748	0	0	0	0	0	0	0	0	0	0	0	0.87935	1.1111	0	0	0	0	0	0	0	0	1.1366	0	1.2697	0	0	0	0	0	0	0	0	7.79e-05	4.49e-08	4.75e-06	NOT NORMAL	NOT NORMAL	NOT NORMAL
ribonuclease 4 isoform X1 [Zalophus californianus]	0	0	4.1032	0	2.1106	0.95123	0	0	0	1.0577	1.5837	0.71051	0	0	0.95912	1.1325	3.051	1.2132	0.74156	2.6381	0	2.0536	0	3.7256	0	1.4542	1.0151	3.6092	0	1.1366	0	0	1.1235	0	2.1725	1.3207	2.0154	0	5.2046	2.8571	0.00209633	0.0225805	0.0432841	NOT NORMAL	NOT NORMAL	NOT NORMAL
26S proteasome non-ATPase regulatory subunit 2 [Zalophus californianus]	0	0	0	0	0	0	0	0	0	0	0	1.7763	0.74402	0	0	0	0	0	0	0	0	0	0.61975	0	0	0	0	0	4.0138	0	0	0	0.56175	0	0	0	0	0	0	0	1	1.52e-07	1.19e-06	NORMAL	NOT NORMAL	NOT NORMAL
EH domain-containing protein 3 [Zalophus californianus]	0	0	0	0	0	0	0	0	0	0	0	1.7148	2.2321	0	0	0	0	0	0	0	0	0	0	0	0	0	0.3709	0	0	0	0	0	0.76701	0	0	0	0	1.8616	0	0	1	1.04e-07	4.01e-06	NORMAL	NOT NORMAL	NOT NORMAL
kynurenine--oxoglutarate transaminase 1 isoform X2 [Zalophus californianus]	0	0	0	0	0	0	0	0	0	0	0	1.0658	1.488	0	0	0	0	0	0	0	0	0	1.2395	0	0	0	0	0	0	0	0	0	1.6853	0	0	0	0	0.78701	0	0	1	2.6e-07	4.61e-06	NORMAL	NOT NORMAL	NOT NORMAL
lupus La protein isoform X1 [Zalophus californianus]	0	0	0	0	0	0	0	0	0	0	0	1.0658	0.74402	0	0	0	0	0	0	0	0	0	1.2395	0	0	0	0	0	0	0	0	0	0.56175	0	0	0	0	2.361	0	0	1	2.61e-07	2.02e-06	NORMAL	NOT NORMAL	NOT NORMAL
ephrin-B1 [Zalophus californianus]	0	0	0	0	0	0	0	0	0	0	0	0	0	0	0	0	0	0	0	0.87935	1.1111	0	0	0	0	0	1.0151	0	0	0	0	0	1.1235	0	0	0	0	0.78701	0	0	1	2.32e-07	5.66e-06	NORMAL	NOT NORMAL	NOT NORMAL
calcium/calmodulin-dependent 3',5'-cyclic nucleotide phosphodiesterase 1A isoform X1 [Zalophus californianus]	0	0	0	0	0	0	0	0	0	0	0	0	2.9761	0	0	0	0	0	1.4831	0	0	0	0.61975	0	0	0	0	0	0	0	0	0	3.8335	0	0	0	0	0.78701	0	0	1	1.15e-07	1.71e-06	NORMAL	NOT NORMAL	NOT NORMAL
proteasome subunit beta type-2 [Zalophus californianus]	0	0	0	0	0	0	0	0	0	0	0	1.421	0.74402	0	0	0	0	0	0	0	0	0	1.8593	0	0	0	0	0	0	0	0	0	2.8088	0	0	0	0	0.78701	0	0	1	2.28e-07	2.46e-06	NORMAL	NOT NORMAL	NOT NORMAL
serine/threonine-protein phosphatase 2A 55 kDa regulatory subunit B alpha isoform isoform X1 [Zalophus californianus]	0	0	0	0	0	0	0	0	0	0	0	1.421	1.488	0	0	0	0	0	0.74156	0	0	0	0	0	0	0	0	0	0	0	0	0	2.247	0	0	0	0	0.78701	0	0	1	2.11e-07	3.28e-06	NORMAL	NOT NORMAL	NOT NORMAL
ADP-ribosylation factor-like protein 3 [Zalophus californianus]	0	0	0	0	0	0	0	0	0.9543	0	0.79187	0.71051	0	0	0	0	0	0	0	0	0	0	0	0	0	0	0	0	0	0	0	0	2.247	0	0	0	0	0.78701	0	0	1	2.54e-07	3.28e-06	NORMAL	NOT NORMAL	NOT NORMAL
keratin, type II cytoskeletal 72 [Zalophus californianus]	0	0	0	0	0	0	0	0	0	0	0.79187	0	0	0	0	1.1325	0	0	0	0	0	1.0268	0	0	0	0	0	0	0	1.1366	0	0	0	0	0	0	0	0	0.86808	0	1	2.48e-07	5.48e-06	NORMAL	NOT NORMAL	NOT NORMAL
glycogenin-1 isoform X2 [Zalophus californianus]	0	0	0	0	0	0	0	0	0	0	0	0.35525	0	0	0	0	0	0	0.74156	0	1.1111	0	0	0	0	0	0	0	0	0	0	0	0.56175	0	0	0	0	1.574	0	0	1	1.95e-07	3.36e-06	NORMAL	NOT NORMAL	NOT NORMAL
sodium/potassium-transporting ATPase subunit alpha-3 isoform X1 [Zalophus californianus]	5.5228	0	0	0	0	0.30099	0	0	0	0	1.0023	16.847	14.838	0	1.2139	0	0	0	4.3486	0	9.1829	0	13.989	0	0	0	1.9438	0	0.63502	3.4098	0	0	1.1422	0	0	0	0	2.2044	0	0.6027	2.43e-06	1.05e-05	0.000249332	NOT NORMAL	NOT NORMAL	NOT NORMAL
carboxypeptidase B2 [Zalophus californianus]	0	0	2.0516	1.4387	2.1106	1.9025	1.398	1.3748	0.9543	2.1154	0	0	0	1.5513	0	0	4.068	1.2132	0	4.3968	2.2222	2.0536	0.61975	2.4837	1.7199	2.9084	1.0151	1.8046	5.0172	0	4.6835	2.5394	0	2.2111	2.1725	1.3207	2.0154	1.574	0	1.9047	0.043424	0.0386142	0.0778276	NOT NORMAL	NOT NORMAL	NORMAL
AP-2 complex subunit beta isoform X3 [Zalophus californianus]	0.80226	6.5652	0	0	0.88607	2.7012	2.5718	0	0.80126	0	0	8.6669	8.0931	0	1.7644	1.9018	3.7418	1.0186	2.1058	0	0.93293	0.86215	9.1209	0	2.8881	0	0	0.9023	0	0	0	0	0.47167	0.92825	0.91207	1.1089	0	0.78701	1.3011	1.9047	0.0193925	9.91e-05	0.0624464	NOT NORMAL	NOT NORMAL	NORMAL
tubulin beta-6 chain isoform X1 [Zalophus californianus]	2.6098	0	0	0	0	1.5844	1.9397	2.1025	1.0257	0	1.4642	3.3631	4.3168	0	1.3889	0	0	0	2.3017	0	1.4972	0	2.4185	0	1.4762	0	1.8383	0	0.49095	0.15499	0	0	2.7841	0	0	0	0	2.1936	0	0.80196	0.0234196	0.00247212	8.79e-05	NOT NORMAL	NOT NORMAL	NOT NORMAL
regakine-1-like [Zalophus californianus]	0.95549	3.5687	2.0516	2.8774	5.2765	1.9025	1.398	5.4992	3.8172	4.2308	2.3756	0.71051	1.488	1.5513	1.9182	1.1325	3.051	4.8526	2.2247	5.2761	1.1111	3.0805	0.61975	2.4837	0	0	1.0151	4.5115	0	3.4098	1.1709	1.2697	1.1235	3.3166	4.3451	5.2829	1.0077	1.574	1.3011	2.8571	0.314099	0.371383	0.215084	NORMAL	NORMAL	NORMAL
patr class I histocompatibility antigen, B-2 alpha chain-like [Zalophus californianus]	0.47788	0	0	0	1.0553	0	0	0	0	0	0.7921	0	0	0	0	0	0	0	0	0.4398	2.7786	0	1.2397	0	2.5806	0	0.5077	0	0	0	0	0	1.1238	0	0	0	0	0.39362	0	0	0.000138632	3.05e-06	3.28e-06	NOT NORMAL	NOT NORMAL	NOT NORMAL
alpha-1-antitrypsin [Zalophus californianus]	56.374	41.041	62.574	102.15	53.82	44.708	61.511	57.742	30.538	63.462	42.761	10.302	23.021	83.771	39.324	65.685	64.071	57.018	25.213	59.796	76.667	49.287	31.571	58.367	111.69	107.61	38.574	65.868	47.162	35.235	40.98	57.137	34.267	85.127	47.796	40.943	64.493	29.074	36.432	44.761	0.0264434	0.52026	0.169292	NOT NORMAL	NORMAL	NORMAL
lactotransferrin [Zalophus californianus]	0	0	0.099677	8.6321	6.5369	0.18486	0	0	0.18546	1.1605	0.076945	0.03452	0	0	0.18639	0.22009	0.19764	0.11788	0.81362	0.085446	0	0	3.7787	0	0	1.5955	3.2426	0.17535	0	0.22088	1.3984	0	0.10917	0.21485	0.2111	1.3207	2.2112	0	1.4276	2.0898	0.000233225	5.99e-06	0.00464808	NOT NORMAL	NOT NORMAL	NOT NORMAL
N(4)-(beta-N-acetylglucosaminyl)-L-asparaginase [Zalophus californianus]	0	0	0	0	0	2.8537	0	0	0	0	0	0	0	0	0.95912	1.1325	0	0	0.74156	1.7587	0	2.0536	1.2395	1.2419	0	0	0	0	0	0	1.1709	0	0	0	0	0	2.0154	0	0	0.95237	1.05e-06	8.96e-05	3.98e-05	NOT NORMAL	NOT NORMAL	NOT NORMAL
rap1 GTPase-GDP dissociation stimulator 1 isoform X4 [Zalophus californianus]	0.95549	1.7844	0	0	0	0	0	0	0	0	0.79187	5.3288	4.4641	0	0	0	0	0	0	0	0	0	1.8593	0	0	0	0	0	0	0	0	0	1.1235	0	0	0	0	0	0	0	0.000179814	3.89e-07	5.04e-07	NOT NORMAL	NOT NORMAL	NOT NORMAL
rho GDP-dissociation inhibitor 1 [Zalophus californianus]	5.7329	0	0	1.4387	1.0553	2.8537	2.796	2.7496	3.8172	0	4.7512	3.1973	3.7201	0	8.6321	0	0	0	4.4494	1.7587	5.5556	0	5.5778	0	5.1596	0	8.1208	0.9023	7.0241	0	0	0	5.0558	0	0	0	1.0077	4.7221	1.3011	0.95237	0.300937	0.00717919	0.000803021	NORMAL	NOT NORMAL	NOT NORMAL
phosphoglucomutase-1 isoform X2 [Zalophus californianus]	7.6439	3.5687	0	1.4387	0	8.5611	8.3879	5.4992	3.8172	0	7.1268	5.6841	11.904	0	6.7139	0	0	0	14.831	0	7.7778	0	10.536	0	8.5994	0	11.166	0	5.0172	0	0	0	17.414	0	0	0	6.0462	22.036	0	0.95237	0.169838	0.0031994	9.54e-05	NORMAL	NOT NORMAL	NOT NORMAL
myosin-4 [Zalophus californianus]	0	0	0	0	0	0	0	0	2.7373	0	0	0	0	0	0	0	0	0	0	0	0	0	0	0	0	0	0.23744	0	0	0	0	0	4.4989	0	0	0	0.46053	0	0	0	1	8.48e-09	9.52e-07	NORMAL	NOT NORMAL	NOT NORMAL
acylamino-acid-releasing enzyme isoform X1 [Zalophus californianus]	0	0	0	0	0	0	0	0	0	0	0	0.71051	2.9761	0	0	0	0	0	0	0	0	0	0	0	0	0	0	0	3.0103	0	0	0	1.1235	0	0	0	0	0	0	0	1	1.78e-08	3.55e-06	NORMAL	NOT NORMAL	NOT NORMAL
acetyl-coenzyme A synthetase, cytoplasmic isoform X1 [Zalophus californianus]	0	0	0	0	0	0	0	0	0	0	0	0	0.74402	0	0	0	0	0	0	0	0	0	1.2395	0	0	0	0	0	0	0	0	0	2.247	0	0	0	0	0.78701	0	0	1	4.42e-08	3.28e-06	NORMAL	NOT NORMAL	NOT NORMAL
dipeptidase 2-like isoform X1 [Zalophus californianus]	0	0	0	0	0	0	0	0	0	0	0	0	0	0	0	0	0	0	0	0	1.1111	0	0.61975	0	0	0	0	0	0	0	0	0	2.247	0	0	0	0	0.78701	0	0	1	4.25e-08	3.28e-06	NORMAL	NOT NORMAL	NOT NORMAL
exportin-2 [Zalophus californianus]	0	0	0	0	0	0	0	0	0	0	0	1.0658	0.74402	0	0	0	0	0	0	0	0	0	0	0	0	0	0	0	0	0	0	0	1.6853	0	0	0	0	0.78701	0	0	1	4.59e-08	4.61e-06	NORMAL	NOT NORMAL	NOT NORMAL
unconventional myosin-XVIIIa isoform X1 [Zalophus californianus]	0	0	0	0	0	0	0	0	0	0	0	0.35525	0	0	0	0	0	0	0	0.87935	0	0	0	0	0	0	0	0.9023	0	0	0	0	0.56175	0	0	0	0	0	0	0	1	3.18e-08	5.62e-06	NORMAL	NOT NORMAL	NOT NORMAL
inositol polyphosphate 1-phosphatase [Zalophus californianus]	0	0	0	0	0	0	0	0	0	0	0	0.35525	0.74402	0	0	0	0	0	0	0	0	0	0	0	0	0	0	0	0	0	0	0	0.56175	0	0	0	0	0.78701	0	0	1	3.76e-08	5.63e-06	NORMAL	NOT NORMAL	NOT NORMAL
60 kDa SS-A/Ro ribonucleoprotein isoform X1 [Zalophus californianus]	0	0	0	0	0	0	0	0	0	0	0	0.35525	0	0	0	0	0	0	0	0	0	0	0.61975	0	0	0	0	0	0	0	0	0	0.56175	0	0	0	0	0.78701	0	0	1	4.32e-08	5.63e-06	NORMAL	NOT NORMAL	NOT NORMAL
isoaspartyl peptidase/L-asparaginase [Zalophus californianus]	0.95549	0	0	0	0	0	1.398	0	0.9543	0	0	0.35525	2.9761	0	0.95912	0	0	0	2.9662	0	0	0	1.8593	0	0	0	1.0151	0	0	0	0	0	3.3705	0	0	0	0	1.574	0	0	0.000187058	1.51e-05	4.61e-06	NOT NORMAL	NOT NORMAL	NOT NORMAL
peroxiredoxin-1 [Zalophus californianus]	8.0486	2.5402	0	0.6094	0.44701	3.2566	1.9901	0.58234	3.2671	0.44802	3.8383	4.7688	4.0353	0.65711	5.2019	0.47971	0.43079	0.51387	5.505	0.37248	4.9151	0.43495	8.3193	0.52603	2.4484	0.61598	7.9657	0.3822	6.564	0	0.49596	0.53783	9.7878	0.46829	0.46013	0.55944	0.42684	7.4165	0.55114	1.3558	0.0205738	0.00436568	0.000150543	NOT NORMAL	NOT NORMAL	NOT NORMAL
serum amyloid A-2 protein-like [Zalophus californianus]	0	5.0661	3.9869	0.53944	5.7725	0	0	1.1047	0	3.8462	0.59383	0.15225	0.59784	0	1.0788	0.42464	0	8.051	3.1293	0.70658	0	0.77002	1.4423	0.99786	0	0	1.7763	0.72502	0	2.0499	0.87804	1.0202	0	0	7.3445	10.887	8.4629	0.29509	1.0455	3.0782	0.0276921	1.76e-05	0.00183648	NOT NORMAL	NOT NORMAL	NOT NORMAL
peptidyl-prolyl cis-trans isomerase E [Zalophus californianus]	0.47765	0	0.5128	0	0	0	0.69885	0.68727	0	0	0.79171	1.4209	2.2318	0	0	0	0	0	1.1121	0	0	0	0.61963	0	0.85977	0	0	0	0	0	0	0	1.1234	0	0	0	0	2.3607	0	0	0.0130021	1.8e-05	4.7e-06	NOT NORMAL	NOT NORMAL	NOT NORMAL
proteasome subunit beta type-4 [Zalophus californianus]	0.95549	0	0	0	0	0	0	0	0	0	0	1.0658	2.2321	0	0	0	0	0	0	0	1.1111	0	2.479	0	0	0	1.0151	0	1.0034	0	0	0	1.1235	0	0	0	0	0	0	0	1.05e-06	3.87e-06	4.76e-06	NOT NORMAL	NOT NORMAL	NOT NORMAL
xaa-Pro dipeptidase isoform X1 [Zalophus californianus]	1.911	0	0	0	0	0	0	0	0	0	0.79187	1.421	1.488	0	0.95912	0	0	0	0.74156	0	0	0	1.8593	0	0	0	0	0	0	0	0	0	2.8088	0	0	0	0	0.78701	0	0	1.05e-06	2.21e-05	2.46e-06	NOT NORMAL	NOT NORMAL	NOT NORMAL
alpha-actinin-2 isoform X1 [Zalophus californianus]	0	0	0	0	0	0	0	0	0	0	0	1.5819	0	0	0	0	0	0	0	0	0	0	0	0	0	0	4.128	0	0	0	0	0	30.996	0	0	0	0	0.44068	0	0	1	3e-08	5.52e-07	NORMAL	NOT NORMAL	NOT NORMAL
enolase-phosphatase E1 isoform X1 [Zalophus californianus]	0	0	0	0	0	0	0	0	0	0	0	0	2.2321	0	0	0	0	0	0	0	0	0	0	0	0	0	1.0151	0	0	0	0	0	2.8088	0	0	0	0	0.78701	0	0	1	3.59e-08	2.46e-06	NORMAL	NOT NORMAL	NOT NORMAL
aminoacylase-1 isoform X1 [Zalophus californianus]	0	0	0	0	0	0	0	0	0	0	0.79187	0	1.488	0	0	0	0	0	0	0	0	0	0	0	0	0	0	0	0	0	0	0	2.8088	0	0	0	0	0.78701	0	0	1	4.11e-08	2.46e-06	NORMAL	NOT NORMAL	NOT NORMAL
myosin-8 isoform X1 [Zalophus californianus]	0	0	0	0	0	0	0	0	0.45143	0	0	0	0	0	0	0	0	0	0	0	0	0	0	0	0	0	0.29266	0	0	0	0	0	2.4386	0	0	0	0.080497	0	0	0	1	4.55e-08	6.21e-07	NORMAL	NOT NORMAL	NOT NORMAL
serine/threonine-protein phosphatase 2A activator isoform X1 [Zalophus californianus]	0.95549	0	0	0	0	0.95123	0	0	0.9543	0	0	1.421	2.2321	0	0	0	0	0	2.2247	0	2.2222	0	1.8593	0	1.7199	0	2.0302	0	4.0138	0	0	0	5.0558	0	0	0	0	4.7221	0	0	6.46e-05	8.97e-05	2.9e-05	NOT NORMAL	NOT NORMAL	NOT NORMAL
LOW QUALITY PROTEIN: ATP synthase subunit delta, mitochondrial [Zalophus californianus]	0	1.7844	0	0	0	0	0	0	0	0	0	1.7763	2.9761	0	0	0	0	0	0	0	1.1111	0	1.2395	0	0	0	0	0	0	0	0	0	0.56175	0	0	0	0	0	0	0	1.05e-06	1.08e-06	5.04e-07	NOT NORMAL	NOT NORMAL	NOT NORMAL
protein canopy homolog 2 isoform X1 [Zalophus californianus]	0.95549	1.7844	1.0258	1.4387	0	1.9025	2.796	0	0.9543	3.1731	2.3756	0.71051	1.488	4.6539	0.95912	1.1325	0	0	0	0	0	0	0	2.4837	0	1.4542	0	1.8046	1.0034	1.1366	3.5126	2.5394	0	0	0	0	0	1.574	2.6023	3.8095	0.685052	0.000868687	0.0551084	NORMAL	NOT NORMAL	NORMAL
thioredoxin domain-containing protein 17 isoform X1 [Zalophus californianus]	0.95549	0	0	0	0	0.95123	0	1.3748	0	0	2.3756	0.35525	0.74402	0	0.95912	0	0	0	2.2247	0	2.2222	0	0	0	3.4398	0	0	0	0	0	0	0	2.247	0	0	0	0	3.148	0	0	0.0034338	2.16e-05	5.63e-06	NOT NORMAL	NOT NORMAL	NOT NORMAL
tubulin beta-4A chain [Zalophus californianus]	7.8701	0	0	0	0	2.9294	4.9395	4.4429	3.4355	0	3.0128	15.115	17.513	0	4.4565	0	0	0	7.8135	0	5.0089	0	9.3441	0	4.8997	0	4.3459	0	1.622	0.85525	0	0	7.8761	0	0	0	0	8.767	0	4.2463	0.0574388	0.000415702	0.000153296	NORMAL	NOT NORMAL	NOT NORMAL
myotrophin [Zalophus californianus]	0.95549	0	0	0	0	0.95123	0	0	0	0	0	0.71051	0	0	0	0	0	0	0	0	1.1111	0	0	0	1.7199	0	0	0	0	0	0	0	0	0	0	0	0	0.78701	0	0	6.46e-05	2.42e-07	5.04e-07	NOT NORMAL	NOT NORMAL	NOT NORMAL
eukaryotic initiation factor 4A-II isoform X1 [Zalophus californianus]	8.7385	0	0	0	0	0.71438	4.8957	0	4.6728	0	6.4503	5.0389	5.3964	0	3.4947	0	0	0	6.8617	0	3.0567	0	8.7027	0	3.0115	0	2.5398	0	7.0624	0	0	0	7.5674	0	0	0	0	10.065	0	0	0.000532268	0.00358661	3.78e-05	NOT NORMAL	NOT NORMAL	NOT NORMAL
importin-7 [Zalophus californianus]	0	0	1.0258	0	0	0	0	0	0	0	0	0.35525	0	0	0	0	0	0	0	0	0	0	0.61975	0	0	0	0	0	0	0	0	0	0.56175	0	0	0	0	1.574	1.3011	0	1.05e-06	4.32e-08	2.85e-05	NOT NORMAL	NOT NORMAL	NOT NORMAL
prosaposin receptor GPR37 [Zalophus californianus]	0.95549	0	1.0258	0	3.1659	0.95123	0	0	0	3.1731	0	0	0.74402	0	3.8365	2.265	0	0	0	1.7587	0	0	0	2.4837	0	0	0	0.9023	0	0	2.3417	5.0789	1.1235	0	2.1725	0	0	1.574	0	2.8571	0.0055228	1.63e-05	0.00921429	NOT NORMAL	NOT NORMAL	NOT NORMAL
nectin-1 [Zalophus californianus]	0	0	0	0	0	0	0	0	0	0	0	0	0	0	0	0	0	0	0	0	2.2222	0	0	0	0	0	1.0151	0.9023	0	0	0	0	0	2.2111	0	0	0	0	0	0	1	3.61e-08	3.96e-06	NORMAL	NOT NORMAL	NOT NORMAL
aquaporin-1 [Zalophus californianus]	0	0	0	0	0	0	0	0	0.9543	0	0	0	0	0	0	0	0	0	0	0	2.2222	0	0	0	0	0	0	0	1.0034	0	0	0	0	0	0	0	0	0.78701	0	0	1	3.39e-08	5.39e-06	NORMAL	NOT NORMAL	NOT NORMAL
eukaryotic translation initiation factor 4H isoform X1 [Zalophus californianus]	0	0	0	0	0	0	0	0	0	0	0	1.421	0.74402	0	0	0	0	0	0	0	0	0	0	0	0	0	0	0	0	0	0	0	0.56175	0	0	0	0	0.78701	0	0	1	4.06e-08	5.63e-06	NORMAL	NOT NORMAL	NOT NORMAL
CD5 antigen-like [Zalophus californianus]	3.8219	1.7844	0	11.509	0	0.95123	1.398	4.1244	3.8172	1.0577	0	0.35525	0	3.1026	1.9182	3.3975	0	3.6395	2.9662	5.2761	0	0	1.8593	1.2419	0	0	1.0151	0.9023	1.0034	2.2732	0	3.8091	0.56175	1.1055	1.0863	1.3207	3.0231	3.148	3.9034	1.9047	0.0131462	0.00863956	0.270494	NOT NORMAL	NOT NORMAL	NORMAL
glutathione hydrolase 5 proenzyme [Zalophus californianus]	0	0	0	0	2.1106	0	1.398	1.3748	0	1.0577	0	0	0	0	0.95912	0	0	0	0.74156	1.7587	0	0	0	0	0	0	0	0	0	0	0	0	0	0	2.1725	0	0	1.574	1.3011	0	0.00401917	1.31e-06	4.24e-05	NOT NORMAL	NOT NORMAL	NOT NORMAL
myosin-9 [Zalophus californianus]	0.17792	0	0	0	0	0	0	0	0	0	0	1.5117	0.71405	0	0	0	0	0	0	0	0	0	3.1576	0	0	0	0.92239	0	0	0	0	0	1.1235	0	0	0	0	0	0	0	1.05e-06	4.59e-07	5.04e-07	NOT NORMAL	NOT NORMAL	NOT NORMAL
neurotrimin isoform X1 [Zalophus californianus]	4.4927	13.743	10.258	4.3161	8.128	7.3264	8.3879	5.4992	6.3958	9.2041	6.099	3.0914	2.5327	11.948	8.3463	8.7226	8.547	9.3437	4.0075	6.7728	7.7778	9.6563	4.7734	7.0811	4.6472	8.292	2.7428	6.9496	5.0172	7.6175	10.189	8.5097	6.5737	8.1855	10.539	8.8516	8.769	7.1666	6.5057	8.0038	0.489417	0.525144	0.973006	NORMAL	NORMAL	NORMAL
apolipoprotein C-I-like [Zalophus californianus]	0	0	0	0	0	0.95123	0	0	0	1.0577	0	0	0	0	0	0	0	0	0	0.87935	0	0	0	0	0	0	0	0.9023	0	0	0	0	0	0	0	1.3207	0	0	0	1.9047	1.05e-06	4.38e-08	4.17e-05	NOT NORMAL	NOT NORMAL	NOT NORMAL
ras-related protein Rap-1b [Zalophus californianus]	0.44174	0	0	0	0	0	0	0	0	0	0	2.9795	1.832	0	0	0	0	0	1.826	0	0	0	2.1458	0	0	0	2.0302	0	0	0	0	0	2.2047	0	0	0	0	0.78701	0	0	1.05e-06	5.41e-06	3.36e-06	NOT NORMAL	NOT NORMAL	NOT NORMAL
stress-induced-phosphoprotein 1 [Zalophus californianus]	2.8665	0	0	0	0	0	0	0	0	0	0	6.3946	5.2082	0	0	0	0	0	2.9662	0	1.1111	0	3.0988	0	0	0	1.0151	0	3.0103	0	0	0	3.3705	0	0	0	0	1.574	0	0	1.05e-06	6.44e-06	3.2e-05	NOT NORMAL	NOT NORMAL	NOT NORMAL
nidogen-2 isoform X1 [Zalophus californianus]	0	0	0	0	1.0553	0	1.398	0	0	4.2308	0.79187	0.35525	1.488	0	0	0	0	0	0.74156	0.87935	0	3.0805	0	0	0	1.4542	1.0151	0	0	2.2732	0	2.5394	0	1.1055	0	0	0	0.78701	0	0	0.000163095	4.7e-05	0.000130428	NOT NORMAL	NOT NORMAL	NOT NORMAL
basal cell adhesion molecule [Zalophus californianus]	0.95549	0	2.0516	0	1.0553	1.9025	1.398	0	0.9543	0	3.9594	0	2.9761	1.5513	4.7956	0	1.017	0	6.674	0	12.222	1.0268	2.479	0	3.4398	1.4542	10.151	0	0	1.1366	1.1709	1.2697	5.6175	1.1055	0	2.6415	0	12.592	0	1.9047	0.153571	0.000646341	0.000139629	NORMAL	NOT NORMAL	NOT NORMAL
plectin isoform X1 [Zalophus californianus]	0	0	0	0	0	0	0	0	0	0	0	9.5919	1.488	0	0	0	0	0	0	0	0	0	0	0	0	0	0	0	0	0	0	0	0.56175	1.1055	0	0	0	0	0	0	1	1.21e-08	4.99e-06	NORMAL	NOT NORMAL	NOT NORMAL
seizure 6-like protein 2 isoform X1 [Zalophus californianus]	1.911	3.5687	1.0258	0	2.1106	3.8049	5.5919	0	1.9086	3.1731	3.9594	0.35525	0.74402	6.2052	3.8365	0	4.068	4.8526	3.7078	0.87935	2.2222	5.1341	0	1.2419	0	1.4542	1.0151	4.5115	0	4.5464	2.3417	2.5394	1.1235	5.5277	1.0863	6.6037	1.0077	3.148	2.6023	3.8095	0.603434	0.123967	0.864689	NORMAL	NORMAL	NORMAL
heat shock cognate 71 kDa protein [Zalophus californianus]	16.051	2.3375	0.31801	2.4865	4.2212	3.1155	6.9899	1.9499	10.919	0	9.3428	15.418	14.377	0	9.9223	0.35109	1.017	0.88358	13.813	7.6833	15.966	0.31833	17.316	0	12.939	0	17.315	1.5595	12.699	2.2732	0	0.39363	16.156	0.46247	0	0.40944	1.3201	12.973	1.7045	2.5984	0.00974986	0.00339011	0.000413029	NOT NORMAL	NOT NORMAL	NOT NORMAL
omega-amidase NIT2 isoform X1 [Zalophus californianus]	4.7774	1.7844	0	0	0	1.9025	2.796	1.3748	1.9086	0	1.5837	1.7763	5.2082	0	0.95912	0	0	0	4.4494	0	1.1111	0	3.0988	0	5.1596	0	4.0604	0	2.0069	0	0	0	5.0558	0	0	0	0	4.7221	0	1.9047	0.191319	0.000715447	0.000120445	NORMAL	NOT NORMAL	NOT NORMAL
ribonuclease inhibitor isoform X1 [Zalophus californianus]	1.911	0	0	0	0	0.95123	1.398	0	0	0	0.79187	1.0658	2.9761	0	0	0	0	0	1.4831	0	3.3333	0	3.7185	0	1.7199	0	0	0	0	0	0	0	3.9323	0	0	0	0	3.148	0	0	0.00547132	3.62e-05	5.31e-06	NOT NORMAL	NOT NORMAL	NOT NORMAL
serum amyloid A-1 protein [Zalophus californianus]	0	2.456	1.0121	0.18001	4.0609	0	0	0.17201	0	5.8038	0.39633	0	2.1394	0	0.12	0	0	3.6233	0.81411	0.11002	0	0.51393	0.37048	1.0872	0	0	0.25402	0.1129	0	0.99501	0.29299	0.47663	0	0	3.3825	8.2394	4.3833	0	1.4647	2.2623	0.00550227	4.35e-06	0.00145382	NOT NORMAL	NOT NORMAL	NOT NORMAL
mannose-6-phosphate isomerase isoform X1 [Zalophus californianus]	2.8665	0	0	0	0	0.95123	0	0	0	0	0.79187	1.0658	1.488	0	0.95912	0	0	0	2.2247	0	2.2222	0	1.2395	0	0	0	0	0	0	0	0	0	1.6853	0	0	0	0	3.9351	0	0	6.59e-05	6.53e-05	4.19e-06	NOT NORMAL	NOT NORMAL	NOT NORMAL
peripherin isoform X1 [Zalophus californianus]	0	0	1.0258	0	0	0	0	0	0	0	0	3.2987	0.42467	0	0	0	0	0	0	0	0.3171	0	0.17687	0	0	0	0	0	0	0	0	0	0	0	0	0	0	0.2246	0	0	1.05e-06	2.15e-08	5.04e-07	NOT NORMAL	NOT NORMAL	NOT NORMAL
dickkopf-related protein 3 isoform X1 [Zalophus californianus]	6.6884	37.472	16.413	20.142	18.995	15.22	12.582	17.872	9.543	14.808	12.67	3.9078	5.2082	17.064	16.305	18.12	24.408	25.476	18.539	14.07	8.8889	23.617	7.437	17.386	12.039	15.996	9.1359	15.339	4.0138	25.005	14.05	16.506	7.8646	19.9	21.725	22.452	15.115	14.953	11.71	17.143	0.113972	0.731685	0.86548	NORMAL	NORMAL	NORMAL
uncharacterized protein LOC113914543 [Zalophus californianus]	0	0	0	0.83937	0	0	0	0	0	0	0	1.1547	0.18604	0	0	0	0	0	0	0.21987	0.27782	0	0.98133	0	0.43004	0	0	0	0	0	0.29276	0	0.32774	0	0	0	0	0.19678	0.43379	0.31751	1.05e-06	2.79e-06	0.000952343	NOT NORMAL	NOT NORMAL	NOT NORMAL
histone H2B type 1-C/E/F/G/I [Zalophus californianus]	1.2741	0	0	0.47975	0	0.3172	0.46617	1.8333	0	0	0	1.4214	0.74402	0	1.279	0.37765	0	0	0.49457	0.29323	0.74103	0	1.6531	0	0.57352	0	0.677	0.30089	0	0	0.39044	0	0.37465	0	0	0	0	0.26244	2.1689	0.63516	0.0453631	0.00129659	5.07e-05	NOT NORMAL	NOT NORMAL	NOT NORMAL
cerebellin-3 [Zalophus californianus]	0	1.7844	2.0516	0	4.2212	2.8537	0	0	2.8629	0	0.79187	0.71051	0	0	1.9182	2.265	1.017	1.2132	0.74156	0	1.1111	2.0536	0.61975	1.2419	1.7199	2.9084	0	0.9023	0	4.5464	2.3417	1.2697	0.56175	3.3166	1.0863	0	3.0231	0.78701	2.6023	0.95237	0.0599356	0.0852442	0.211196	NORMAL	NORMAL	NORMAL
MAGUK p55 subfamily member 3 isoform X1 [Zalophus californianus]	2.8665	3.5687	0	0	0	0	0	0	0	0	0	1.0658	1.488	0	0	0	0	0	1.4831	0	1.1111	0	1.2395	0	1.7199	0	2.0302	0	0	0	0	0	2.8088	0	0	0	0	1.574	0	0	0.000142181	7.21e-05	5.37e-06	NOT NORMAL	NOT NORMAL	NOT NORMAL
NHL repeat-containing protein 2 [Zalophus californianus]	0.95549	0	0	0	0	0	0	0	0	0	0	0.71051	0	0	0	0	0	0	0	0	0	0	0	0	0	0	0	0	0	0	0	0	2.247	0	0	0	0	1.574	0	0	1.05e-06	5.28e-09	5.66e-06	NOT NORMAL	NOT NORMAL	NOT NORMAL
proteasome subunit alpha type-3 [Zalophus californianus]	0.95549	1.7844	0	0	0	0	0	0	0	0	0	0.71051	1.488	0	0	0	0	0	0	0	1.1111	0	2.479	0	1.7199	0	1.0151	0	2.0069	0	0	0	0.56175	0	0	0	0	0	0	0	0.000179814	2.24e-05	2.46e-06	NOT NORMAL	NOT NORMAL	NOT NORMAL
glucose-6-phosphate isomerase [Zalophus californianus]	14.332	5.3531	0	2.8774	3.1659	10.464	8.3879	9.6236	6.6801	0	8.7106	11.723	12.648	1.5513	15.346	1.1325	2.034	0	14.831	0.87935	16.667	1.0268	16.733	0	5.1596	0	10.151	0	11.038	1.1366	1.1709	0	21.347	0	1.0863	0	3.0231	18.101	3.9034	3.8095	0.910699	0.00620999	0.000809702	NORMAL	NOT NORMAL	NOT NORMAL
apolipoprotein C-III [Zalophus californianus]	0.95549	0	0	0	0	0	1.398	1.3748	0	1.0577	0	0.35525	0	1.5513	0	0	1.017	1.2132	0	2.6381	1.1111	0	0	1.2419	1.7199	0	0	1.8046	0	1.1366	1.1709	2.5394	0	1.1055	2.1725	0	0	0.78701	0	0.95237	0.00194308	0.000682115	0.0590503	NOT NORMAL	NOT NORMAL	NORMAL
desmocollin-2 isoform X1 [Zalophus californianus]	0	0	0	0	0	0	0	0	0	0	0	0	0	0	0	0	0	0	0	13.19	0	0	0	0	0	0	0	0	0	0	0	0	0	0	0	0	0	0	0	0	1	5.28e-09	1	NORMAL	NOT NORMAL	NORMAL
kunitz-type protease inhibitor 1 isoform X3 [Zalophus californianus]	0	0	0	0	0	0	0	0	0	0	0	0	0	0	0	0	0	0	0	6.1555	0	0	0	0	0	0	0	0	0	0	0	0	0	0	0	0	0	0	0	0	1	5.28e-09	1	NORMAL	NOT NORMAL	NORMAL
ribose-5-phosphate isomerase [Zalophus californianus]	0	0	0	0	0	0	0	0	0	0	0	0	0	0	0	0	0	0	0	5.2761	0	0	0	0	0	0	0	0	0	0	0	0	0	0	0	0	0	0	0	0	1	5.28e-09	1	NORMAL	NOT NORMAL	NORMAL
guanylin [Zalophus californianus]	0	0	0	0	0	0	0	0	0	0	0	0	0	0	0	0	0	0	0	4.3968	0	0	0	0	0	0	0	0	0	0	0	0	0	0	0	0	0	0	0	0	1	5.28e-09	1	NORMAL	NOT NORMAL	NORMAL
N-acetyllactosaminide beta-1,3-N-acetylglucosaminyltransferase 3 isoform X1 [Zalophus californianus]	0	0	0	0	0	0	0	0	0	0	0	0	0	0	0	0	0	0	0	4.3968	0	0	0	0	0	0	0	0	0	0	0	0	0	0	0	0	0	0	0	0	1	5.28e-09	1	NORMAL	NOT NORMAL	NORMAL
follistatin isoform X1 [Zalophus californianus]	0	0	0	0	0	0	0	0	0	0	0	0	0	0	0	0	0	0	0	3.5174	0	0	0	0	0	0	0	0	0	0	0	0	0	0	0	0	0	0	0	0	1	5.28e-09	1	NORMAL	NOT NORMAL	NORMAL
leucine-rich PPR motif-containing protein, mitochondrial isoform X1 [Zalophus californianus]	0	0	0	0	0	0	0	0	0	0	0	3.1973	0	0	0	0	0	0	0	0	0	0	0	0	0	0	0	0	0	0	0	0	0	0	0	0	0	0	0	0	1	5.28e-09	1	NORMAL	NOT NORMAL	NORMAL
tripartite motif-containing protein 2 isoform X1 [Zalophus californianus]	0	0	0	0	0	0	0	0	0	0	0	3.1973	0	0	0	0	0	0	0	0	0	0	0	0	0	0	0	0	0	0	0	0	0	0	0	0	0	0	0	0	1	5.28e-09	1	NORMAL	NOT NORMAL	NORMAL
hyaluronan and proteoglycan link protein 1 isoform X1 [Zalophus californianus]	0	0	0	0	0	0	0	0	0	0	0	2.842	0	0	0	0	0	0	0	0	0	0	0	0	0	0	0	0	0	0	0	0	0	0	0	0	0	0	0	0	1	5.28e-09	1	NORMAL	NOT NORMAL	NORMAL
kinesin-like protein KIF21A isoform X1 [Zalophus californianus]	0	0	0	0	0	0	0	0	0	0	0	2.842	0	0	0	0	0	0	0	0	0	0	0	0	0	0	0	0	0	0	0	0	0	0	0	0	0	0	0	0	1	5.28e-09	1	NORMAL	NOT NORMAL	NORMAL
septin-2 isoform X1 [Zalophus californianus]	0	0	0	0	0	0	0	0	0	0	0	2.842	0	0	0	0	0	0	0	0	0	0	0	0	0	0	0	0	0	0	0	0	0	0	0	0	0	0	0	0	1	5.28e-09	1	NORMAL	NOT NORMAL	NORMAL
very-long-chain 3-oxoacyl-CoA reductase [Zalophus californianus]	0	0	0	0	0	0	0	0	0	0	0	2.842	0	0	0	0	0	0	0	0	0	0	0	0	0	0	0	0	0	0	0	0	0	0	0	0	0	0	0	0	1	5.28e-09	1	NORMAL	NOT NORMAL	NORMAL
thymosin beta-4 [Zalophus californianus]	0	0	0	0	0	0	0	0	0	0	0	0	0	0	0	0	0	0	0	2.6381	0	0	0	0	0	0	0	0	0	0	0	0	0	0	0	0	0	0	0	0	1	5.28e-09	1	NORMAL	NOT NORMAL	NORMAL
sodium-driven chloride bicarbonate exchanger isoform X1 [Zalophus californianus]	0	0	0	0	0	0	0	0	0	0	0	2.2315	0	0	0	0	0	0	0	0	0	0	0	0	0	0	0	0	0	0	0	0	0	0	0	0	0	0	0	0	1	5.28e-09	1	NORMAL	NOT NORMAL	NORMAL
cullin-3 [Zalophus californianus]	0	0	0	0	0	0	0	0	0	0	0	2.1315	0	0	0	0	0	0	0	0	0	0	0	0	0	0	0	0	0	0	0	0	0	0	0	0	0	0	0	0	1	5.28e-09	1	NORMAL	NOT NORMAL	NORMAL
glycerophosphocholine cholinephosphodiesterase ENPP6 isoform X1 [Zalophus californianus]	0	0	0	0	0	0	0	0	0	0	0	2.1315	0	0	0	0	0	0	0	0	0	0	0	0	0	0	0	0	0	0	0	0	0	0	0	0	0	0	0	0	1	5.28e-09	1	NORMAL	NOT NORMAL	NORMAL
LOW QUALITY PROTEIN: far upstream element-binding protein 2 [Zalophus californianus]	0	0	0	0	0	0	0	0	0	0	0	2.1315	0	0	0	0	0	0	0	0	0	0	0	0	0	0	0	0	0	0	0	0	0	0	0	0	0	0	0	0	1	5.28e-09	1	NORMAL	NOT NORMAL	NORMAL
NADH dehydrogenase [ubiquinone] 1 beta subcomplex subunit 9 [Zalophus californianus]	0	0	0	0	0	0	0	0	0	0	0	2.1315	0	0	0	0	0	0	0	0	0	0	0	0	0	0	0	0	0	0	0	0	0	0	0	0	0	0	0	0	1	5.28e-09	1	NORMAL	NOT NORMAL	NORMAL
putative tyrosine-protein phosphatase auxilin isoform X1 [Zalophus californianus]	0	0	0	0	0	0	0	0	0	0	0	2.1315	0	0	0	0	0	0	0	0	0	0	0	0	0	0	0	0	0	0	0	0	0	0	0	0	0	0	0	0	1	5.28e-09	1	NORMAL	NOT NORMAL	NORMAL
very long-chain specific acyl-CoA dehydrogenase, mitochondrial isoform X3 [Zalophus californianus]	0	0	0	0	0	0	0	0	0	0	0	2.1315	0	0	0	0	0	0	0	0	0	0	0	0	0	0	0	0	0	0	0	0	0	0	0	0	0	0	0	0	1	5.28e-09	1	NORMAL	NOT NORMAL	NORMAL
coagulation factor IX isoform X1 [Zalophus californianus]	0	0	0	0	0	0	0	0	0	2.1154	0	0	0	0	0	0	0	0	0	0	0	0	0	0	0	0	0	0	0	0	0	0	0	0	0	0	0	0	0	0	1	5.28e-09	1	NORMAL	NOT NORMAL	NORMAL
interleukin-1 receptor type 2 isoform X1 [Zalophus californianus]	0	0	0	0	0	0	0	0	0	0	0	0	0	0	0	0	0	0	0	0	0	0	1.8593	0	0	0	0	0	0	0	0	0	0	0	0	0	0	0	0	0	1	5.28e-09	1	NORMAL	NOT NORMAL	NORMAL
band 4.1-like protein 2 isoform X1 [Zalophus californianus]	0	0	0	0	0	0	0	0	0	0	0	1.8423	0	0	0	0	0	0	0	0	0	0	0	0	0	0	0	0	0	0	0	0	0	0	0	0	0	0	0	0	1	5.28e-09	1	NORMAL	NOT NORMAL	NORMAL
actin-related protein 2/3 complex subunit 1A [Zalophus californianus]	0	0	0	0	0	0	0	0	0	0	0	1.7763	0	0	0	0	0	0	0	0	0	0	0	0	0	0	0	0	0	0	0	0	0	0	0	0	0	0	0	0	1	5.28e-09	1	NORMAL	NOT NORMAL	NORMAL
AP-3 complex subunit beta-2 isoform X1 [Zalophus californianus]	0	0	0	0	0	0	0	0	0	0	0	1.7763	0	0	0	0	0	0	0	0	0	0	0	0	0	0	0	0	0	0	0	0	0	0	0	0	0	0	0	0	1	5.28e-09	1	NORMAL	NOT NORMAL	NORMAL
cAMP-dependent protein kinase catalytic subunit alpha isoform X1 [Zalophus californianus]	0	0	0	0	0	0	0	0	0	0	0	1.7763	0	0	0	0	0	0	0	0	0	0	0	0	0	0	0	0	0	0	0	0	0	0	0	0	0	0	0	0	1	5.28e-09	1	NORMAL	NOT NORMAL	NORMAL
CB1 cannabinoid receptor-interacting protein 1 [Zalophus californianus]	0	0	0	0	0	0	0	0	0	0	0	1.7763	0	0	0	0	0	0	0	0	0	0	0	0	0	0	0	0	0	0	0	0	0	0	0	0	0	0	0	0	1	5.28e-09	1	NORMAL	NOT NORMAL	NORMAL
DCC-interacting protein 13-alpha isoform X1 [Zalophus californianus]	0	0	0	0	0	0	0	0	0	0	0	1.7763	0	0	0	0	0	0	0	0	0	0	0	0	0	0	0	0	0	0	0	0	0	0	0	0	0	0	0	0	1	5.28e-09	1	NORMAL	NOT NORMAL	NORMAL
E3 ubiquitin-protein ligase HUWE1 isoform X1 [Zalophus californianus]	0	0	0	0	0	0	0	0	0	0	0	1.7763	0	0	0	0	0	0	0	0	0	0	0	0	0	0	0	0	0	0	0	0	0	0	0	0	0	0	0	0	1	5.28e-09	1	NORMAL	NOT NORMAL	NORMAL
guanine nucleotide-binding protein subunit beta-5 [Zalophus californianus]	0	0	0	0	0	0	0	0	0	0	0	1.7763	0	0	0	0	0	0	0	0	0	0	0	0	0	0	0	0	0	0	0	0	0	0	0	0	0	0	0	0	1	5.28e-09	1	NORMAL	NOT NORMAL	NORMAL
metaxin-1 [Zalophus californianus]	0	0	0	0	0	0	0	0	0	0	0	1.7763	0	0	0	0	0	0	0	0	0	0	0	0	0	0	0	0	0	0	0	0	0	0	0	0	0	0	0	0	1	5.28e-09	1	NORMAL	NOT NORMAL	NORMAL
NADH dehydrogenase [ubiquinone] 1 beta subcomplex subunit 8, mitochondrial [Zalophus californianus]	0	0	0	0	0	0	0	0	0	0	0	1.7763	0	0	0	0	0	0	0	0	0	0	0	0	0	0	0	0	0	0	0	0	0	0	0	0	0	0	0	0	1	5.28e-09	1	NORMAL	NOT NORMAL	NORMAL
very-long-chain (3R)-3-hydroxyacyl-CoA dehydratase 3 [Zalophus californianus]	0	0	0	0	0	0	0	0	0	0	0	1.7763	0	0	0	0	0	0	0	0	0	0	0	0	0	0	0	0	0	0	0	0	0	0	0	0	0	0	0	0	1	5.28e-09	1	NORMAL	NOT NORMAL	NORMAL
V-type proton ATPase 16 kDa proteolipid subunit [Zalophus californianus]	0	0	0	0	0	0	0	0	0	0	0	1.7763	0	0	0	0	0	0	0	0	0	0	0	0	0	0	0	0	0	0	0	0	0	0	0	0	0	0	0	0	1	5.28e-09	1	NORMAL	NOT NORMAL	NORMAL
beta-galactosidase isoform X1 [Zalophus californianus]	0	0	0	0	0	0	0	0	0	0	0	0	0	0	0	0	0	0	0	1.7587	0	0	0	0	0	0	0	0	0	0	0	0	0	0	0	0	0	0	0	0	1	5.28e-09	1	NORMAL	NOT NORMAL	NORMAL
cadherin-3 [Zalophus californianus]	0	0	0	0	0	0	0	0	0	0	0	0	0	0	0	0	0	0	0	1.7587	0	0	0	0	0	0	0	0	0	0	0	0	0	0	0	0	0	0	0	0	1	5.28e-09	1	NORMAL	NOT NORMAL	NORMAL
glypican-4 isoform X1 [Zalophus californianus]	0	0	0	0	0	0	0	0	0	0	0	0	0	0	0	0	0	0	0	1.7587	0	0	0	0	0	0	0	0	0	0	0	0	0	0	0	0	0	0	0	0	1	5.28e-09	1	NORMAL	NOT NORMAL	NORMAL
lipase member H isoform X1 [Zalophus californianus]	0	0	0	0	0	0	0	0	0	0	0	0	0	0	0	0	0	0	0	1.7587	0	0	0	0	0	0	0	0	0	0	0	0	0	0	0	0	0	0	0	0	1	5.28e-09	1	NORMAL	NOT NORMAL	NORMAL
LOW QUALITY PROTEIN: coxsackievirus and adenovirus receptor [Zalophus californianus]	0	0	0	0	0	0	0	0	0	0	0	0	0	0	0	0	0	0	0	1.7587	0	0	0	0	0	0	0	0	0	0	0	0	0	0	0	0	0	0	0	0	1	5.28e-09	1	NORMAL	NOT NORMAL	NORMAL
lymphocyte antigen 6H-like [Zalophus californianus]	0	0	0	0	0	0	0	0	0	0	0	0	0	0	0	0	0	0	0	1.7587	0	0	0	0	0	0	0	0	0	0	0	0	0	0	0	0	0	0	0	0	1	5.28e-09	1	NORMAL	NOT NORMAL	NORMAL
semaphorin-4C isoform X2 [Zalophus californianus]	0	0	0	0	0	0	0	0	0	0	0	0	0	0	0	0	0	0	0	1.7587	0	0	0	0	0	0	0	0	0	0	0	0	0	0	0	0	0	0	0	0	1	5.28e-09	1	NORMAL	NOT NORMAL	NORMAL
tenascin-N [Zalophus californianus]	0	0	0	0	0	0	0	0	0	0	0	0	0	0	0	0	0	0	0	1.7587	0	0	0	0	0	0	0	0	0	0	0	0	0	0	0	0	0	0	0	0	1	5.28e-09	1	NORMAL	NOT NORMAL	NORMAL
tyrosine-protein kinase receptor TYRO3 isoform X1 [Zalophus californianus]	0	0	0	0	0	0	0	0	0	0	0	0	0	0	0	0	0	0	0	1.7587	0	0	0	0	0	0	0	0	0	0	0	0	0	0	0	0	0	0	0	0	1	5.28e-09	1	NORMAL	NOT NORMAL	NORMAL
complexin-1 [Zalophus californianus]	0	0	0	0	0	0	0	0	0	0	0	1.5699	0	0	0	0	0	0	0	0	0	0	0	0	0	0	0	0	0	0	0	0	0	0	0	0	0	0	0	0	1	5.28e-09	1	NORMAL	NOT NORMAL	NORMAL
alpha-ketoglutarate-dependent dioxygenase FTO isoform X1 [Zalophus californianus]	0	0	0	0	0	0	0	0	0	0	0	0	1.488	0	0	0	0	0	0	0	0	0	0	0	0	0	0	0	0	0	0	0	0	0	0	0	0	0	0	0	1	5.28e-09	1	NORMAL	NOT NORMAL	NORMAL
prefoldin subunit 6 [Zalophus californianus]	0	0	0	0	0	0	0	0	0	0	0	0	1.488	0	0	0	0	0	0	0	0	0	0	0	0	0	0	0	0	0	0	0	0	0	0	0	0	0	0	0	1	5.28e-09	1	NORMAL	NOT NORMAL	NORMAL
SEC14-like protein 2 isoform X1 [Zalophus californianus]	0	0	0	0	0	0	0	0	0	0	0	0	1.488	0	0	0	0	0	0	0	0	0	0	0	0	0	0	0	0	0	0	0	0	0	0	0	0	0	0	0	1	5.28e-09	1	NORMAL	NOT NORMAL	NORMAL
2-oxoisovalerate dehydrogenase subunit alpha, mitochondrial isoform X1 [Zalophus californianus]	0	0	0	0	0	0	0	0	0	0	0	1.421	0	0	0	0	0	0	0	0	0	0	0	0	0	0	0	0	0	0	0	0	0	0	0	0	0	0	0	0	1	5.28e-09	1	NORMAL	NOT NORMAL	NORMAL
60S ribosomal protein L6 [Zalophus californianus]	0	0	0	0	0	0	0	0	0	0	0	1.421	0	0	0	0	0	0	0	0	0	0	0	0	0	0	0	0	0	0	0	0	0	0	0	0	0	0	0	0	1	5.28e-09	1	NORMAL	NOT NORMAL	NORMAL
adenylate kinase 4, mitochondrial isoform X1 [Zalophus californianus]	0	0	0	0	0	0	0	0	0	0	0	1.421	0	0	0	0	0	0	0	0	0	0	0	0	0	0	0	0	0	0	0	0	0	0	0	0	0	0	0	0	1	5.28e-09	1	NORMAL	NOT NORMAL	NORMAL
adipocyte plasma membrane-associated protein isoform X1 [Zalophus californianus]	0	0	0	0	0	0	0	0	0	0	0	1.421	0	0	0	0	0	0	0	0	0	0	0	0	0	0	0	0	0	0	0	0	0	0	0	0	0	0	0	0	1	5.28e-09	1	NORMAL	NOT NORMAL	NORMAL
atlastin-1 isoform X1 [Zalophus californianus]	0	0	0	0	0	0	0	0	0	0	0	1.421	0	0	0	0	0	0	0	0	0	0	0	0	0	0	0	0	0	0	0	0	0	0	0	0	0	0	0	0	1	5.28e-09	1	NORMAL	NOT NORMAL	NORMAL
caskin-1 isoform X1 [Zalophus californianus]	0	0	0	0	0	0	0	0	0	0	0	1.421	0	0	0	0	0	0	0	0	0	0	0	0	0	0	0	0	0	0	0	0	0	0	0	0	0	0	0	0	1	5.28e-09	1	NORMAL	NOT NORMAL	NORMAL
cell cycle control protein 50A [Zalophus californianus]	0	0	0	0	0	0	0	0	0	0	0	1.421	0	0	0	0	0	0	0	0	0	0	0	0	0	0	0	0	0	0	0	0	0	0	0	0	0	0	0	0	1	5.28e-09	1	NORMAL	NOT NORMAL	NORMAL
COP9 signalosome complex subunit 6 [Zalophus californianus]	0	0	0	0	0	0	0	0	0	0	0	1.421	0	0	0	0	0	0	0	0	0	0	0	0	0	0	0	0	0	0	0	0	0	0	0	0	0	0	0	0	1	5.28e-09	1	NORMAL	NOT NORMAL	NORMAL
epidermal growth factor receptor substrate 15-like 1 isoform X1 [Zalophus californianus]	0	0	0	0	0	0	0	0	0	0	0	1.421	0	0	0	0	0	0	0	0	0	0	0	0	0	0	0	0	0	0	0	0	0	0	0	0	0	0	0	0	1	5.28e-09	1	NORMAL	NOT NORMAL	NORMAL
eukaryotic translation initiation factor 5 [Zalophus californianus]	0	0	0	0	0	0	0	0	0	0	0	1.421	0	0	0	0	0	0	0	0	0	0	0	0	0	0	0	0	0	0	0	0	0	0	0	0	0	0	0	0	1	5.28e-09	1	NORMAL	NOT NORMAL	NORMAL
long-chain-fatty-acid--CoA ligase 6 isoform X1 [Zalophus californianus]	0	0	0	0	0	0	0	0	0	0	0	1.421	0	0	0	0	0	0	0	0	0	0	0	0	0	0	0	0	0	0	0	0	0	0	0	0	0	0	0	0	1	5.28e-09	1	NORMAL	NOT NORMAL	NORMAL
LOW QUALITY PROTEIN: serine/threonine-protein kinase MRCK beta [Zalophus californianus]	0	0	0	0	0	0	0	0	0	0	0	1.421	0	0	0	0	0	0	0	0	0	0	0	0	0	0	0	0	0	0	0	0	0	0	0	0	0	0	0	0	1	5.28e-09	1	NORMAL	NOT NORMAL	NORMAL
LOW QUALITY PROTEIN: valacyclovir hydrolase [Zalophus californianus]	0	0	0	0	0	0	0	0	0	0	0	1.421	0	0	0	0	0	0	0	0	0	0	0	0	0	0	0	0	0	0	0	0	0	0	0	0	0	0	0	0	1	5.28e-09	1	NORMAL	NOT NORMAL	NORMAL
mitofusin-2 isoform X1 [Zalophus californianus]	0	0	0	0	0	0	0	0	0	0	0	1.421	0	0	0	0	0	0	0	0	0	0	0	0	0	0	0	0	0	0	0	0	0	0	0	0	0	0	0	0	1	5.28e-09	1	NORMAL	NOT NORMAL	NORMAL
NADH dehydrogenase subunit 1 (mitochondrion) [Zalophus californianus]	0	0	0	0	0	0	0	0	0	0	0	1.421	0	0	0	0	0	0	0	0	0	0	0	0	0	0	0	0	0	0	0	0	0	0	0	0	0	0	0	0	1	5.28e-09	1	NORMAL	NOT NORMAL	NORMAL
perilipin-3 isoform X1 [Zalophus californianus]	0	0	0	0	0	0	0	0	0	0	0	1.421	0	0	0	0	0	0	0	0	0	0	0	0	0	0	0	0	0	0	0	0	0	0	0	0	0	0	0	0	1	5.28e-09	1	NORMAL	NOT NORMAL	NORMAL
phosphatidylinositol 5-phosphate 4-kinase type-2 gamma [Zalophus californianus]	0	0	0	0	0	0	0	0	0	0	0	1.421	0	0	0	0	0	0	0	0	0	0	0	0	0	0	0	0	0	0	0	0	0	0	0	0	0	0	0	0	1	5.28e-09	1	NORMAL	NOT NORMAL	NORMAL
PRA1 family protein 3 [Zalophus californianus]	0	0	0	0	0	0	0	0	0	0	0	1.421	0	0	0	0	0	0	0	0	0	0	0	0	0	0	0	0	0	0	0	0	0	0	0	0	0	0	0	0	1	5.28e-09	1	NORMAL	NOT NORMAL	NORMAL
programmed cell death protein 6 isoform X1 [Zalophus californianus]	0	0	0	0	0	0	0	0	0	0	0	1.421	0	0	0	0	0	0	0	0	0	0	0	0	0	0	0	0	0	0	0	0	0	0	0	0	0	0	0	0	1	5.28e-09	1	NORMAL	NOT NORMAL	NORMAL
protein disulfide-isomerase A4 [Zalophus californianus]	0	0	0	0	0	0	0	0	0	0	0	1.421	0	0	0	0	0	0	0	0	0	0	0	0	0	0	0	0	0	0	0	0	0	0	0	0	0	0	0	0	1	5.28e-09	1	NORMAL	NOT NORMAL	NORMAL
protein NDRG3 isoform X3 [Zalophus californianus]	0	0	0	0	0	0	0	0	0	0	0	1.421	0	0	0	0	0	0	0	0	0	0	0	0	0	0	0	0	0	0	0	0	0	0	0	0	0	0	0	0	1	5.28e-09	1	NORMAL	NOT NORMAL	NORMAL
sorting and assembly machinery component 50 homolog [Zalophus californianus]	0	0	0	0	0	0	0	0	0	0	0	1.421	0	0	0	0	0	0	0	0	0	0	0	0	0	0	0	0	0	0	0	0	0	0	0	0	0	0	0	0	1	5.28e-09	1	NORMAL	NOT NORMAL	NORMAL
plasminogen activator inhibitor 1 [Zalophus californianus]	0	0	0	0	0	0	0	0	0	0	0	0	0	0	0	0	0	0	0	0	0	0	1.2395	0	0	0	0	0	0	0	0	0	0	0	0	0	0	0	0	0	1	5.28e-09	1	NORMAL	NOT NORMAL	NORMAL
transcriptional activator protein Pur-beta [Zalophus californianus]	0	0	0	0	0	0	0	0	0	0	0	0	0	0	0	0	0	0	0	0	0	0	1.2395	0	0	0	0	0	0	0	0	0	0	0	0	0	0	0	0	0	1	5.28e-09	1	NORMAL	NOT NORMAL	NORMAL
protein phosphatase 1 regulatory subunit 1B isoform X1 [Zalophus californianus]	0	0	0	0	0	0	0	0	0	0	0	0	0	0	0	0	0	0	0	0	1.1111	0	0	0	0	0	0	0	0	0	0	0	0	0	0	0	0	0	0	0	1	5.28e-09	1	NORMAL	NOT NORMAL	NORMAL
40S ribosomal protein S15a [Zalophus californianus]	0	0	0	0	0	0	0	0	0	0	0	1.0658	0	0	0	0	0	0	0	0	0	0	0	0	0	0	0	0	0	0	0	0	0	0	0	0	0	0	0	0	1	5.28e-09	1	NORMAL	NOT NORMAL	NORMAL
40S ribosomal protein S4, X isoform [Zalophus californianus]	0	0	0	0	0	0	0	0	0	0	0	1.0658	0	0	0	0	0	0	0	0	0	0	0	0	0	0	0	0	0	0	0	0	0	0	0	0	0	0	0	0	1	5.28e-09	1	NORMAL	NOT NORMAL	NORMAL
60S ribosomal protein L23a [Zalophus californianus]	0	0	0	0	0	0	0	0	0	0	0	1.0658	0	0	0	0	0	0	0	0	0	0	0	0	0	0	0	0	0	0	0	0	0	0	0	0	0	0	0	0	1	5.28e-09	1	NORMAL	NOT NORMAL	NORMAL
60S ribosomal protein L7-like [Zalophus californianus]	0	0	0	0	0	0	0	0	0	0	0	1.0658	0	0	0	0	0	0	0	0	0	0	0	0	0	0	0	0	0	0	0	0	0	0	0	0	0	0	0	0	1	5.28e-09	1	NORMAL	NOT NORMAL	NORMAL
acyl-coenzyme A thioesterase 13 [Zalophus californianus]	0	0	0	0	0	0	0	0	0	0	0	1.0658	0	0	0	0	0	0	0	0	0	0	0	0	0	0	0	0	0	0	0	0	0	0	0	0	0	0	0	0	1	5.28e-09	1	NORMAL	NOT NORMAL	NORMAL
AFG3-like protein 2 isoform X1 [Zalophus californianus]	0	0	0	0	0	0	0	0	0	0	0	1.0658	0	0	0	0	0	0	0	0	0	0	0	0	0	0	0	0	0	0	0	0	0	0	0	0	0	0	0	0	1	5.28e-09	1	NORMAL	NOT NORMAL	NORMAL
apoptosis inhibitor 5 isoform X1 [Zalophus californianus]	0	0	0	0	0	0	0	0	0	0	0	1.0658	0	0	0	0	0	0	0	0	0	0	0	0	0	0	0	0	0	0	0	0	0	0	0	0	0	0	0	0	1	5.28e-09	1	NORMAL	NOT NORMAL	NORMAL
beta-chimaerin isoform X1 [Zalophus californianus]	0	0	0	0	0	0	0	0	0	0	0	1.0658	0	0	0	0	0	0	0	0	0	0	0	0	0	0	0	0	0	0	0	0	0	0	0	0	0	0	0	0	1	5.28e-09	1	NORMAL	NOT NORMAL	NORMAL
calcium/calmodulin-dependent protein kinase kinase 2 isoform X1 [Zalophus californianus]	0	0	0	0	0	0	0	0	0	0	0	1.0658	0	0	0	0	0	0	0	0	0	0	0	0	0	0	0	0	0	0	0	0	0	0	0	0	0	0	0	0	1	5.28e-09	1	NORMAL	NOT NORMAL	NORMAL
carnitine O-palmitoyltransferase 2, mitochondrial isoform X1 [Zalophus californianus]	0	0	0	0	0	0	0	0	0	0	0	1.0658	0	0	0	0	0	0	0	0	0	0	0	0	0	0	0	0	0	0	0	0	0	0	0	0	0	0	0	0	1	5.28e-09	1	NORMAL	NOT NORMAL	NORMAL
CLIP-associating protein 2 isoform X1 [Zalophus californianus]	0	0	0	0	0	0	0	0	0	0	0	1.0658	0	0	0	0	0	0	0	0	0	0	0	0	0	0	0	0	0	0	0	0	0	0	0	0	0	0	0	0	1	5.28e-09	1	NORMAL	NOT NORMAL	NORMAL
COP9 signalosome complex subunit 3 isoform X1 [Zalophus californianus]	0	0	0	0	0	0	0	0	0	0	0	1.0658	0	0	0	0	0	0	0	0	0	0	0	0	0	0	0	0	0	0	0	0	0	0	0	0	0	0	0	0	1	5.28e-09	1	NORMAL	NOT NORMAL	NORMAL
COP9 signalosome complex subunit 4 [Zalophus californianus]	0	0	0	0	0	0	0	0	0	0	0	1.0658	0	0	0	0	0	0	0	0	0	0	0	0	0	0	0	0	0	0	0	0	0	0	0	0	0	0	0	0	1	5.28e-09	1	NORMAL	NOT NORMAL	NORMAL
coronin-2B isoform X1 [Zalophus californianus]	0	0	0	0	0	0	0	0	0	0	0	1.0658	0	0	0	0	0	0	0	0	0	0	0	0	0	0	0	0	0	0	0	0	0	0	0	0	0	0	0	0	1	5.28e-09	1	NORMAL	NOT NORMAL	NORMAL
cytochrome b-c1 complex subunit 8 [Zalophus californianus]	0	0	0	0	0	0	0	0	0	0	0	1.0658	0	0	0	0	0	0	0	0	0	0	0	0	0	0	0	0	0	0	0	0	0	0	0	0	0	0	0	0	1	5.28e-09	1	NORMAL	NOT NORMAL	NORMAL
cytochrome c oxidase subunit 6A1, mitochondrial [Zalophus californianus]	0	0	0	0	0	0	0	0	0	0	0	1.0658	0	0	0	0	0	0	0	0	0	0	0	0	0	0	0	0	0	0	0	0	0	0	0	0	0	0	0	0	1	5.28e-09	1	NORMAL	NOT NORMAL	NORMAL
cytoplasmic dynein 1 intermediate chain 1 isoform X1 [Zalophus californianus]	0	0	0	0	0	0	0	0	0	0	0	1.0658	0	0	0	0	0	0	0	0	0	0	0	0	0	0	0	0	0	0	0	0	0	0	0	0	0	0	0	0	1	5.28e-09	1	NORMAL	NOT NORMAL	NORMAL
cytoplasmic dynein 1 light intermediate chain 1 [Zalophus californianus]	0	0	0	0	0	0	0	0	0	0	0	1.0658	0	0	0	0	0	0	0	0	0	0	0	0	0	0	0	0	0	0	0	0	0	0	0	0	0	0	0	0	1	5.28e-09	1	NORMAL	NOT NORMAL	NORMAL
delta(3,5)-Delta(2,4)-dienoyl-CoA isomerase, mitochondrial [Zalophus californianus]	0	0	0	0	0	0	0	0	0	0	0	1.0658	0	0	0	0	0	0	0	0	0	0	0	0	0	0	0	0	0	0	0	0	0	0	0	0	0	0	0	0	1	5.28e-09	1	NORMAL	NOT NORMAL	NORMAL
dnaJ homolog subfamily A member 2 [Zalophus californianus]	0	0	0	0	0	0	0	0	0	0	0	1.0658	0	0	0	0	0	0	0	0	0	0	0	0	0	0	0	0	0	0	0	0	0	0	0	0	0	0	0	0	1	5.28e-09	1	NORMAL	NOT NORMAL	NORMAL
dnaJ homolog subfamily C member 11 isoform X1 [Zalophus californianus]	0	0	0	0	0	0	0	0	0	0	0	1.0658	0	0	0	0	0	0	0	0	0	0	0	0	0	0	0	0	0	0	0	0	0	0	0	0	0	0	0	0	1	5.28e-09	1	NORMAL	NOT NORMAL	NORMAL
ELKS/Rab6-interacting/CAST family member 1 isoform X1 [Zalophus californianus]	0	0	0	0	0	0	0	0	0	0	0	1.0658	0	0	0	0	0	0	0	0	0	0	0	0	0	0	0	0	0	0	0	0	0	0	0	0	0	0	0	0	1	5.28e-09	1	NORMAL	NOT NORMAL	NORMAL
eukaryotic translation initiation factor 2 subunit 1 [Zalophus californianus]	0	0	0	0	0	0	0	0	0	0	0	1.0658	0	0	0	0	0	0	0	0	0	0	0	0	0	0	0	0	0	0	0	0	0	0	0	0	0	0	0	0	1	5.28e-09	1	NORMAL	NOT NORMAL	NORMAL
F-box only protein 2 [Zalophus californianus]	0	0	0	0	0	0	0	0	0	0	0	1.0658	0	0	0	0	0	0	0	0	0	0	0	0	0	0	0	0	0	0	0	0	0	0	0	0	0	0	0	0	1	5.28e-09	1	NORMAL	NOT NORMAL	NORMAL
fibroblast growth factor 12 isoform X1 [Zalophus californianus]	0	0	0	0	0	0	0	0	0	0	0	1.0658	0	0	0	0	0	0	0	0	0	0	0	0	0	0	0	0	0	0	0	0	0	0	0	0	0	0	0	0	1	5.28e-09	1	NORMAL	NOT NORMAL	NORMAL
G protein-regulated inducer of neurite outgrowth 3 [Zalophus californianus]	0	0	0	0	0	0	0	0	0	0	0	1.0658	0	0	0	0	0	0	0	0	0	0	0	0	0	0	0	0	0	0	0	0	0	0	0	0	0	0	0	0	1	5.28e-09	1	NORMAL	NOT NORMAL	NORMAL
glutamate decarboxylase 1 [Zalophus californianus]	0	0	0	0	0	0	0	0	0	0	0	1.0658	0	0	0	0	0	0	0	0	0	0	0	0	0	0	0	0	0	0	0	0	0	0	0	0	0	0	0	0	1	5.28e-09	1	NORMAL	NOT NORMAL	NORMAL
glutaryl-CoA dehydrogenase, mitochondrial isoform X1 [Zalophus californianus]	0	0	0	0	0	0	0	0	0	0	0	1.0658	0	0	0	0	0	0	0	0	0	0	0	0	0	0	0	0	0	0	0	0	0	0	0	0	0	0	0	0	1	5.28e-09	1	NORMAL	NOT NORMAL	NORMAL
growth arrest-specific protein 7 isoform X3 [Zalophus californianus]	0	0	0	0	0	0	0	0	0	0	0	1.0658	0	0	0	0	0	0	0	0	0	0	0	0	0	0	0	0	0	0	0	0	0	0	0	0	0	0	0	0	1	5.28e-09	1	NORMAL	NOT NORMAL	NORMAL
heat shock protein 75 kDa, mitochondrial [Zalophus californianus]	0	0	0	0	0	0	0	0	0	0	0	1.0658	0	0	0	0	0	0	0	0	0	0	0	0	0	0	0	0	0	0	0	0	0	0	0	0	0	0	0	0	1	5.28e-09	1	NORMAL	NOT NORMAL	NORMAL
high mobility group protein B2 [Zalophus californianus]	0	0	0	0	0	0	0	0	0	0	0	1.0658	0	0	0	0	0	0	0	0	0	0	0	0	0	0	0	0	0	0	0	0	0	0	0	0	0	0	0	0	1	5.28e-09	1	NORMAL	NOT NORMAL	NORMAL
histone H1.10 [Zalophus californianus]	0	0	0	0	0	0	0	0	0	0	0	1.0658	0	0	0	0	0	0	0	0	0	0	0	0	0	0	0	0	0	0	0	0	0	0	0	0	0	0	0	0	1	5.28e-09	1	NORMAL	NOT NORMAL	NORMAL
LOW QUALITY PROTEIN: IQ motif and SEC7 domain-containing protein 1 [Zalophus californianus]	0	0	0	0	0	0	0	0	0	0	0	1.0658	0	0	0	0	0	0	0	0	0	0	0	0	0	0	0	0	0	0	0	0	0	0	0	0	0	0	0	0	1	5.28e-09	1	NORMAL	NOT NORMAL	NORMAL
metabotropic glutamate receptor 4 isoform X1 [Zalophus californianus]	0	0	0	0	0	0	0	0	0	0	0	1.0658	0	0	0	0	0	0	0	0	0	0	0	0	0	0	0	0	0	0	0	0	0	0	0	0	0	0	0	0	1	5.28e-09	1	NORMAL	NOT NORMAL	NORMAL
metaxin-2 [Zalophus californianus]	0	0	0	0	0	0	0	0	0	0	0	1.0658	0	0	0	0	0	0	0	0	0	0	0	0	0	0	0	0	0	0	0	0	0	0	0	0	0	0	0	0	1	5.28e-09	1	NORMAL	NOT NORMAL	NORMAL
methyl-CpG-binding protein 2 [Zalophus californianus]	0	0	0	0	0	0	0	0	0	0	0	1.0658	0	0	0	0	0	0	0	0	0	0	0	0	0	0	0	0	0	0	0	0	0	0	0	0	0	0	0	0	1	5.28e-09	1	NORMAL	NOT NORMAL	NORMAL
MICOS complex subunit MIC13 [Zalophus californianus]	0	0	0	0	0	0	0	0	0	0	0	1.0658	0	0	0	0	0	0	0	0	0	0	0	0	0	0	0	0	0	0	0	0	0	0	0	0	0	0	0	0	1	5.28e-09	1	NORMAL	NOT NORMAL	NORMAL
microtubule-associated proteins 1A/1B light chain 3A [Zalophus californianus]	0	0	0	0	0	0	0	0	0	0	0	1.0658	0	0	0	0	0	0	0	0	0	0	0	0	0	0	0	0	0	0	0	0	0	0	0	0	0	0	0	0	1	5.28e-09	1	NORMAL	NOT NORMAL	NORMAL
mitochondrial carrier homolog 1 isoform X1 [Zalophus californianus]	0	0	0	0	0	0	0	0	0	0	0	1.0658	0	0	0	0	0	0	0	0	0	0	0	0	0	0	0	0	0	0	0	0	0	0	0	0	0	0	0	0	1	5.28e-09	1	NORMAL	NOT NORMAL	NORMAL
mitochondrial coenzyme A transporter SLC25A42 [Zalophus californianus]	0	0	0	0	0	0	0	0	0	0	0	1.0658	0	0	0	0	0	0	0	0	0	0	0	0	0	0	0	0	0	0	0	0	0	0	0	0	0	0	0	0	1	5.28e-09	1	NORMAL	NOT NORMAL	NORMAL
mitochondrial import receptor subunit TOM40 homolog [Zalophus californianus]	0	0	0	0	0	0	0	0	0	0	0	1.0658	0	0	0	0	0	0	0	0	0	0	0	0	0	0	0	0	0	0	0	0	0	0	0	0	0	0	0	0	1	5.28e-09	1	NORMAL	NOT NORMAL	NORMAL
mitochondrial pyruvate carrier 2 [Zalophus californianus]	0	0	0	0	0	0	0	0	0	0	0	1.0658	0	0	0	0	0	0	0	0	0	0	0	0	0	0	0	0	0	0	0	0	0	0	0	0	0	0	0	0	1	5.28e-09	1	NORMAL	NOT NORMAL	NORMAL
mRNA cap guanine-N7 methyltransferase isoform X1 [Zalophus californianus]	0	0	0	0	0	0	0	0	0	0	0	1.0658	0	0	0	0	0	0	0	0	0	0	0	0	0	0	0	0	0	0	0	0	0	0	0	0	0	0	0	0	1	5.28e-09	1	NORMAL	NOT NORMAL	NORMAL
mycophenolic acid acyl-glucuronide esterase, mitochondrial [Zalophus californianus]	0	0	0	0	0	0	0	0	0	0	0	1.0658	0	0	0	0	0	0	0	0	0	0	0	0	0	0	0	0	0	0	0	0	0	0	0	0	0	0	0	0	1	5.28e-09	1	NORMAL	NOT NORMAL	NORMAL
NAD kinase 2, mitochondrial isoform X1 [Zalophus californianus]	0	0	0	0	0	0	0	0	0	0	0	1.0658	0	0	0	0	0	0	0	0	0	0	0	0	0	0	0	0	0	0	0	0	0	0	0	0	0	0	0	0	1	5.28e-09	1	NORMAL	NOT NORMAL	NORMAL
NADH dehydrogenase [ubiquinone] 1 beta subcomplex subunit 11, mitochondrial [Zalophus californianus]	0	0	0	0	0	0	0	0	0	0	0	1.0658	0	0	0	0	0	0	0	0	0	0	0	0	0	0	0	0	0	0	0	0	0	0	0	0	0	0	0	0	1	5.28e-09	1	NORMAL	NOT NORMAL	NORMAL
OCIA domain-containing protein 1 isoform X1 [Zalophus californianus]	0	0	0	0	0	0	0	0	0	0	0	1.0658	0	0	0	0	0	0	0	0	0	0	0	0	0	0	0	0	0	0	0	0	0	0	0	0	0	0	0	0	1	5.28e-09	1	NORMAL	NOT NORMAL	NORMAL
optic atrophy 3 protein isoform X1 [Zalophus californianus]	0	0	0	0	0	0	0	0	0	0	0	1.0658	0	0	0	0	0	0	0	0	0	0	0	0	0	0	0	0	0	0	0	0	0	0	0	0	0	0	0	0	1	5.28e-09	1	NORMAL	NOT NORMAL	NORMAL
phosphatidylinositol-3-phosphatase SAC1 isoform X1 [Zalophus californianus]	0	0	0	0	0	0	0	0	0	0	0	1.0658	0	0	0	0	0	0	0	0	0	0	0	0	0	0	0	0	0	0	0	0	0	0	0	0	0	0	0	0	1	5.28e-09	1	NORMAL	NOT NORMAL	NORMAL
prenylcysteine oxidase 1 [Zalophus californianus]	0	0	0	0	0	0	0	0	0	0	0	1.0658	0	0	0	0	0	0	0	0	0	0	0	0	0	0	0	0	0	0	0	0	0	0	0	0	0	0	0	0	1	5.28e-09	1	NORMAL	NOT NORMAL	NORMAL
probable ubiquitin carboxyl-terminal hydrolase FAF-X isoform X1 [Zalophus californianus]	0	0	0	0	0	0	0	0	0	0	0	1.0658	0	0	0	0	0	0	0	0	0	0	0	0	0	0	0	0	0	0	0	0	0	0	0	0	0	0	0	0	1	5.28e-09	1	NORMAL	NOT NORMAL	NORMAL
rap1 GTPase-activating protein 2 isoform X1 [Zalophus californianus]	0	0	0	0	0	0	0	0	0	0	0	1.0658	0	0	0	0	0	0	0	0	0	0	0	0	0	0	0	0	0	0	0	0	0	0	0	0	0	0	0	0	1	5.28e-09	1	NORMAL	NOT NORMAL	NORMAL
ras-related protein Rab-23 [Zalophus californianus]	0	0	0	0	0	0	0	0	0	0	0	1.0658	0	0	0	0	0	0	0	0	0	0	0	0	0	0	0	0	0	0	0	0	0	0	0	0	0	0	0	0	1	5.28e-09	1	NORMAL	NOT NORMAL	NORMAL
ras-related protein R-Ras2 isoform X1 [Zalophus californianus]	0	0	0	0	0	0	0	0	0	0	0	1.0658	0	0	0	0	0	0	0	0	0	0	0	0	0	0	0	0	0	0	0	0	0	0	0	0	0	0	0	0	1	5.28e-09	1	NORMAL	NOT NORMAL	NORMAL
RNA-binding protein Nova-2 [Zalophus californianus]	0	0	0	0	0	0	0	0	0	0	0	1.0658	0	0	0	0	0	0	0	0	0	0	0	0	0	0	0	0	0	0	0	0	0	0	0	0	0	0	0	0	1	5.28e-09	1	NORMAL	NOT NORMAL	NORMAL
serrate RNA effector molecule homolog isoform X1 [Zalophus californianus]	0	0	0	0	0	0	0	0	0	0	0	1.0658	0	0	0	0	0	0	0	0	0	0	0	0	0	0	0	0	0	0	0	0	0	0	0	0	0	0	0	0	1	5.28e-09	1	NORMAL	NOT NORMAL	NORMAL
sodium- and chloride-dependent GABA transporter 1 [Zalophus californianus]	0	0	0	0	0	0	0	0	0	0	0	1.0658	0	0	0	0	0	0	0	0	0	0	0	0	0	0	0	0	0	0	0	0	0	0	0	0	0	0	0	0	1	5.28e-09	1	NORMAL	NOT NORMAL	NORMAL
soluble lamin-associated protein of 75 kDa isoform X1 [Zalophus californianus]	0	0	0	0	0	0	0	0	0	0	0	1.0658	0	0	0	0	0	0	0	0	0	0	0	0	0	0	0	0	0	0	0	0	0	0	0	0	0	0	0	0	1	5.28e-09	1	NORMAL	NOT NORMAL	NORMAL
transmembrane protein 65 [Zalophus californianus]	0	0	0	0	0	0	0	0	0	0	0	1.0658	0	0	0	0	0	0	0	0	0	0	0	0	0	0	0	0	0	0	0	0	0	0	0	0	0	0	0	0	1	5.28e-09	1	NORMAL	NOT NORMAL	NORMAL
vacuolar protein sorting-associated protein 26B isoform X1 [Zalophus californianus]	0	0	0	0	0	0	0	0	0	0	0	1.0658	0	0	0	0	0	0	0	0	0	0	0	0	0	0	0	0	0	0	0	0	0	0	0	0	0	0	0	0	1	5.28e-09	1	NORMAL	NOT NORMAL	NORMAL
fatty acid-binding protein, liver [Zalophus californianus]	0	0	0	0	0	0	0	0	0	0	0	0	0	0	0	0	0	0	0	0	0	0	0	0	0	0	1.0151	0	0	0	0	0	0	0	0	0	0	0	0	0	1	5.28e-09	1	NORMAL	NOT NORMAL	NORMAL
ecto-ADP-ribosyltransferase 3 isoform X1 [Zalophus californianus]	0	0	0	0	0	0	0	0	0	0	0	0	0	0	0	0	0	0	0	0.87935	0	0	0	0	0	0	0	0	0	0	0	0	0	0	0	0	0	0	0	0	1	5.28e-09	1	NORMAL	NOT NORMAL	NORMAL
nuclear autoantigenic sperm protein isoform X1 [Zalophus californianus]	0	0	0	0	0	0	0	0	0	0	0	0	0	0	0	0	0	0	0	0.87935	0	0	0	0	0	0	0	0	0	0	0	0	0	0	0	0	0	0	0	0	1	5.28e-09	1	NORMAL	NOT NORMAL	NORMAL
selenoprotein P [Zalophus californianus]	0	0	0	0	0	0	0	0	0	0	0	0	0	0	0	0	0	0	0	0.87935	0	0	0	0	0	0	0	0	0	0	0	0	0	0	0	0	0	0	0	0	1	5.28e-09	1	NORMAL	NOT NORMAL	NORMAL
40S ribosomal protein S19 [Zalophus californianus]	0	0	0	0	0	0	0	0	0	0	0	0	0.74402	0	0	0	0	0	0	0	0	0	0	0	0	0	0	0	0	0	0	0	0	0	0	0	0	0	0	0	1	5.28e-09	1	NORMAL	NOT NORMAL	NORMAL
formin-binding protein 1 isoform X1 [Zalophus californianus]	0	0	0	0	0	0	0	0	0	0	0	0	0.74402	0	0	0	0	0	0	0	0	0	0	0	0	0	0	0	0	0	0	0	0	0	0	0	0	0	0	0	1	5.28e-09	1	NORMAL	NOT NORMAL	NORMAL
PEST proteolytic signal-containing nuclear protein isoform X1 [Zalophus californianus]	0	0	0	0	0	0	0	0	0	0	0	0	0.74402	0	0	0	0	0	0	0	0	0	0	0	0	0	0	0	0	0	0	0	0	0	0	0	0	0	0	0	1	5.28e-09	1	NORMAL	NOT NORMAL	NORMAL
signal transducing adapter molecule 1 isoform X1 [Zalophus californianus]	0	0	0	0	0	0	0	0	0	0	0	0	0.74402	0	0	0	0	0	0	0	0	0	0	0	0	0	0	0	0	0	0	0	0	0	0	0	0	0	0	0	1	5.28e-09	1	NORMAL	NOT NORMAL	NORMAL
1-acyl-sn-glycerol-3-phosphate acyltransferase alpha [Zalophus californianus]	0	0	0	0	0	0	0	0	0	0	0	0.71051	0	0	0	0	0	0	0	0	0	0	0	0	0	0	0	0	0	0	0	0	0	0	0	0	0	0	0	0	1	5.28e-09	1	NORMAL	NOT NORMAL	NORMAL
26S proteasome non-ATPase regulatory subunit 12 [Zalophus californianus]	0	0	0	0	0	0	0	0	0	0	0	0.71051	0	0	0	0	0	0	0	0	0	0	0	0	0	0	0	0	0	0	0	0	0	0	0	0	0	0	0	0	1	5.28e-09	1	NORMAL	NOT NORMAL	NORMAL
28S ribosomal protein S36, mitochondrial [Zalophus californianus]	0	0	0	0	0	0	0	0	0	0	0	0.71051	0	0	0	0	0	0	0	0	0	0	0	0	0	0	0	0	0	0	0	0	0	0	0	0	0	0	0	0	1	5.28e-09	1	NORMAL	NOT NORMAL	NORMAL
2-oxoisovalerate dehydrogenase subunit beta, mitochondrial isoform X1 [Zalophus californianus]	0	0	0	0	0	0	0	0	0	0	0	0.71051	0	0	0	0	0	0	0	0	0	0	0	0	0	0	0	0	0	0	0	0	0	0	0	0	0	0	0	0	1	5.28e-09	1	NORMAL	NOT NORMAL	NORMAL
40S ribosomal protein S14-like [Zalophus californianus]	0	0	0	0	0	0	0	0	0	0	0	0.71051	0	0	0	0	0	0	0	0	0	0	0	0	0	0	0	0	0	0	0	0	0	0	0	0	0	0	0	0	1	5.28e-09	1	NORMAL	NOT NORMAL	NORMAL
40S ribosomal protein S20 [Zalophus californianus]	0	0	0	0	0	0	0	0	0	0	0	0.71051	0	0	0	0	0	0	0	0	0	0	0	0	0	0	0	0	0	0	0	0	0	0	0	0	0	0	0	0	1	5.28e-09	1	NORMAL	NOT NORMAL	NORMAL
40S ribosomal protein S6 [Zalophus californianus]	0	0	0	0	0	0	0	0	0	0	0	0.71051	0	0	0	0	0	0	0	0	0	0	0	0	0	0	0	0	0	0	0	0	0	0	0	0	0	0	0	0	1	5.28e-09	1	NORMAL	NOT NORMAL	NORMAL
60S ribosomal protein L15 [Zalophus californianus]	0	0	0	0	0	0	0	0	0	0	0	0.71051	0	0	0	0	0	0	0	0	0	0	0	0	0	0	0	0	0	0	0	0	0	0	0	0	0	0	0	0	1	5.28e-09	1	NORMAL	NOT NORMAL	NORMAL
60S ribosomal protein L17 [Zalophus californianus]	0	0	0	0	0	0	0	0	0	0	0	0.71051	0	0	0	0	0	0	0	0	0	0	0	0	0	0	0	0	0	0	0	0	0	0	0	0	0	0	0	0	1	5.28e-09	1	NORMAL	NOT NORMAL	NORMAL
amyloid-beta A4 precursor protein-binding family B member 1 isoform X1 [Zalophus californianus]	0	0	0	0	0	0	0	0	0	0	0	0.71051	0	0	0	0	0	0	0	0	0	0	0	0	0	0	0	0	0	0	0	0	0	0	0	0	0	0	0	0	1	5.28e-09	1	NORMAL	NOT NORMAL	NORMAL
AP2-associated protein kinase 1 isoform X1 [Zalophus californianus]	0	0	0	0	0	0	0	0	0	0	0	0.71051	0	0	0	0	0	0	0	0	0	0	0	0	0	0	0	0	0	0	0	0	0	0	0	0	0	0	0	0	1	5.28e-09	1	NORMAL	NOT NORMAL	NORMAL
ATP-dependent RNA helicase A isoform X1 [Zalophus californianus]	0	0	0	0	0	0	0	0	0	0	0	0.71051	0	0	0	0	0	0	0	0	0	0	0	0	0	0	0	0	0	0	0	0	0	0	0	0	0	0	0	0	1	5.28e-09	1	NORMAL	NOT NORMAL	NORMAL
beta-arrestin-1 isoform X1 [Zalophus californianus]	0	0	0	0	0	0	0	0	0	0	0	0.71051	0	0	0	0	0	0	0	0	0	0	0	0	0	0	0	0	0	0	0	0	0	0	0	0	0	0	0	0	1	5.28e-09	1	NORMAL	NOT NORMAL	NORMAL
brain-specific angiogenesis inhibitor 1-associated protein 2 isoform X2 [Zalophus californianus]	0	0	0	0	0	0	0	0	0	0	0	0.71051	0	0	0	0	0	0	0	0	0	0	0	0	0	0	0	0	0	0	0	0	0	0	0	0	0	0	0	0	1	5.28e-09	1	NORMAL	NOT NORMAL	NORMAL
calcium/calmodulin-dependent protein kinase type 1D isoform X1 [Zalophus californianus]	0	0	0	0	0	0	0	0	0	0	0	0.71051	0	0	0	0	0	0	0	0	0	0	0	0	0	0	0	0	0	0	0	0	0	0	0	0	0	0	0	0	1	5.28e-09	1	NORMAL	NOT NORMAL	NORMAL
carbonic anhydrase 4 [Zalophus californianus]	0	0	0	0	0	0	0	0	0	0	0	0.71051	0	0	0	0	0	0	0	0	0	0	0	0	0	0	0	0	0	0	0	0	0	0	0	0	0	0	0	0	1	5.28e-09	1	NORMAL	NOT NORMAL	NORMAL
carnitine O-acetyltransferase isoform X1 [Zalophus californianus]	0	0	0	0	0	0	0	0	0	0	0	0.71051	0	0	0	0	0	0	0	0	0	0	0	0	0	0	0	0	0	0	0	0	0	0	0	0	0	0	0	0	1	5.28e-09	1	NORMAL	NOT NORMAL	NORMAL
casein kinase II subunit alpha [Zalophus californianus]	0	0	0	0	0	0	0	0	0	0	0	0.71051	0	0	0	0	0	0	0	0	0	0	0	0	0	0	0	0	0	0	0	0	0	0	0	0	0	0	0	0	1	5.28e-09	1	NORMAL	NOT NORMAL	NORMAL
casein kinase II subunit beta isoform X1 [Zalophus californianus]	0	0	0	0	0	0	0	0	0	0	0	0.71051	0	0	0	0	0	0	0	0	0	0	0	0	0	0	0	0	0	0	0	0	0	0	0	0	0	0	0	0	1	5.28e-09	1	NORMAL	NOT NORMAL	NORMAL
coatomer subunit gamma-1 [Zalophus californianus]	0	0	0	0	0	0	0	0	0	0	0	0.71051	0	0	0	0	0	0	0	0	0	0	0	0	0	0	0	0	0	0	0	0	0	0	0	0	0	0	0	0	1	5.28e-09	1	NORMAL	NOT NORMAL	NORMAL
cyclin-dependent-like kinase 5 [Zalophus californianus]	0	0	0	0	0	0	0	0	0	0	0	0.71051	0	0	0	0	0	0	0	0	0	0	0	0	0	0	0	0	0	0	0	0	0	0	0	0	0	0	0	0	1	5.28e-09	1	NORMAL	NOT NORMAL	NORMAL
cytoplasmic dynein 1 intermediate chain 2 isoform X1 [Zalophus californianus]	0	0	0	0	0	0	0	0	0	0	0	0.71051	0	0	0	0	0	0	0	0	0	0	0	0	0	0	0	0	0	0	0	0	0	0	0	0	0	0	0	0	1	5.28e-09	1	NORMAL	NOT NORMAL	NORMAL
dehydrogenase/reductase SDR family member 4 isoform X1 [Zalophus californianus]	0	0	0	0	0	0	0	0	0	0	0	0.71051	0	0	0	0	0	0	0	0	0	0	0	0	0	0	0	0	0	0	0	0	0	0	0	0	0	0	0	0	1	5.28e-09	1	NORMAL	NOT NORMAL	NORMAL
delphilin [Zalophus californianus]	0	0	0	0	0	0	0	0	0	0	0	0.71051	0	0	0	0	0	0	0	0	0	0	0	0	0	0	0	0	0	0	0	0	0	0	0	0	0	0	0	0	1	5.28e-09	1	NORMAL	NOT NORMAL	NORMAL
dolichyl-diphosphooligosaccharide--protein glycosyltransferase subunit 2 isoform X1 [Zalophus californianus]	0	0	0	0	0	0	0	0	0	0	0	0.71051	0	0	0	0	0	0	0	0	0	0	0	0	0	0	0	0	0	0	0	0	0	0	0	0	0	0	0	0	1	5.28e-09	1	NORMAL	NOT NORMAL	NORMAL
dystrobrevin alpha isoform X1 [Zalophus californianus]	0	0	0	0	0	0	0	0	0	0	0	0.71051	0	0	0	0	0	0	0	0	0	0	0	0	0	0	0	0	0	0	0	0	0	0	0	0	0	0	0	0	1	5.28e-09	1	NORMAL	NOT NORMAL	NORMAL
epidermal growth factor receptor kinase substrate 8-like protein 2 isoform X1 [Zalophus californianus]	0	0	0	0	0	0	0	0	0	0	0	0.71051	0	0	0	0	0	0	0	0	0	0	0	0	0	0	0	0	0	0	0	0	0	0	0	0	0	0	0	0	1	5.28e-09	1	NORMAL	NOT NORMAL	NORMAL
epsin-1 isoform X1 [Zalophus californianus]	0	0	0	0	0	0	0	0	0	0	0	0.71051	0	0	0	0	0	0	0	0	0	0	0	0	0	0	0	0	0	0	0	0	0	0	0	0	0	0	0	0	1	5.28e-09	1	NORMAL	NOT NORMAL	NORMAL
eukaryotic translation initiation factor 4B isoform X1 [Zalophus californianus]	0	0	0	0	0	0	0	0	0	0	0	0.71051	0	0	0	0	0	0	0	0	0	0	0	0	0	0	0	0	0	0	0	0	0	0	0	0	0	0	0	0	1	5.28e-09	1	NORMAL	NOT NORMAL	NORMAL
gamma-aminobutyric acid receptor subunit beta-2 isoform X1 [Zalophus californianus]	0	0	0	0	0	0	0	0	0	0	0	0.71051	0	0	0	0	0	0	0	0	0	0	0	0	0	0	0	0	0	0	0	0	0	0	0	0	0	0	0	0	1	5.28e-09	1	NORMAL	NOT NORMAL	NORMAL
gamma-aminobutyric acid receptor subunit gamma-2 isoform X1 [Zalophus californianus]	0	0	0	0	0	0	0	0	0	0	0	0.71051	0	0	0	0	0	0	0	0	0	0	0	0	0	0	0	0	0	0	0	0	0	0	0	0	0	0	0	0	1	5.28e-09	1	NORMAL	NOT NORMAL	NORMAL
glycine cleavage system H protein, mitochondrial-like [Zalophus californianus]	0	0	0	0	0	0	0	0	0	0	0	0.71051	0	0	0	0	0	0	0	0	0	0	0	0	0	0	0	0	0	0	0	0	0	0	0	0	0	0	0	0	1	5.28e-09	1	NORMAL	NOT NORMAL	NORMAL
glycogen synthase kinase-3 beta isoform X1 [Zalophus californianus]	0	0	0	0	0	0	0	0	0	0	0	0.71051	0	0	0	0	0	0	0	0	0	0	0	0	0	0	0	0	0	0	0	0	0	0	0	0	0	0	0	0	1	5.28e-09	1	NORMAL	NOT NORMAL	NORMAL
grpE protein homolog 1, mitochondrial [Zalophus californianus]	0	0	0	0	0	0	0	0	0	0	0	0.71051	0	0	0	0	0	0	0	0	0	0	0	0	0	0	0	0	0	0	0	0	0	0	0	0	0	0	0	0	1	5.28e-09	1	NORMAL	NOT NORMAL	NORMAL
guanine nucleotide-binding protein subunit alpha-13 [Zalophus californianus]	0	0	0	0	0	0	0	0	0	0	0	0.71051	0	0	0	0	0	0	0	0	0	0	0	0	0	0	0	0	0	0	0	0	0	0	0	0	0	0	0	0	1	5.28e-09	1	NORMAL	NOT NORMAL	NORMAL
heterochromatin protein 1-binding protein 3 isoform X1 [Zalophus californianus]	0	0	0	0	0	0	0	0	0	0	0	0.71051	0	0	0	0	0	0	0	0	0	0	0	0	0	0	0	0	0	0	0	0	0	0	0	0	0	0	0	0	1	5.28e-09	1	NORMAL	NOT NORMAL	NORMAL
hydroxymethylglutaryl-CoA lyase, mitochondrial [Zalophus californianus]	0	0	0	0	0	0	0	0	0	0	0	0.71051	0	0	0	0	0	0	0	0	0	0	0	0	0	0	0	0	0	0	0	0	0	0	0	0	0	0	0	0	1	5.28e-09	1	NORMAL	NOT NORMAL	NORMAL
isochorismatase domain-containing protein 2 isoform X1 [Zalophus californianus]	0	0	0	0	0	0	0	0	0	0	0	0.71051	0	0	0	0	0	0	0	0	0	0	0	0	0	0	0	0	0	0	0	0	0	0	0	0	0	0	0	0	1	5.28e-09	1	NORMAL	NOT NORMAL	NORMAL
lipoamide acyltransferase component of branched-chain alpha-keto acid dehydrogenase complex, mitochondrial isoform X1 [Zalophus californianus]	0	0	0	0	0	0	0	0	0	0	0	0.71051	0	0	0	0	0	0	0	0	0	0	0	0	0	0	0	0	0	0	0	0	0	0	0	0	0	0	0	0	1	5.28e-09	1	NORMAL	NOT NORMAL	NORMAL
liprin-alpha-2 isoform X1 [Zalophus californianus]	0	0	0	0	0	0	0	0	0	0	0	0.71051	0	0	0	0	0	0	0	0	0	0	0	0	0	0	0	0	0	0	0	0	0	0	0	0	0	0	0	0	1	5.28e-09	1	NORMAL	NOT NORMAL	NORMAL
long-chain specific acyl-CoA dehydrogenase, mitochondrial isoform X1 [Zalophus californianus]	0	0	0	0	0	0	0	0	0	0	0	0.71051	0	0	0	0	0	0	0	0	0	0	0	0	0	0	0	0	0	0	0	0	0	0	0	0	0	0	0	0	1	5.28e-09	1	NORMAL	NOT NORMAL	NORMAL
LOW QUALITY PROTEIN: 3-hydroxyisobutyrate dehydrogenase, mitochondrial [Zalophus californianus]	0	0	0	0	0	0	0	0	0	0	0	0.71051	0	0	0	0	0	0	0	0	0	0	0	0	0	0	0	0	0	0	0	0	0	0	0	0	0	0	0	0	1	5.28e-09	1	NORMAL	NOT NORMAL	NORMAL
LOW QUALITY PROTEIN: early endosome antigen 1 [Zalophus californianus]	0	0	0	0	0	0	0	0	0	0	0	0.71051	0	0	0	0	0	0	0	0	0	0	0	0	0	0	0	0	0	0	0	0	0	0	0	0	0	0	0	0	1	5.28e-09	1	NORMAL	NOT NORMAL	NORMAL
LOW QUALITY PROTEIN: SLIT-ROBO Rho GTPase-activating protein 1 [Zalophus californianus]	0	0	0	0	0	0	0	0	0	0	0	0.71051	0	0	0	0	0	0	0	0	0	0	0	0	0	0	0	0	0	0	0	0	0	0	0	0	0	0	0	0	1	5.28e-09	1	NORMAL	NOT NORMAL	NORMAL
LRP chaperone MESD [Zalophus californianus]	0	0	0	0	0	0	0	0	0	0	0	0.71051	0	0	0	0	0	0	0	0	0	0	0	0	0	0	0	0	0	0	0	0	0	0	0	0	0	0	0	0	1	5.28e-09	1	NORMAL	NOT NORMAL	NORMAL
membrane cofactor protein-like isoform X1 [Zalophus californianus]	0	0	0	0	0	0	0	0	0	0	0	0.71051	0	0	0	0	0	0	0	0	0	0	0	0	0	0	0	0	0	0	0	0	0	0	0	0	0	0	0	0	1	5.28e-09	1	NORMAL	NOT NORMAL	NORMAL
methylmalonyl-CoA mutase, mitochondrial [Zalophus californianus]	0	0	0	0	0	0	0	0	0	0	0	0.71051	0	0	0	0	0	0	0	0	0	0	0	0	0	0	0	0	0	0	0	0	0	0	0	0	0	0	0	0	1	5.28e-09	1	NORMAL	NOT NORMAL	NORMAL
MICOS complex subunit MIC25 isoform X1 [Zalophus californianus]	0	0	0	0	0	0	0	0	0	0	0	0.71051	0	0	0	0	0	0	0	0	0	0	0	0	0	0	0	0	0	0	0	0	0	0	0	0	0	0	0	0	1	5.28e-09	1	NORMAL	NOT NORMAL	NORMAL
microtubule-associated protein 6 [Zalophus californianus]	0	0	0	0	0	0	0	0	0	0	0	0.71051	0	0	0	0	0	0	0	0	0	0	0	0	0	0	0	0	0	0	0	0	0	0	0	0	0	0	0	0	1	5.28e-09	1	NORMAL	NOT NORMAL	NORMAL
mitochondrial Rho GTPase 1 isoform X1 [Zalophus californianus]	0	0	0	0	0	0	0	0	0	0	0	0.71051	0	0	0	0	0	0	0	0	0	0	0	0	0	0	0	0	0	0	0	0	0	0	0	0	0	0	0	0	1	5.28e-09	1	NORMAL	NOT NORMAL	NORMAL
myosin phosphatase Rho-interacting protein isoform X2 [Zalophus californianus]	0	0	0	0	0	0	0	0	0	0	0	0.71051	0	0	0	0	0	0	0	0	0	0	0	0	0	0	0	0	0	0	0	0	0	0	0	0	0	0	0	0	1	5.28e-09	1	NORMAL	NOT NORMAL	NORMAL
NADH dehydrogenase [ubiquinone] iron-sulfur protein 8, mitochondrial [Zalophus californianus]	0	0	0	0	0	0	0	0	0	0	0	0.71051	0	0	0	0	0	0	0	0	0	0	0	0	0	0	0	0	0	0	0	0	0	0	0	0	0	0	0	0	1	5.28e-09	1	NORMAL	NOT NORMAL	NORMAL
paraspeckle component 1 [Zalophus californianus]	0	0	0	0	0	0	0	0	0	0	0	0.71051	0	0	0	0	0	0	0	0	0	0	0	0	0	0	0	0	0	0	0	0	0	0	0	0	0	0	0	0	1	5.28e-09	1	NORMAL	NOT NORMAL	NORMAL
peripheral plasma membrane protein CASK isoform X1 [Zalophus californianus]	0	0	0	0	0	0	0	0	0	0	0	0.71051	0	0	0	0	0	0	0	0	0	0	0	0	0	0	0	0	0	0	0	0	0	0	0	0	0	0	0	0	1	5.28e-09	1	NORMAL	NOT NORMAL	NORMAL
phosphatidylinositol 4-kinase alpha isoform X1 [Zalophus californianus]	0	0	0	0	0	0	0	0	0	0	0	0.71051	0	0	0	0	0	0	0	0	0	0	0	0	0	0	0	0	0	0	0	0	0	0	0	0	0	0	0	0	1	5.28e-09	1	NORMAL	NOT NORMAL	NORMAL
phosphatidylinositol 4-phosphate 5-kinase type-1 gamma isoform X1 [Zalophus californianus]	0	0	0	0	0	0	0	0	0	0	0	0.71051	0	0	0	0	0	0	0	0	0	0	0	0	0	0	0	0	0	0	0	0	0	0	0	0	0	0	0	0	1	5.28e-09	1	NORMAL	NOT NORMAL	NORMAL
pirin [Zalophus californianus]	0	0	0	0	0	0	0	0	0	0	0	0.71051	0	0	0	0	0	0	0	0	0	0	0	0	0	0	0	0	0	0	0	0	0	0	0	0	0	0	0	0	1	5.28e-09	1	NORMAL	NOT NORMAL	NORMAL
protein MTSS 2 isoform X1 [Zalophus californianus]	0	0	0	0	0	0	0	0	0	0	0	0.71051	0	0	0	0	0	0	0	0	0	0	0	0	0	0	0	0	0	0	0	0	0	0	0	0	0	0	0	0	1	5.28e-09	1	NORMAL	NOT NORMAL	NORMAL
protein phosphatase 1G isoform X1 [Zalophus californianus]	0	0	0	0	0	0	0	0	0	0	0	0.71051	0	0	0	0	0	0	0	0	0	0	0	0	0	0	0	0	0	0	0	0	0	0	0	0	0	0	0	0	1	5.28e-09	1	NORMAL	NOT NORMAL	NORMAL
protein piccolo isoform X1 [Zalophus californianus]	0	0	0	0	0	0	0	0	0	0	0	0.71051	0	0	0	0	0	0	0	0	0	0	0	0	0	0	0	0	0	0	0	0	0	0	0	0	0	0	0	0	1	5.28e-09	1	NORMAL	NOT NORMAL	NORMAL
protein rogdi homolog [Zalophus californianus]	0	0	0	0	0	0	0	0	0	0	0	0.71051	0	0	0	0	0	0	0	0	0	0	0	0	0	0	0	0	0	0	0	0	0	0	0	0	0	0	0	0	1	5.28e-09	1	NORMAL	NOT NORMAL	NORMAL
protein SGT1 homolog [Zalophus californianus]	0	0	0	0	0	0	0	0	0	0	0	0.71051	0	0	0	0	0	0	0	0	0	0	0	0	0	0	0	0	0	0	0	0	0	0	0	0	0	0	0	0	1	5.28e-09	1	NORMAL	NOT NORMAL	NORMAL
protein SOGA3 [Zalophus californianus]	0	0	0	0	0	0	0	0	0	0	0	0.71051	0	0	0	0	0	0	0	0	0	0	0	0	0	0	0	0	0	0	0	0	0	0	0	0	0	0	0	0	1	5.28e-09	1	NORMAL	NOT NORMAL	NORMAL
protein unc-13 homolog C isoform X1 [Zalophus californianus]	0	0	0	0	0	0	0	0	0	0	0	0.71051	0	0	0	0	0	0	0	0	0	0	0	0	0	0	0	0	0	0	0	0	0	0	0	0	0	0	0	0	1	5.28e-09	1	NORMAL	NOT NORMAL	NORMAL
putative RNA-binding protein Luc7-like 1 isoform X1 [Zalophus californianus]	0	0	0	0	0	0	0	0	0	0	0	0.71051	0	0	0	0	0	0	0	0	0	0	0	0	0	0	0	0	0	0	0	0	0	0	0	0	0	0	0	0	1	5.28e-09	1	NORMAL	NOT NORMAL	NORMAL
ras-related protein Rab-35 isoform X1 [Zalophus californianus]	0	0	0	0	0	0	0	0	0	0	0	0.71051	0	0	0	0	0	0	0	0	0	0	0	0	0	0	0	0	0	0	0	0	0	0	0	0	0	0	0	0	1	5.28e-09	1	NORMAL	NOT NORMAL	NORMAL
ras-related protein Rab-4A isoform X1 [Zalophus californianus]	0	0	0	0	0	0	0	0	0	0	0	0.71051	0	0	0	0	0	0	0	0	0	0	0	0	0	0	0	0	0	0	0	0	0	0	0	0	0	0	0	0	1	5.28e-09	1	NORMAL	NOT NORMAL	NORMAL
regulator of chromosome condensation isoform X1 [Zalophus californianus]	0	0	0	0	0	0	0	0	0	0	0	0.71051	0	0	0	0	0	0	0	0	0	0	0	0	0	0	0	0	0	0	0	0	0	0	0	0	0	0	0	0	1	5.28e-09	1	NORMAL	NOT NORMAL	NORMAL
rho GTPase-activating protein 1 isoform X1 [Zalophus californianus]	0	0	0	0	0	0	0	0	0	0	0	0.71051	0	0	0	0	0	0	0	0	0	0	0	0	0	0	0	0	0	0	0	0	0	0	0	0	0	0	0	0	1	5.28e-09	1	NORMAL	NOT NORMAL	NORMAL
septin-10 isoform X1 [Zalophus californianus]	0	0	0	0	0	0	0	0	0	0	0	0.71051	0	0	0	0	0	0	0	0	0	0	0	0	0	0	0	0	0	0	0	0	0	0	0	0	0	0	0	0	1	5.28e-09	1	NORMAL	NOT NORMAL	NORMAL
serine/threonine-protein kinase BRSK2 isoform X1 [Zalophus californianus]	0	0	0	0	0	0	0	0	0	0	0	0.71051	0	0	0	0	0	0	0	0	0	0	0	0	0	0	0	0	0	0	0	0	0	0	0	0	0	0	0	0	1	5.28e-09	1	NORMAL	NOT NORMAL	NORMAL
serine/threonine-protein kinase DCLK1 isoform X1 [Zalophus californianus]	0	0	0	0	0	0	0	0	0	0	0	0.71051	0	0	0	0	0	0	0	0	0	0	0	0	0	0	0	0	0	0	0	0	0	0	0	0	0	0	0	0	1	5.28e-09	1	NORMAL	NOT NORMAL	NORMAL
SH3 and multiple ankyrin repeat domains protein 1 isoform X1 [Zalophus californianus]	0	0	0	0	0	0	0	0	0	0	0	0.71051	0	0	0	0	0	0	0	0	0	0	0	0	0	0	0	0	0	0	0	0	0	0	0	0	0	0	0	0	1	5.28e-09	1	NORMAL	NOT NORMAL	NORMAL
SH3-containing GRB2-like protein 3-interacting protein 1 isoform X1 [Zalophus californianus]	0	0	0	0	0	0	0	0	0	0	0	0.71051	0	0	0	0	0	0	0	0	0	0	0	0	0	0	0	0	0	0	0	0	0	0	0	0	0	0	0	0	1	5.28e-09	1	NORMAL	NOT NORMAL	NORMAL
small nuclear ribonucleoprotein Sm D2 [Zalophus californianus]	0	0	0	0	0	0	0	0	0	0	0	0.71051	0	0	0	0	0	0	0	0	0	0	0	0	0	0	0	0	0	0	0	0	0	0	0	0	0	0	0	0	1	5.28e-09	1	NORMAL	NOT NORMAL	NORMAL
small nuclear ribonucleoprotein-associated protein N isoform X1 [Zalophus californianus]	0	0	0	0	0	0	0	0	0	0	0	0.71051	0	0	0	0	0	0	0	0	0	0	0	0	0	0	0	0	0	0	0	0	0	0	0	0	0	0	0	0	1	5.28e-09	1	NORMAL	NOT NORMAL	NORMAL
sodium-dependent neutral amino acid transporter SLC6A17 [Zalophus californianus]	0	0	0	0	0	0	0	0	0	0	0	0.71051	0	0	0	0	0	0	0	0	0	0	0	0	0	0	0	0	0	0	0	0	0	0	0	0	0	0	0	0	1	5.28e-09	1	NORMAL	NOT NORMAL	NORMAL
solute carrier family 2, facilitated glucose transporter member 3-like isoform X1 [Zalophus californianus]	0	0	0	0	0	0	0	0	0	0	0	0.71051	0	0	0	0	0	0	0	0	0	0	0	0	0	0	0	0	0	0	0	0	0	0	0	0	0	0	0	0	1	5.28e-09	1	NORMAL	NOT NORMAL	NORMAL
splicing factor 3B subunit 1 isoform X1 [Zalophus californianus]	0	0	0	0	0	0	0	0	0	0	0	0.71051	0	0	0	0	0	0	0	0	0	0	0	0	0	0	0	0	0	0	0	0	0	0	0	0	0	0	0	0	1	5.28e-09	1	NORMAL	NOT NORMAL	NORMAL
stomatin-like protein 2, mitochondrial isoform X2 [Zalophus californianus]	0	0	0	0	0	0	0	0	0	0	0	0.71051	0	0	0	0	0	0	0	0	0	0	0	0	0	0	0	0	0	0	0	0	0	0	0	0	0	0	0	0	1	5.28e-09	1	NORMAL	NOT NORMAL	NORMAL
stromal interaction molecule 1 isoform X1 [Zalophus californianus]	0	0	0	0	0	0	0	0	0	0	0	0.71051	0	0	0	0	0	0	0	0	0	0	0	0	0	0	0	0	0	0	0	0	0	0	0	0	0	0	0	0	1	5.28e-09	1	NORMAL	NOT NORMAL	NORMAL
tetratricopeptide repeat protein 1 [Zalophus californianus]	0	0	0	0	0	0	0	0	0	0	0	0.71051	0	0	0	0	0	0	0	0	0	0	0	0	0	0	0	0	0	0	0	0	0	0	0	0	0	0	0	0	1	5.28e-09	1	NORMAL	NOT NORMAL	NORMAL
thimet oligopeptidase isoform X1 [Zalophus californianus]	0	0	0	0	0	0	0	0	0	0	0	0.71051	0	0	0	0	0	0	0	0	0	0	0	0	0	0	0	0	0	0	0	0	0	0	0	0	0	0	0	0	1	5.28e-09	1	NORMAL	NOT NORMAL	NORMAL
TIP41-like protein [Zalophus californianus]	0	0	0	0	0	0	0	0	0	0	0	0.71051	0	0	0	0	0	0	0	0	0	0	0	0	0	0	0	0	0	0	0	0	0	0	0	0	0	0	0	0	1	5.28e-09	1	NORMAL	NOT NORMAL	NORMAL
transmembrane protein 33 isoform X1 [Zalophus californianus]	0	0	0	0	0	0	0	0	0	0	0	0.71051	0	0	0	0	0	0	0	0	0	0	0	0	0	0	0	0	0	0	0	0	0	0	0	0	0	0	0	0	1	5.28e-09	1	NORMAL	NOT NORMAL	NORMAL
tyrosine-protein kinase Fyn isoform X1 [Zalophus californianus]	0	0	0	0	0	0	0	0	0	0	0	0.71051	0	0	0	0	0	0	0	0	0	0	0	0	0	0	0	0	0	0	0	0	0	0	0	0	0	0	0	0	1	5.28e-09	1	NORMAL	NOT NORMAL	NORMAL
U6 snRNA-associated Sm-like protein LSm4 isoform X1 [Zalophus californianus]	0	0	0	0	0	0	0	0	0	0	0	0.71051	0	0	0	0	0	0	0	0	0	0	0	0	0	0	0	0	0	0	0	0	0	0	0	0	0	0	0	0	1	5.28e-09	1	NORMAL	NOT NORMAL	NORMAL
ubiquinone biosynthesis protein COQ9, mitochondrial isoform X1 [Zalophus californianus]	0	0	0	0	0	0	0	0	0	0	0	0.71051	0	0	0	0	0	0	0	0	0	0	0	0	0	0	0	0	0	0	0	0	0	0	0	0	0	0	0	0	1	5.28e-09	1	NORMAL	NOT NORMAL	NORMAL
UBX domain-containing protein 4 [Zalophus californianus]	0	0	0	0	0	0	0	0	0	0	0	0.71051	0	0	0	0	0	0	0	0	0	0	0	0	0	0	0	0	0	0	0	0	0	0	0	0	0	0	0	0	1	5.28e-09	1	NORMAL	NOT NORMAL	NORMAL
vacuolar protein sorting-associated protein 53 homolog isoform X1 [Zalophus californianus]	0	0	0	0	0	0	0	0	0	0	0	0.71051	0	0	0	0	0	0	0	0	0	0	0	0	0	0	0	0	0	0	0	0	0	0	0	0	0	0	0	0	1	5.28e-09	1	NORMAL	NOT NORMAL	NORMAL
voltage-gated potassium channel subunit beta-2 isoform X1 [Zalophus californianus]	0	0	0	0	0	0	0	0	0	0	0	0.71051	0	0	0	0	0	0	0	0	0	0	0	0	0	0	0	0	0	0	0	0	0	0	0	0	0	0	0	0	1	5.28e-09	1	NORMAL	NOT NORMAL	NORMAL
WD repeat domain phosphoinositide-interacting protein 2 isoform X1 [Zalophus californianus]	0	0	0	0	0	0	0	0	0	0	0	0.71051	0	0	0	0	0	0	0	0	0	0	0	0	0	0	0	0	0	0	0	0	0	0	0	0	0	0	0	0	1	5.28e-09	1	NORMAL	NOT NORMAL	NORMAL
WD repeat-containing protein 37 isoform X1 [Zalophus californianus]	0	0	0	0	0	0	0	0	0	0	0	0.71051	0	0	0	0	0	0	0	0	0	0	0	0	0	0	0	0	0	0	0	0	0	0	0	0	0	0	0	0	1	5.28e-09	1	NORMAL	NOT NORMAL	NORMAL
60S ribosomal protein L23 [Zalophus californianus]	0	0	0	0	0	0	0	0	0	0	0	0	0	0	0	0	0	0	0	0	0	0	0.61975	0	0	0	0	0	0	0	0	0	0	0	0	0	0	0	0	0	1	5.28e-09	1	NORMAL	NOT NORMAL	NORMAL
dynein heavy chain 6, axonemal [Zalophus californianus]	0	0	0	0	0	0	0	0	0	0	0	0	0	0	0	0	0	0	0	0	0	0	0.61975	0	0	0	0	0	0	0	0	0	0	0	0	0	0	0	0	0	1	5.28e-09	1	NORMAL	NOT NORMAL	NORMAL
LOW QUALITY PROTEIN: RNA-binding motif protein, X chromosome-like [Zalophus californianus]	0	0	0	0	0	0	0	0	0	0	0	0	0	0	0	0	0	0	0	0	0	0	0.61975	0	0	0	0	0	0	0	0	0	0	0	0	0	0	0	0	0	1	5.28e-09	1	NORMAL	NOT NORMAL	NORMAL
parathymosin [Zalophus californianus]	0	0	0	0	0	0	0	0	0	0	0	0	0	0	0	0	0	0	0	0	0	0	0.61975	0	0	0	0	0	0	0	0	0	0	0	0	0	0	0	0	0	1	5.28e-09	1	NORMAL	NOT NORMAL	NORMAL
poly [ADP-ribose] polymerase 1 [Zalophus californianus]	0	0	0	0	0	0	0	0	0	0	0	0	0	0	0	0	0	0	0	0	0	0	0.61975	0	0	0	0	0	0	0	0	0	0	0	0	0	0	0	0	0	1	5.28e-09	1	NORMAL	NOT NORMAL	NORMAL
SUMO-activating enzyme subunit 1 isoform X1 [Zalophus californianus]	0	0	0	0	0	0	0	0	0	0	0	0	0	0	0	0	0	0	0	0	0	0	0.61975	0	0	0	0	0	0	0	0	0	0	0	0	0	0	0	0	0	1	5.28e-09	1	NORMAL	NOT NORMAL	NORMAL
ATP-dependent RNA helicase DDX3X isoform X1 [Zalophus californianus]	0	0	0	0	0	0	0	0	0	0	0	0.39478	0	0	0	0	0	0	0	0	0	0	0	0	0	0	0	0	0	0	0	0	0	0	0	0	0	0	0	0	1	5.28e-09	1	NORMAL	NOT NORMAL	NORMAL
40S ribosomal protein S13 [Zalophus californianus]	0	0	0	0	0	0	0	0	0	0	0	0.35525	0	0	0	0	0	0	0	0	0	0	0	0	0	0	0	0	0	0	0	0	0	0	0	0	0	0	0	0	1	5.28e-09	1	NORMAL	NOT NORMAL	NORMAL
55 kDa erythrocyte membrane protein [Zalophus californianus]	0	0	0	0	0	0	0	0	0	0	0	0.35525	0	0	0	0	0	0	0	0	0	0	0	0	0	0	0	0	0	0	0	0	0	0	0	0	0	0	0	0	1	5.28e-09	1	NORMAL	NOT NORMAL	NORMAL
60S ribosomal protein L10a-like isoform X1 [Zalophus californianus]	0	0	0	0	0	0	0	0	0	0	0	0.35525	0	0	0	0	0	0	0	0	0	0	0	0	0	0	0	0	0	0	0	0	0	0	0	0	0	0	0	0	1	5.28e-09	1	NORMAL	NOT NORMAL	NORMAL
[truncated: 386 more rows]

## Sheet: S2 AuROC Blood Parameters
Supplemental Table 2: Area Under Receiver Operator Curve (AuROCs) for hematology and serum biochemistry data of California sea lions. Areas were calculated for comparisons between sea lions with DAT versus without DAT, and sea lions with Acute DAT versus Chronic DAT.
[truncated: 34 more rows]

[truncated: 4 more sheets: S3 Pharmaceutical Regimen, S4 Diff Analysis (All Groups), S5 Non-DAT vs DAT, S6 Acute vs Chronic]
